# Supplementary material for: Gene Duplication Accelerates the Pace of Protein Gain and Loss from Plant Organelles
Source: Mol Biol Evol. 2019 Nov 21;37(4):969–81. doi: 10.1093/molbev/msz275 (PMC7086175; doi:10.1093/molbev/msz275)
Supplement: msz275-Supplementary_Data [file msz275-supplementary_data.zip]

Archive with 6 entries (5 files):
- msz275-Suppl_Data/
- msz275-Suppl_Data/Supplemental File S1.pdf
- msz275-Suppl_Data/Supplemental File S2.xlsx
- msz275-Suppl_Data/Supplemental File S3.xlsx
- msz275-Suppl_Data/Supplemental File S4.xlsx
- msz275-Suppl_Data/Supplemental File S5.xlsx
