# Supplementary material for: Gene Duplication Accelerates the Pace of Protein Gain and Loss from Plant Organelles
Source: Mol Biol Evol. 2019 Nov 21;37(4):969–81. doi: 10.1093/molbev/msz275 (PMC7086175; doi:10.1093/molbev/msz275)
Supplement: msz275-Supplementary_Data [file msz275-supplementary_data.zip › msz275-Suppl_Data/Supplemental File S2.xlsx]

## Sheet: Proteome_sizes
species_ID	species_name	organelle	predicted_organellar_proteome_size	total_proteome_size	proportion_of_total_proteome
2	Alyrata_107_v1.0	chloroplast	4648	32657	0.142328
2	Alyrata_107_v1.0	mitochondria	3848	32657	0.117831
2	Alyrata_107_v1.0	secretory	5988	32657	0.18336
2	Alyrata_107_v1.0	peroxisome	104	32657	0.00318462
2	Alyrata_107_v1.0	dual_peroxisome	66	32657	0.00202101
2	Alyrata_107_v1.0	other	18003	32657	0.551275
3	Athaliana_167_TAIR10	chloroplast	4037	27416	0.14725
3	Athaliana_167_TAIR10	mitochondria	3122	27416	0.113875
3	Athaliana_167_TAIR10	secretory	5470	27416	0.199519
3	Athaliana_167_TAIR10	peroxisome	94	27416	0.00342866
3	Athaliana_167_TAIR10	dual_peroxisome	69	27416	0.00251678
3	Athaliana_167_TAIR10	other	14624	27416	0.533411
4	Atrichopoda_291_v1.0	chloroplast	3622	26846	0.134918
4	Atrichopoda_291_v1.0	mitochondria	3865	26846	0.143969
4	Atrichopoda_291_v1.0	secretory	3626	26846	0.135067
4	Atrichopoda_291_v1.0	peroxisome	86	26846	0.00320346
4	Atrichopoda_291_v1.0	dual_peroxisome	51	26846	0.00189972
4	Atrichopoda_291_v1.0	other	15596	26846	0.580943
5	Bdistachyon_283_v2.1	chloroplast	5652	31694	0.17833
5	Bdistachyon_283_v2.1	mitochondria	5706	31694	0.180034
5	Bdistachyon_283_v2.1	secretory	4841	31694	0.152742
5	Bdistachyon_283_v2.1	peroxisome	93	31694	0.00293431
5	Bdistachyon_283_v2.1	dual_peroxisome	96	31694	0.00302896
5	Bdistachyon_283_v2.1	other	15306	31694	0.482931
77	Brassica_rapa_v1.2.pep/NonPhytozome	chloroplast	6176	41019	0.150564
77	Brassica_rapa_v1.2.pep/NonPhytozome	mitochondria	4588	41019	0.111851
77	Brassica_rapa_v1.2.pep/NonPhytozome	secretory	6782	41019	0.165338
77	Brassica_rapa_v1.2.pep/NonPhytozome	peroxisome	137	41019	0.00333992
77	Brassica_rapa_v1.2.pep/NonPhytozome	dual_peroxisome	84	41019	0.00204783
77	Brassica_rapa_v1.2.pep/NonPhytozome	other	23252	41019	0.566859
8	Cclementina_182_v1.0	chloroplast	3401	24533	0.13863
8	Cclementina_182_v1.0	mitochondria	2872	24533	0.117067
8	Cclementina_182_v1.0	secretory	4565	24533	0.186076
8	Cclementina_182_v1.0	peroxisome	92	24533	0.00375005
8	Cclementina_182_v1.0	dual_peroxisome	63	24533	0.00256797
8	Cclementina_182_v1.0	other	13540	24533	0.55191
9	Cgrandiflora_266_v1.1	chloroplast	3837	24805	0.154687
9	Cgrandiflora_266_v1.1	mitochondria	2775	24805	0.111873
9	Cgrandiflora_266_v1.1	secretory	4598	24805	0.185366
9	Cgrandiflora_266_v1.1	peroxisome	91	24805	0.00366862
9	Cgrandiflora_266_v1.1	dual_peroxisome	57	24805	0.00229792
9	Cgrandiflora_266_v1.1	other	13447	24805	0.542108
10	Cpapaya_113_ASGPBv0.4	chloroplast	3498	27584	0.126813
10	Cpapaya_113_ASGPBv0.4	mitochondria	3658	27584	0.132613
10	Cpapaya_113_ASGPBv0.4	secretory	3757	27584	0.136202
10	Cpapaya_113_ASGPBv0.4	peroxisome	76	27584	0.00275522
10	Cpapaya_113_ASGPBv0.4	dual_peroxisome	57	27584	0.00206641
10	Cpapaya_113_ASGPBv0.4	other	16538	27584	0.59955
11	Creinhardtii_281_v5.5	chloroplast	3417	17741	0.192605
11	Creinhardtii_281_v5.5	mitochondria	3041	17741	0.171411
11	Creinhardtii_281_v5.5	secretory	2670	17741	0.150499
11	Creinhardtii_281_v5.5	peroxisome	43	17741	0.00242376
11	Creinhardtii_281_v5.5	dual_peroxisome	38	17741	0.00214193
11	Creinhardtii_281_v5.5	other	8532	17741	0.48092
12	Crubella_183_v1.0	chloroplast	4046	26521	0.152558
12	Crubella_183_v1.0	mitochondria	3094	26521	0.116662
12	Crubella_183_v1.0	secretory	5159	26521	0.194525
12	Crubella_183_v1.0	peroxisome	96	26521	0.00361977
12	Crubella_183_v1.0	dual_peroxisome	58	26521	0.00218695
12	Crubella_183_v1.0	other	14068	26521	0.530448
13	Csativus_122_v1.0	chloroplast	3549	21503	0.165047
13	Csativus_122_v1.0	mitochondria	2513	21503	0.116867
13	Csativus_122_v1.0	secretory	3601	21503	0.167465
13	Csativus_122_v1.0	peroxisome	68	21503	0.00316235
13	Csativus_122_v1.0	dual_peroxisome	45	21503	0.00209273
13	Csativus_122_v1.0	other	11727	21503	0.545366
14	Csinensis_154_v1.1	chloroplast	3345	25379	0.131802
14	Csinensis_154_v1.1	mitochondria	2913	25379	0.11478
14	Csinensis_154_v1.1	secretory	4437	25379	0.17483
14	Csinensis_154_v1.1	peroxisome	79	25379	0.00311281
14	Csinensis_154_v1.1	dual_peroxisome	53	25379	0.00208834
14	Csinensis_154_v1.1	other	14552	25379	0.573387
15	CsubellipsoideaC169_227_v2.0	chloroplast	904	9629	0.0938831
15	CsubellipsoideaC169_227_v2.0	mitochondria	1064	9629	0.1105
15	CsubellipsoideaC169_227_v2.0	secretory	1375	9629	0.142798
15	CsubellipsoideaC169_227_v2.0	peroxisome	41	9629	0.00425797
15	CsubellipsoideaC169_227_v2.0	dual_peroxisome	15	9629	0.00155779
15	CsubellipsoideaC169_227_v2.0	other	6230	9629	0.647004
16	Egrandis_201_v1.1	chloroplast	5113	36376	0.14056
16	Egrandis_201_v1.1	mitochondria	5288	36376	0.145371
16	Egrandis_201_v1.1	secretory	6226	36376	0.171157
16	Egrandis_201_v1.1	peroxisome	132	36376	0.00362877
16	Egrandis_201_v1.1	dual_peroxisome	104	36376	0.00285903
16	Egrandis_201_v1.1	other	19513	36376	0.536425
17	Esalsugineum_173_v1.0	chloroplast	4008	26351	0.1521
17	Esalsugineum_173_v1.0	mitochondria	3105	26351	0.117832
17	Esalsugineum_173_v1.0	secretory	4637	26351	0.175971
17	Esalsugineum_173_v1.0	peroxisome	81	26351	0.00307389
17	Esalsugineum_173_v1.0	dual_peroxisome	70	26351	0.00265645
17	Esalsugineum_173_v1.0	other	14450	26351	0.548366
18	Fvesca_226_v1.1	chloroplast	4708	32831	0.143401
18	Fvesca_226_v1.1	mitochondria	4350	32831	0.132497
18	Fvesca_226_v1.1	secretory	4539	32831	0.138253
18	Fvesca_226_v1.1	peroxisome	105	32831	0.0031982
18	Fvesca_226_v1.1	dual_peroxisome	57	32831	0.00173616
18	Fvesca_226_v1.1	other	19072	32831	0.580914
19	Gmax_275_Wm82.a2.v1	chloroplast	7676	56044	0.136964
19	Gmax_275_Wm82.a2.v1	mitochondria	6836	56044	0.121976
19	Gmax_275_Wm82.a2.v1	secretory	10960	56044	0.195561
19	Gmax_275_Wm82.a2.v1	peroxisome	159	56044	0.00283706
19	Gmax_275_Wm82.a2.v1	dual_peroxisome	96	56044	0.00171294
19	Gmax_275_Wm82.a2.v1	other	30317	56044	0.54095
20	Graimondii_221_v2.1	chloroplast	5240	37505	0.139715
20	Graimondii_221_v2.1	mitochondria	4195	37505	0.111852
20	Graimondii_221_v2.1	secretory	7535	37505	0.200907
20	Graimondii_221_v2.1	peroxisome	108	37505	0.00287962
20	Graimondii_221_v2.1	dual_peroxisome	68	37505	0.00181309
20	Graimondii_221_v2.1	other	20359	37505	0.542834
21	Lusitatissimum_200_v1.0	chloroplast	7235	43471	0.166433
21	Lusitatissimum_200_v1.0	mitochondria	5206	43471	0.119758
21	Lusitatissimum_200_v1.0	secretory	7147	43471	0.164408
21	Lusitatissimum_200_v1.0	peroxisome	140	43471	0.00322054
21	Lusitatissimum_200_v1.0	dual_peroxisome	107	43471	0.00246141
21	Lusitatissimum_200_v1.0	other	23636	43471	0.543719
22	Mdomestica_196_v1.0	chloroplast	8681	63514	0.136679
22	Mdomestica_196_v1.0	mitochondria	8355	63514	0.131546
22	Mdomestica_196_v1.0	secretory	9913	63514	0.156076
22	Mdomestica_196_v1.0	peroxisome	177	63514	0.00278679
22	Mdomestica_196_v1.0	dual_peroxisome	119	63514	0.0018736
22	Mdomestica_196_v1.0	other	36269	63514	0.571039
23	Mesculenta_147_v4.1	chloroplast	4299	30666	0.140188
23	Mesculenta_147_v4.1	mitochondria	3532	30666	0.115176
23	Mesculenta_147_v4.1	secretory	5334	30666	0.173939
23	Mesculenta_147_v4.1	peroxisome	106	30666	0.0034566
23	Mesculenta_147_v4.1	dual_peroxisome	47	30666	0.00153264
23	Mesculenta_147_v4.1	other	17348	30666	0.565708
24	Mguttatus_256_v2.0	chloroplast	4202	28140	0.149325
24	Mguttatus_256_v2.0	mitochondria	3361	28140	0.119439
24	Mguttatus_256_v2.0	secretory	5034	28140	0.178891
24	Mguttatus_256_v2.0	peroxisome	87	28140	0.00309168
24	Mguttatus_256_v2.0	dual_peroxisome	50	28140	0.00177683
24	Mguttatus_256_v2.0	other	15406	28140	0.547477
26	MpusillaRCC299_229_v3.0	chloroplast	2414	10103	0.238939
26	MpusillaRCC299_229_v3.0	mitochondria	582	10103	0.0576067
26	MpusillaRCC299_229_v3.0	secretory	976	10103	0.096605
26	MpusillaRCC299_229_v3.0	peroxisome	45	10103	0.00445412
26	MpusillaRCC299_229_v3.0	dual_peroxisome	16	10103	0.00158369
26	MpusillaRCC299_229_v3.0	other	6070	10103	0.600812
27	Mtruncatula_285_Mt4.0v1	chloroplast	5551	50894	0.10907
27	Mtruncatula_285_Mt4.0v1	mitochondria	5750	50894	0.11298
27	Mtruncatula_285_Mt4.0v1	secretory	10510	50894	0.206508
27	Mtruncatula_285_Mt4.0v1	peroxisome	146	50894	0.00286871
27	Mtruncatula_285_Mt4.0v1	dual_peroxisome	87	50894	0.00170944
27	Mtruncatula_285_Mt4.0v1	other	28850	50894	0.566864
28	Olucimarinus_231_v2.0	chloroplast	1756	7796	0.225244
28	Olucimarinus_231_v2.0	mitochondria	488	7796	0.0625962
28	Olucimarinus_231_v2.0	secretory	707	7796	0.0906875
28	Olucimarinus_231_v2.0	peroxisome	37	7796	0.00474602
28	Olucimarinus_231_v2.0	dual_peroxisome	11	7796	0.00141098
28	Olucimarinus_231_v2.0	other	4797	7796	0.615316
29	Osativa_204_v7.0	chloroplast	6238	39049	0.159748
29	Osativa_204_v7.0	mitochondria	7459	39049	0.191016
29	Osativa_204_v7.0	secretory	6276	39049	0.160721
29	Osativa_204_v7.0	peroxisome	87	39049	0.00222797
29	Osativa_204_v7.0	dual_peroxisome	116	39049	0.00297063
29	Osativa_204_v7.0	other	18873	39049	0.483316
31	Ppatens_251_v3.0	chloroplast	4056	26610	0.152424
31	Ppatens_251_v3.0	mitochondria	4667	26610	0.175385
31	Ppatens_251_v3.0	secretory	3287	26610	0.123525
31	Ppatens_251_v3.0	peroxisome	92	26610	0.00345735
31	Ppatens_251_v3.0	dual_peroxisome	66	26610	0.00248027
31	Ppatens_251_v3.0	other	14442	26610	0.542728
32	Ppersica_139_v1.0	chloroplast	3744	27864	0.134367
32	Ppersica_139_v1.0	mitochondria	3279	27864	0.117679
32	Ppersica_139_v1.0	secretory	4359	27864	0.156438
32	Ppersica_139_v1.0	peroxisome	100	27864	0.00358886
32	Ppersica_139_v1.0	dual_peroxisome	45	27864	0.00161499
32	Ppersica_139_v1.0	other	16337	27864	0.586312
33	Ptrichocarpa_210_v3.0	chloroplast	5652	41335	0.136736
33	Ptrichocarpa_210_v3.0	mitochondria	4852	41335	0.117382
33	Ptrichocarpa_210_v3.0	secretory	8000	41335	0.193541
33	Ptrichocarpa_210_v3.0	peroxisome	131	41335	0.00316923
33	Ptrichocarpa_210_v3.0	dual_peroxisome	83	41335	0.00200798
33	Ptrichocarpa_210_v3.0	other	22617	41335	0.547163
34	Pvirgatum_273_v1.1	chloroplast	16190	98007	0.165192
34	Pvirgatum_273_v1.1	mitochondria	18827	98007	0.192099
34	Pvirgatum_273_v1.1	secretory	13106	98007	0.133725
34	Pvirgatum_273_v1.1	peroxisome	257	98007	0.00262226
34	Pvirgatum_273_v1.1	dual_peroxisome	244	98007	0.00248962
34	Pvirgatum_273_v1.1	other	49383	98007	0.503872
35	Pvulgaris_218_v1.0	chloroplast	4030	27197	0.148178
35	Pvulgaris_218_v1.0	mitochondria	3180	27197	0.116925
35	Pvulgaris_218_v1.0	secretory	5475	27197	0.201309
35	Pvulgaris_218_v1.0	peroxisome	88	27197	0.00323565
35	Pvulgaris_218_v1.0	dual_peroxisome	51	27197	0.00187521
35	Pvulgaris_218_v1.0	other	14373	27197	0.528477
36	Rcommunis_119_v0.1	chloroplast	4045	31221	0.12956
36	Rcommunis_119_v0.1	mitochondria	4472	31221	0.143237
36	Rcommunis_119_v0.1	secretory	5116	31221	0.163864
36	Rcommunis_119_v0.1	peroxisome	96	31221	0.00307485
36	Rcommunis_119_v0.1	dual_peroxisome	49	31221	0.00156946
36	Rcommunis_119_v0.1	other	17443	31221	0.558694
37	Sbicolor_255_v2.1	chloroplast	6311	33032	0.191057
37	Sbicolor_255_v2.1	mitochondria	6142	33032	0.185941
37	Sbicolor_255_v2.1	secretory	5366	33032	0.162449
37	Sbicolor_255_v2.1	peroxisome	106	33032	0.00320901
37	Sbicolor_255_v2.1	dual_peroxisome	108	33032	0.00326956
37	Sbicolor_255_v2.1	other	14999	33032	0.454075
38	Sitalica_164_v2.1	chloroplast	5619	35471	0.158411
38	Sitalica_164_v2.1	mitochondria	6827	35471	0.192467
38	Sitalica_164_v2.1	secretory	6032	35471	0.170054
38	Sitalica_164_v2.1	peroxisome	111	35471	0.00312932
38	Sitalica_164_v2.1	dual_peroxisome	105	35471	0.00296016
38	Sitalica_164_v2.1	other	16777	35471	0.472978
39	Slycopersicum_225_iTAGv2.3	chloroplast	4079	34727	0.117459
39	Slycopersicum_225_iTAGv2.3	mitochondria	4010	34727	0.115472
39	Slycopersicum_225_iTAGv2.3	secretory	6971	34727	0.200737
39	Slycopersicum_225_iTAGv2.3	peroxisome	111	34727	0.00319636
39	Slycopersicum_225_iTAGv2.3	dual_peroxisome	79	34727	0.00227489
39	Slycopersicum_225_iTAGv2.3	other	19477	34727	0.56086
40	Smoellendorffii_91_v1.0	chloroplast	1666	22273	0.0747991
40	Smoellendorffii_91_v1.0	mitochondria	3551	22273	0.159431
40	Smoellendorffii_91_v1.0	secretory	3083	22273	0.138419
40	Smoellendorffii_91_v1.0	peroxisome	89	22273	0.00399587
40	Smoellendorffii_91_v1.0	dual_peroxisome	70	22273	0.00314282
40	Smoellendorffii_91_v1.0	other	13814	22273	0.620213
41	Spolyrhiza_290_v2	chloroplast	2472	19623	0.125975
41	Spolyrhiza_290_v2	mitochondria	3390	19623	0.172756
41	Spolyrhiza_290_v2	secretory	2665	19623	0.13581
41	Spolyrhiza_290_v2	peroxisome	55	19623	0.00280283
41	Spolyrhiza_290_v2	dual_peroxisome	48	19623	0.00244611
41	Spolyrhiza_290_v2	other	10993	19623	0.56021
75	Stuberosum_206_v3.4	chloroplast	3996	35119	0.113785
75	Stuberosum_206_v3.4	mitochondria	4024	35119	0.114582
75	Stuberosum_206_v3.4	secretory	5141	35119	0.146388
75	Stuberosum_206_v3.4	peroxisome	102	35119	0.00290441
75	Stuberosum_206_v3.4	dual_peroxisome	56	35119	0.00159458
75	Stuberosum_206_v3.4	other	21800	35119	0.620747
42	Tcacao_233_v1.1	chloroplast	3942	29452	0.133845
42	Tcacao_233_v1.1	mitochondria	3942	29452	0.133845
42	Tcacao_233_v1.1	secretory	5598	29452	0.190072
42	Tcacao_233_v1.1	peroxisome	95	29452	0.00322559
42	Tcacao_233_v1.1	dual_peroxisome	49	29452	0.00166372
42	Tcacao_233_v1.1	other	15826	29452	0.537349
43	Vcarteri_199_v2.0	chloroplast	2477	14971	0.165453
43	Vcarteri_199_v2.0	mitochondria	1528	14971	0.102064
43	Vcarteri_199_v2.0	secretory	2281	14971	0.152361
43	Vcarteri_199_v2.0	peroxisome	43	14971	0.00287222
43	Vcarteri_199_v2.0	dual_peroxisome	33	14971	0.00220426
43	Vcarteri_199_v2.0	other	8609	14971	0.575045
44	Vvinifera_145_Genoscope.12X	chloroplast	3025	26346	0.114818
44	Vvinifera_145_Genoscope.12X	mitochondria	3610	26346	0.137023
44	Vvinifera_145_Genoscope.12X	secretory	4798	26346	0.182115
44	Vvinifera_145_Genoscope.12X	peroxisome	81	26346	0.00307447
44	Vvinifera_145_Genoscope.12X	dual_peroxisome	55	26346	0.0020876
44	Vvinifera_145_Genoscope.12X	other	14777	26346	0.560882
45	Zmays_284_6a	chloroplast	11353	63480	0.178844
45	Zmays_284_6a	mitochondria	13448	63480	0.211846
45	Zmays_284_6a	secretory	8638	63480	0.136074
45	Zmays_284_6a	peroxisome	159	63480	0.00250473
45	Zmays_284_6a	dual_peroxisome	168	63480	0.0026465
45	Zmays_284_6a	other	29714	63480	0.468084

## Sheet: Proteome_Sizes_Land_plants_only
species_ID	species_name	chloroplast	mitochondrion	secretory pathway	peroxisome	dual_peroxisome
2	Alyrata_107_v1.0	0.142328	0.117831	0.18336	0.00318462	0.00202101
3	Athaliana_167_TAIR10	0.14725	0.113875	0.199519	0.00342865	0.00251678
4	Atrichopoda_291_v1.0	0.134918	0.143969	0.135067	0.00320346	0.00189972
5	Bdistachyon_283_v2.1	0.17833	0.180034	0.152742	0.00293431	0.00302896
8	Cclementina_182_v1.0	0.13863	0.117067	0.186076	0.00375005	0.00256797
9	Cgrandiflora_266_v1.1	0.154687	0.111873	0.185366	0.00366862	0.00229792
10	Cpapaya_113_ASGPBv0.4	0.126813	0.132613	0.136202	0.00275522	0.00206642
12	Crubella_183_v1.0	0.152558	0.116662	0.194525	0.00361977	0.00218695
13	Csativus_122_v1.0	0.165047	0.116867	0.167465	0.00316235	0.00209273
14	Csinensis_154_v1.1	0.131802	0.11478	0.17483	0.00311281	0.00208834
16	Egrandis_201_v1.1	0.14056	0.145371	0.171157	0.00362877	0.00285903
17	Esalsugineum_173_v1.0	0.1521	0.117832	0.175971	0.00307389	0.00265645
18	Fvesca_226_v1.1	0.143401	0.132497	0.138253	0.0031982	0.00173616
19	Gmax_275_Wm82.a2.v1	0.136964	0.121976	0.195561	0.00283706	0.00171294
20	Graimondii_221_v2.1	0.139715	0.111852	0.200907	0.00287962	0.00181309
21	Lusitatissimum_200_v1.0	0.166433	0.119758	0.164408	0.00322054	0.00246141
22	Mdomestica_196_v1.0	0.136679	0.131546	0.156076	0.00278679	0.0018736
23	Mesculenta_147_v4.1	0.140188	0.115176	0.173939	0.0034566	0.00153264
24	Mguttatus_256_v2.0	0.149325	0.119439	0.178891	0.00309168	0.00177683
27	Mtruncatula_285_Mt4.0v1	0.10907	0.11298	0.206508	0.00286871	0.00170944
29	Osativa_204_v7.0	0.159748	0.191016	0.160721	0.00222797	0.00297063
31	Ppatens_251_v3.0	0.152424	0.175385	0.123525	0.00345735	0.00248027
32	Ppersica_139_v1.0	0.134367	0.117679	0.156438	0.00358886	0.00161499
33	Ptrichocarpa_210_v3.0	0.136736	0.117382	0.193541	0.00316923	0.00200798
34	Pvirgatum_273_v1.1	0.165192	0.192099	0.133725	0.00262226	0.00248962
35	Pvulgaris_218_v1.0	0.148178	0.116925	0.201309	0.00323565	0.00187521
36	Rcommunis_119_v0.1	0.12956	0.143237	0.163864	0.00307485	0.00156946
37	Sbicolor_255_v2.1	0.191057	0.185941	0.162449	0.00320901	0.00326956
38	Sitalica_164_v2.1	0.158411	0.192467	0.170054	0.00312932	0.00296016
39	Slycopersicum_225_iTAGv2.3	0.117459	0.115472	0.200737	0.00319636	0.00227489
40	Smoellendorffii_91_v1.0	0.0747991	0.159431	0.138419	0.00399587	0.00314282
41	Spolyrhiza_290_v2	0.125975	0.172756	0.13581	0.00280283	0.00244611
42	Tcacao_233_v1.1	0.133845	0.133845	0.190072	0.00322559	0.00166372
44	Vvinifera_145_Genoscope.12X	0.114818	0.137023	0.182115	0.00307447	0.0020876
45	Zmays_284_6a	0.178844	0.211846	0.136074	0.00250473	0.0026465
75	Stuberosum_206_v3.4	0.113785	0.114582	0.146388	0.00290441	0.00159458
77	Brassica_rapa_v1.2.pep/NonPhytozome	0.150564	0.111851	0.165338	0.00333992	0.00204783
	Mean:	0.142502	0.137377	0.168578	0.0031519	0.00221731
	%	14.2502	13.7377	16.8578	0.31519	0.221731
	Land plants STDEV:	0.0212863	0.0290636	0.0231523	0.000354596	0.000481411
		2.12863	2.90636	2.31523	0.0354596	0.0481411

## Sheet: Localisation_gains_and_losses
Node	Lineage	Length_of_preceeding_branch	chloroplast_peptide_gains	chloroplast_peptide_loss	mitochondrion_peptide_gains	mitochondrion_peptide_loss	secretory_peptide_gains	secretory_peptide_loss	peroxisomal_peptide_gains	peroxisomal_peptide_loss	total
N1	other	0.20777	41	65	32	48	34	59	1	6	286
N10	angiosperm	0.02393	20	21	38	11	3	17	1	1	112
N11	angiosperm	0.00718	9	35	6	25	10	22	0	2	109
N12	angiosperm	0.02727	28	18	18	16	16	18	0	3	117
N13	angiosperm	0.11425	285	216	353	171	91	181	10	22	1329
N14	angiosperm	0.00783	38	100	38	129	67	88	1	5	466
N15	angiosperm	0.07595	227	286	220	206	156	142	11	18	1266
N16	angiosperm	0.02244	112	177	137	204	67	132	4	8	841
N17	angiosperm	0.00992	37	61	41	62	26	25	0	1	253
N18	angiosperm	0.00192	6	21	8	22	17	20	0	3	97
N19	angiosperm	0.00187	4	4	5	10	6	5	0	1	35
N2	other	0.02807	19	25	5	54	10	19	2	1	135
N20	angiosperm	0.01634	137	106	103	183	64	65	5	2	665
N21	angiosperm	0.00515	53	123	73	147	42	88	0	6	532
N22	angiosperm	0.01716	25	41	29	39	18	23	1	2	178
N23	angiosperm	0.00601	14	19	9	26	11	29	1	1	110
N24	angiosperm	0.00444	9	15	8	8	5	14	0	0	59
N25	angiosperm	0.01403	33	88	37	63	26	52	0	7	306
N26	angiosperm	0.00488	8	3	10	9	3	8	0	0	41
N27	angiosperm	0.05495	122	174	142	122	83	67	2	6	718
N28	angiosperm	0.00509	12	9	3	13	1	6	0	1	45
N29	angiosperm	0.00393	12	23	9	15	10	10	0	0	79
N3	angiosperm	0.03008	24	53	12	97	37	26	1	8	258
N30	angiosperm	0.06921	272	296	329	214	174	228	15	18	1546
N31	angiosperm	0.02222	57	164	77	80	58	68	1	21	526
N32	angiosperm	0.03156	48	123	56	79	21	64	0	10	401
N33	angiosperm	0.00995	10	19	15	10	8	13	0	1	76
N34	angiosperm	0.03508	61	145	70	115	44	68	2	11	516
N35	angiosperm	0.0128	31	125	31	91	20	59	0	6	363
N36	angiosperm	0.08553	277	285	206	227	140	145	7	15	1302
N37	angiosperm	0.01046	70	101	95	101	60	47	2	5	481
N38	angiosperm	0.00694	45	57	31	68	18	34	0	3	256
N39	angiosperm	0.00671	48	97	45	82	43	53	1	7	376
N4	other	0.14946	10	32	9	15	12	13	1	1	93
N40	angiosperm	0.01635	209	199	202	192	117	126	9	11	1065
N5	other	0.30044	50	25	6	19	20	21	4	3	148
N6	angiosperm	0.13835	79	108	21	178	53	111	1	14	565
N7	other	0.36837	108	74	79	64	67	93	6	9	500
N8	angiosperm	0.02673	39	146	45	121	48	77	3	11	490
N9	angiosperm	0.02627	36	78	22	104	43	35	7	5	330
				6482		6115					17071

## Sheet: Divergence_Times
Divergence times where available					The number of changes from the base of the land plants diverging nodes where their divergence time is known
Node	Diverging species	Divergence time (mya)	Reference	Time since land plant evo (~450mya)	chloroplast gains	chloroplast losses	chloroplast change per my	mitochondrion gains	mitochondrion losses	mitochondrion change per my	secretory gains	secretory loss	secretory change per my	peroxisome gain	peroxisome loss	peroxisome change per my	Total change
N39	A. lyrata, A. thaliana	13	(Beilstein, Nagalingum, Clements, Manchester, & Mathews, 2010)	437	696	1129	4.1762	559	1155	3.9222	564	705	2.90389	24	80	0.237986	4912
N40	C. rubella, C. grandiflora	0.04	(Guo et al., 2009)	449.96	857	1231	4.64041	716	1265	4.40261	638	778	3.14695	32	84	0.257801	5601
N35	M. domestica, P.persica	92	(Xiang et al., 2017)	358	377	882	3.51676	283	933	3.39665	362	596	2.67598	15	72	0.243017	3520
N31	P. vulgaris, G. max	19.2	(Schmutz et al., 2014)	430.8	465	963	3.31476	412	952	3.1662	461	602	2.4675	18	82	0.232126	3955
N15	S. lycopersicum, S.tuberosum	7.3	(Sato et al., 2012)	442.7	474	754	2.77389	370	770	2.57511	387	468	1.93133	24	65	0.201039	3312
N20	Z. mays, S.bicolor	11.9	(Swigoňová et al., 2004)	438.1	737	892	3.71833	741	1013	4.00365	397	668	2.43095	26	72	0.223693	4546
N21	P. virgatum, S. italica	5	(Bennetzen et al., 2012)	445	653	909	3.51011	711	977	3.79326	375	691	2.39551	21	76	0.217978	4413
N17	O. sativa, B. distachyon	46.5	(Vogel et al., 2010)	403.5	525	670	2.96159	542	688	3.04833	292	496	1.95291	17	63	0.198265	3293
N7	C. reinhardtii, V. carteri	260	(Herron, Hackett, Aylward, & Michod, 2009)	190	137	131	1.41053	93	133	1.18947	89	125	1.12632	9	11	0.105263	728
N5	M. pusilla, O. lucimarinus	650	(Parfrey, Lahr, Knoll, & Katz, 2011)	-200	69	50	-0.595	11	73	-0.42	30	40	-0.35	6	4	-0.05	283
				Average change per my:	1.39391	2.1826	3.57651	1.26068	2.27782	3.5385	1.01707	1.47106	2.48813	0.0515752	0.174913	0.226488	9.82962
