# Supplementary material for: Gene Duplication Accelerates the Pace of Protein Gain and Loss from Plant Organelles
Source: Mol Biol Evol. 2019 Nov 21;37(4):969–81. doi: 10.1093/molbev/msz275 (PMC7086175; doi:10.1093/molbev/msz275)
Supplement: msz275-Supplementary_Data [file msz275-supplementary_data.zip › msz275-Suppl_Data/Supplemental File S3.xlsx]

## Sheet: Changes along the species tree
Comparison of changes in protein localisation following gene duplication (WGD and single duplicate) events compared to non-duplication events
Species tree node	Lineage	Associated with a WGD/T event	Literature for WGD	No. gene duplications mapped to species tree branch	No. of gene duplications followed by a relocalisation for this branch	No. of gene duplications followed by a relocalisation as a proportion of total gene duplications	No. of non-duplication events mapped to species tree branch	No. of non-duplication events followed by a relocalisation for this branch	No. of non-duplication events followed by a relocalisation as a proportion of total gene non-duplications	Proportion. of gene duplications followed by a relocalisation (angiosperms) given as a %
N1	other	No		90	4	0.0444444	312	6	0.0192308	Non-WGD branches	WGD branches
N10	angiosperm	No		31	0	0	2747	20	0.00728067	5.44607	5.58791
N11	angiosperm	No		0	0		3134	2	0.000638162
N12	angiosperm	No		83	3	0.0361446	2614	13	0.00497322
N13	angiosperm	Yes	Ren et al 2018, Lee et al 2013, Vanneste et al 2014	2666	155	0.0581395	4907	353	0.071938
N14	angiosperm	No		0	0		4861	30	0.00617157
N15	angiosperm	Yes	Ren et al 2018, Lee et al 2013, Vanneste et al 2014	4237	280	0.0660845	7105	478	0.0672766
N16	angiosperm	No		260	9	0.0346154	12053	294	0.0243923
N17	angiosperm	No		78	2	0.025641	13120	146	0.011128
N18	angiosperm	No		0	0		408	0	0
N19	angiosperm	No		0	0		354	0	0
N2	other	No		13	0	0	185	2	0.0108108
N20	angiosperm	No		244	9	0.0368852	15044	387	0.0257245
N21	angiosperm	No		516	24	0.0465116	15566	231	0.01484
N22	angiosperm	No		7	0	0	870	3	0.00344828
N23	angiosperm	No		0	0		714	3	0.00420168
N24	angiosperm	No		0	0		886	1	0.00112867
N25	angiosperm	No		166	5	0.0301205	5150	64	0.0124272
N26	angiosperm	No		6	0	0	5279	27	0.00511461
N27	angiosperm	Yes	Ren et al 2018, Lee et al 2013, Vanneste et al 2014	2398	123	0.0512927	1587	64	0.0403277
N28	angiosperm	No		1	0	0	2167	8	0.00369174
N29	angiosperm	No		0	0		1544	6	0.00388601
N3	angiosperm	No		52	1	0.0192308	2305	29	0.0125813
N30	angiosperm	No		2051	185	0.0901999	1396	80	0.0573066
N31	angiosperm	No		1039	41	0.039461	15961	296	0.0185452
N32	angiosperm	No		185	3	0.0162162	4112	106	0.0257782
N33	angiosperm	No		3	0	0	2077	28	0.013481
N34	angiosperm	No		395	12	0.0303797	1805	40	0.0221607
N35	angiosperm	No		301	4	0.013289	12062	241	0.0199801
N36	angiosperm	Yes	Ren et al 2018, Lee et al 2013, Vanneste et al 2014	3017	145	0.048061	3282	242	0.0737355
N37	angiosperm	No		241	14	0.0580913	15356	239	0.0155639
N38	angiosperm	No		163	2	0.0122699	15159	163	0.0107527
N39	angiosperm	No		285	18	0.0631579	18234	237	0.0129977
N4	other	No		51	0	0	2337	16	0.00684638
N40	angiosperm	No		534	30	0.0561798	18163	732	0.0403017
N5	other	No		125	7	0.056	2305	50	0.021692
N6	angiosperm	Yes	Jiao et al 2011, Lee et al 2013	311	7	0.022508	2674	123	0.0459985
N7	other	No		482	33	0.0684647	3819	304	0.079602
N8	angiosperm	No		6	0	0	2819	25	0.00886839
N9	angiosperm	Yes	Ren et al 2018, Lee et al 2013	77	0	0	2895	11	0.00379965

## Sheet: References
Ren et al 2018	Ren R, Wang H, Guo C, Zhang N, Zeng L, Chen Y, Ma H, Qi J. 2018. Widespread Whole Genome Duplications Contribute to Genome Complexity and Species Diversity in Angiosperms. Mol. Plant.
Lee et al 2013	Lee, T.H., Tang, H., Wang, X. and Paterson, A.H. (2012) PGDD: a database of gene and genome duplication in plants, Nucleic Acids Research
Jiao et al 2011	Jiao Y, Wickett NJ, Ayyampalayam S, Chanderbali AS, Landherr L, Ralph PE, Tomsho LP, Hu Y, Liang H, Soltis PS, et al. 2011. Ancestral polyploidy in seed plants and angiosperms. Nature.
Vanneste et al 2014	Kevin Vanneste, Guy Baele, Steven Maere and Yves Van de Peer. Analysis of 41 plant genomes supports a wave of successful genome duplications in association with the Cretaceous–Paleogene boundary. Genome Research 2014.

## Sheet: Angiosperms
Comparison of changes in protein localisation following high-confidence gene duplication and non-duplication events within the Angiosperm clade
Species tree node	Associated with a WGD/T event	WGD/T reference	No. of relocalisations following a gene-duplication event	No. of duplication events identified	No. of relocalisations following a non-gene-duplication event	No. of non-duplication events identified
N10	No		0	31	20	2747
N11	No		0	0	2	3134
N12	No		3	83	13	2614
N13	Yes	Ren et al 2018, Lee et al 2012, Vanneste et al 2014	155	2666	353	4907
N14	No		0	0	30	4861
N15	Yes	Ren et al 2018, Lee et al 2012, Vanneste et al 2014	280	4237	478	7105
N16	No		9	260	294	12053
N17	No		2	78	146	13120
N18	No		0	0	0	408
N19	No		0	0	0	354
N20	No		9	244	387	15044
N21	No		24	516	231	15566
N22	No		0	7	3	870
N23	No		0	0	3	714
N24	No		0	0	1	886
N25	No		5	166	64	5150
N26	No		0	6	27	5279
N27	Yes	Ren et al 2018, Lee et al 2012, Vanneste et al 2014	123	2398	64	1587
N28	No		0	1	8	2167
N29	No		0	0	6	1544
N3	No		1	52	29	2305
N30	No		185	2051	80	1396
N31	No		41	1039	296	15961
N32	No		3	185	106	4112
N33	No		0	3	28	2077
N34	No		12	395	40	1805
N35	No		4	301	241	12062
N36	Yes	Ren et al 2018, Lee et al 2012, Vanneste et al 2014	145	3017	242	3282
N37	No		14	241	239	15356
N38	No		2	163	163	15159
N39	No		18	285	237	18234
N40	No		30	534	732	18163
N6	Yes	Jiao et al 2011, Lee et al 2012	7	311	123	2674
N8	No		0	6	25	2819
N9	Yes	Ren et al 2018, Lee et al 2012	0	77	11	2895
		Total:	1072	19353	4722	218410
				Percentage of duplication events followed by a relocalisation		Percentage of non-duplication events followed by a relocalisation
				5.53919		2.16199

## Sheet: Angiosperms w.o. WGD
Comparison of changes in protein localisation following high-confidence gene duplication and non-duplication events among branches not associated with WGD in the Angiosperm clade
Species tree node	Associated with a WGD/T event	WGD/T reference	No. of relocalisations following a gene-duplication event	No. of duplication events identified	No. of relocalisations following a non-gene-duplication event	No. of non-duplication events identified
N10	No		0	31	20	2747
N11	No		0	0	2	3134
N12	No		3	83	13	2614
N14	No		0	0	30	4861
N16	No		9	260	294	12053
N17	No		2	78	146	13120
N18	No		0	0	0	408
N19	No		0	0	0	354
N20	No		9	244	387	15044
N21	No		24	516	231	15566
N22	No		0	7	3	870
N23	No		0	0	3	714
N24	No		0	0	1	886
N25	No		5	166	64	5150
N26	No		0	6	27	5279
N28	No		0	1	8	2167
N29	No		0	0	6	1544
N3	No		1	52	29	2305
N30	No		185	2051	80	1396
N31	No		41	1039	296	15961
N32	No		3	185	106	4112
N33	No		0	3	28	2077
N34	No		12	395	40	1805
N35	No		4	301	241	12062
N37	No		14	241	239	15356
N38	No		2	163	163	15159
N39	No		18	285	237	18234
N40	No		30	534	732	18163
N8	No		0	6	25	2819
		Total:	362	6647	3451	195960
				Proportion of relocalisations following duplication events		Proportion of relocalisations following non-duplication events
				5.44607		1.76107

## Sheet: Angiosperms w. WGD
Comparison of changes in protein localisation following high-confidence gene duplication and non-duplication events among branches associated with WGD in the Angiosperm clade
Species tree node	Associated with a WGD/T event	WGD/T reference	No. of relocalisations following a gene-duplication event	No. of duplication events identified	No. of relocalisations following a non-gene-duplication event	No. of non-duplication events identified
N13	Yes	Ren et al 2018, Lee et al 2012, Vanneste et al 2014	155	2666	353	4907
N15	Yes	Ren et al 2018, Lee et al 2012, Vanneste et al 2014	280	4237	478	7105
N27	Yes	Ren et al 2018, Lee et al 2012, Vanneste et al 2014	123	2398	64	1587
N36	Yes	Ren et al 2018, Lee et al 2012, Vanneste et al 2014	145	3017	242	3282
N6	Yes	Jiao et al 2011, Lee et al 2012	7	311	123	2674
N9	Yes	Ren et al 2018, Lee et al 2012	0	77	11	2895
		Total:	710	12706	1271	22450
				Proportion of relocalisations following duplication events		Proportion of relocalisations following non-duplication events
				5.58791		5.66147
