# Supplementary material for: Gene Duplication Accelerates the Pace of Protein Gain and Loss from Plant Organelles
Source: Mol Biol Evol. 2019 Nov 21;37(4):969–81. doi: 10.1093/molbev/msz275 (PMC7086175; doi:10.1093/molbev/msz275)
Supplement: msz275-Supplementary_Data [file msz275-supplementary_data.zip › msz275-Suppl_Data/Supplemental File S4.xlsx]

## Sheet: Population_sizes
MapMan term enrichment for orthogroups with relocalisations at each of the organelles:
	Background size
	chloroplast	mitochondria	secretory	peroxisome
Background pop is all orthogroups with atleast one gene predicted to be localised at the organelle of interest and with MapMan bin annotation	10319	11121	9865	1361
Sample pop is orthogroups from the background population which contain at least one predicted relocalisation to/from the organelle of interest). Terms for orthogroups with any relocalisations given, and for gains and losses seperately	Sample size
all	4830	4724	3243	358
gains	2677	2790	1802	131
losses	3384	3110	2159	254

## Sheet: Chloroplast_relocalisations
MapMan_term	MapMan_ID	Total_occurences	Sample_occurences	raw_p_value	BH_corrected_p_value
RNA.regulation_of_transcription	27.3	2172	1155	1.14452e-11	1.62979e-08
RNA	27	2656	1384	1.25564e-10	8.94018e-08
hormone_metabolism	17	712	399	1.95816e-07	7.97496e-05
secondary_metabolism	16	427	251	2.66443e-07	7.97496e-05
transport	34	923	505	2.8002e-07	7.97496e-05
stress.biotic.regulation_of_transcription	20.1.5	61	46	4.81854e-06	0.00109815
DNA.synthesis/chromatin_structure	28.1	437	250	5.39819e-06	0.00109815
nucleotide_metabolism	23	148	95	1.36083e-05	0.00242228
major_CHO_metabolism	2	186	115	2.3227e-05	0.00367503
amino_acid_metabolism.synthesis	13.1	201	122	4.50895e-05	0.00642074
hormone_metabolism.salicylic_acid	17.8	132	84	6.68183e-05	0.00733719
hormone_metabolism.salicylic_acid.synthesis-degradation	17.8.1	132	84	6.68183e-05	0.00733719
protein	29	3175	1576	6.69828e-05	0.00733719
RNA.regulation_of_transcription.C2H2_zinc_finger_family	27.3.11	77	53	7.3601e-05	0.00748628
major_CHO_metabolism.degradation	2.2	151	94	8.71012e-05	0.0082688
misc	26	1196	621	9.32918e-05	0.00830297
RNA.regulation_of_transcription.AP2/EREBP,_APETALA2/ethylene-responsive_element_binding_protein_family	27.3.3	92	61	0.000119594	0.0100178
misc.UDP_glucosyl_and_glucoronyl_transferases	26.2	243	142	0.000153133	0.011779
development	33	756	402	0.000157346	0.011779
DNA	28	630	339	0.000165435	0.011779
stress.abiotic	20.2	409	227	0.000198914	0.0134882
stress	20	873	458	0.000268935	0.0174074
transport.peptides_and_oligopeptides	34.13	143	87	0.000477649	0.0295727
secondary_metabolism.isoprenoids	16.1	151	91	0.000562695	0.0333866
secondary_metabolism.phenylpropanoids	16.2	116	72	0.000635515	0.0361989
secondary_metabolism.isoprenoids.carotenoids	16.1.4	22	18	0.000816305	0.0436023
Co-factor_and_vitamine_metabolism	18	102	64	0.000826729	0.0436023
hormone_metabolism.jasmonate.synthesis-degradation	17.7.1	19	16	0.000898291	0.0456845
development.unspecified	33.99	636	336	0.000973728	0.0478134
protein.synthesis	29.2	677	355	0.00137615	0.0653214
major_CHO_metabolism.degradation.starch	2.2.2	53	36	0.00151533	0.0675924
hormone_metabolism.ethylene	17.5	145	86	0.0015664	0.0675924
micro_RNA,_natural_antisense_etc	32	145	86	0.0015664	0.0675924
hormone_metabolism.auxin.induced-regulated-responsive-activated	17.2.3	80	51	0.00163257	0.0683757
transport.misc	34.99	265	148	0.00173171	0.0704559
misc.cytochrome_P450	26.1	138	82	0.00184677	0.07305
amino_acid_metabolism	13	301	166	0.00197416	0.0759785
redox	21	225	127	0.00212376	0.079585
protein.synthesis.ribosomal_protein.eukaryotic.60S_subunit.L18A	29.2.1.2.2.518	20	16	0.00253316	0.0924929
cell	31	597	313	0.00262831	0.0935678
nucleotide_metabolism.salvage	23.3	30	22	0.00290589	0.100926
lipid_metabolism	11	390	209	0.00365943	0.123913
tetrapyrrole_synthesis	19	131	77	0.00374174	0.123913
lipid_metabolism.FA_synthesis_and_FA_elongation	11.1	166	95	0.00423686	0.13712
amino_acid_metabolism.synthesis.branched_chain_group	13.1.4	24	18	0.00474802	0.147744
protein.degradation.inhibitors	29.5.15	50	33	0.00477261	0.147744
signalling.calcium	30.3	188	106	0.00494541	0.149835
RNA.regulation_of_transcription.AtSR_transcription_factor_family	27.3.39	144	83	0.00558096	0.162849
redox.glutaredoxins	21.4	31	22	0.00560364	0.162849
hormone_metabolism.abscisic_acid.signal_transduction	17.1.2	13	11	0.00600497	0.167668
RNA.regulation_of_transcription.C2C2(Zn)_DOF_zinc_finger_family	27.3.8	13	11	0.00600497	0.167668
redox.thioredoxin	21.1	67	42	0.00633066	0.173363
hormone_metabolism.auxin	17.2	122	71	0.00726868	0.195294
secondary_metabolism.sulfur-containing.glucosinolates.synthesis.aliphatic	16.5.1.1.1	18	14	0.00754003	0.197187
nucleotide_metabolism.degradation	23.2	35	24	0.00763631	0.197187
secondary_metabolism.sulfur-containing.glucosinolates.synthesis	16.5.1.1	23	17	0.00775455	0.197187
stress.abiotic.drought/salt	20.2.3	77	47	0.00823472	0.205724
glycolysis	4	55	35	0.00875409	0.214928
major_CHO_metabolism.degradation.sucrose	2.2.1	98	58	0.0090188	0.217674
amino_acid_metabolism.synthesis.aspartate_family.methionine	13.1.3.4	25	18	0.00956714	0.223927
hormone_metabolism.abscisic_acid	17.1	48	31	0.00981652	0.223927
transport.ABC_transporters_and_multidrug_resistance_systems	34.16	72	44	0.0100834	0.223927
cell.division.plastid	31.2.5	6	6	0.0104988	0.223927
RNA.regulation_of_transcription.bromodomain_proteins	27.3.42	6	6	0.0104988	0.223927
cell_wall.pectin_synthesis	10.4	6	6	0.0104988	0.223927
amino_acid_metabolism.synthesis.branched_chain_group.leucine_specific	13.1.4.4	6	6	0.0104988	0.223927
amino_acid_metabolism.synthesis.aspartate_family	13.1.3	61	38	0.0105957	0.223927
RNA.regulation_of_transcription.unclassified	27.3.99	313	167	0.0107913	0.223927
secondary_metabolism.phenylpropanoids.lignin_biosynthesis	16.2.1	76	46	0.0109902	0.223927
nucleotide_metabolism.salvage.NUDIX_hydrolases	23.3.3	12	10	0.0110077	0.223927
signalling.receptor_kinases.extensin	30.2.18	9	8	0.0120787	0.242254
secondary_metabolism.flavonoids.anthocyanins	16.8.1	17	13	0.0127701	0.250292
lipid_metabolism.lipid_degradation.lysophospholipases	11.9.3	36	24	0.012831	0.250292
DNA.synthesis/chromatin_structure.retrotransposon/transposase.hat-like_transposase	28.1.1.4	38	25	0.014202	0.273293
cell.division	31.2	119	68	0.0146733	0.278598
secondary_metabolism.isoprenoids.terpenoids	16.1.5	79	47	0.0155846	0.292007
transport.metabolite_transporters_at_the_mitochondrial_membrane	34.9	64	39	0.0158821	0.293716
stress.biotic.PR-proteins.PR6_(proteinase_inhibitors)	20.1.7.6	19	14	0.0163447	0.298395
misc.calcineurin-like_phosphoesterase_family_protein	26.27	83	49	0.016557	0.298445
protein.synthesis.ribosomal_protein.prokaryotic.chloroplast	29.2.1.1.1	68	41	0.0172421	0.30312
protein.synthesis.ribosomal_protein.prokaryotic.unknown_organellar	29.2.1.1.3	68	41	0.0172421	0.30312
minor_CHO_metabolism	3	153	85	0.0178024	0.309155
misc.glutathione_S_transferases	26.9	44	28	0.0181693	0.311725
RNA.regulation_of_transcription.ABI3/VP1-related_B3-domain-containing_transcription_factor_family	27.3.1	122	69	0.0188418	0.319413
amino_acid_metabolism.synthesis.aromatic_aa.tryptophan	13.1.6.5	11	9	0.0199205	0.329847
lipid_metabolism.glycolipid_synthesis	11.1	11	9	0.0199205	0.329847
development.storage_proteins	33.1	50	31	0.0218367	0.348063
protein.synthesis.ribosomal_protein.prokaryotic.chloroplast.50S_subunit	29.2.1.1.1.2	39	25	0.0221842	0.348063
fermentation.ADH	5.3	5	5	0.0224424	0.348063
hormone_metabolism.jasmonate.synthesis-degradation.12-oxophytodienoate_reductase_3	17.7.1.5	5	5	0.0224424	0.348063
cell_wall.precursor_synthesis.UGE	10.1.2	5	5	0.0224424	0.348063
protein.assembly_and_cofactor_ligation	29.8	30	20	0.0224872	0.348063
stress.biotic.receptors.TIR-NBS-LRR	20.1.2.2	8	7	0.0232092	0.35094
cell.organisation	31.1	264	140	0.0233779	0.35094
protein.synthesis.ribosomal_protein	29.2.1	262	139	0.0234125	0.35094
stress.abiotic.unspecified	20.2.99	54	33	0.0240901	0.356459
hormone_metabolism.ethylene.signal_transduction	17.5.2	71	42	0.0242812	0.356459
cell_wall.precursor_synthesis.UXS	10.1.5	139	77	0.0252438	0.366808
protein.postranslational_modification	29.4	878	439	0.0258428	0.371719
protein.degradation.serine_protease	29.5.5	58	35	0.026186	0.372889
cell_wall.precursor_synthesis	10.1	167	91	0.0270292	0.381084
protein.aa_activation	29.1	85	49	0.0286579	0.400087
major_CHO_metabolism.synthesis.starch	2.1.2	36	23	0.0292213	0.403992
cell_wall	10	418	215	0.0297515	0.405832
stress.abiotic.light	20.2.5	27	18	0.0299244	0.405832
fermentation	5	20	14	0.0311894	0.418997
misc.misc2	26.1	72	42	0.032334	0.426834
RNA.regulation_of_transcription.triple-helix_transcription_factor_family_(Trihelix)	27.3.30	29	19	0.0329717	0.426834
RNA.regulation_of_transcription.squamosa_promoter_binding_protein_family_(SBP)	27.3.28	29	19	0.0329717	0.426834
major_CHO_metabolism.degradation.starch.transporter	2.2.2.6	29	19	0.0329717	0.426834
tetrapyrrole_synthesis.unspecified	19.99	10	8	0.0355094	0.451477
protein.glycosylation.beta-(1,2)-xylosyltransferase_(XylT)	29.7.9	10	8	0.0355094	0.451477
protein.synthesis.ribosomal_protein.prokaryotic	29.2.1.1	137	75	0.036996	0.466215
TCA_/_organic_transformation.TCA	8.1	46	28	0.0385539	0.481585
major_CHO_metabolism.degradation.sucrose.invertases.neutral	2.2.1.3.1	69	40	0.0406875	0.498586
amino_acid_metabolism.synthesis.aromatic_aa	13.1.6	50	30	0.0416558	0.498586
hormone_metabolism.brassinosteroid.synthesis-degradation.sterols.SMT1	17.3.1.2.1	17	12	0.0418464	0.498586
secondary_metabolism.sulfur-containing	16.5	37	23	0.0435607	0.498586
protein.synthesis.elongation	29.2.4	37	23	0.0435607	0.498586
RNA.regulation_of_transcription.PWWP_domain_protein	27.3.68	7	6	0.0440261	0.498586
Co-factor_and_vitamine_metabolism.riboflavin	18.3	7	6	0.0440261	0.498586
Co-factor_and_vitamine_metabolism.folate_and_vitamine_K.vitamine_K	18.5.2	7	6	0.0440261	0.498586
cell.vesicle_transport	31.4	160	86	0.0452685	0.498586
protein.synthesis.ribosome_biogenesis	29.2.2	414	211	0.0465129	0.498586
Co-factor_and_vitamine_metabolism.pantothenate	18.4	12	9	0.0466592	0.498586
secondary_metabolism.phenylpropanoids.lignin_biosynthesis.4CL	16.2.1.3	12	9	0.0466592	0.498586
lipid_metabolism.FA_synthesis_and_FA_elongation.long_chain_fatty_acid_CoA_ligase	11.1.9	58	34	0.0469175	0.498586
glycolysis.cytosolic_branch	4.1	28	18	0.0476608	0.498586
stress.biotic.signalling	20.1.3	28	18	0.0476608	0.498586
secondary_metabolism.sulfur-containing.glucosinolates.synthesis.indole	16.5.1.1.3	4	4	0.0479679	0.498586
TCA_/_organic_transformation.TCA.IDH	8.1.4	4	4	0.0479679	0.498586
major_CHO_metabolism.degradation.starch.D_enzyme	2.2.2.4	4	4	0.0479679	0.498586
lipid_metabolism.FA_synthesis_and_FA_elongation.acetyl_CoA_carboxylation.heteromeric_complex	11.1.1.2	4	4	0.0479679	0.498586
minor_CHO_metabolism.raffinose_family.raffinose_synthases	3.1.2	4	4	0.0479679	0.498586
major_CHO_metabolism.degradation.sucrose.fructokinase	2.2.1.1	4	4	0.0479679	0.498586
glycolysis.unclear/dually_targeted.phosphoglycerate_mutase	4.3.12	4	4	0.0479679	0.498586
protein.synthesis.ribosomal_protein.prokaryotic.chloroplast.30S_subunit.S18	29.2.1.1.1.1.18	4	4	0.0479679	0.498586
DNA.synthesis/chromatin_structure.retrotransposon/transposase	28.1.1	43	26	0.0499465	0.514117
protein.degradation	29.5	1326	649	0.0504319	0.514117
PS	1	339	174	0.0505452	0.514117
protein.targeting	29.3	264	137	0.0532239	0.537524
glycolysis.unclear/dually_targeted	4.3	21	14	0.0537696	0.539211
RNA.regulation_of_transcription.MYB_domain_transcription_factor_family	27.3.25	254	132	0.0543131	0.540852
secondary_metabolism.sulfur-containing.glucosinolates	16.5.1	34	21	0.0571792	0.565439
hormone_metabolism.ethylene.synthesis-degradation	17.5.1	55	32	0.0595093	0.57695
lipid_metabolism.lipid_degradation	11.9	96	53	0.0601493	0.57695
signalling.G-proteins	30.5	184	97	0.0611054	0.57695
TCA_/_organic_transformation	8	59	34	0.061934	0.57695
nucleotide_metabolism.deoxynucleotide_metabolism.cytosine_deaminase	23.5.3	9	7	0.062166	0.57695
RNA.regulation_of_transcription.heat-shock_transcription_factor_family_(HSF)	27.3.23	9	7	0.062166	0.57695
minor_CHO_metabolism.myo-inositol.inositol_phosphatase	3.4.5	9	7	0.062166	0.57695
RNA.regulation_of_transcription.TCP_transcription_factor_family	27.3.29	9	7	0.062166	0.57695
gluconeogenesis_/_glyoxylate_cycle	6	9	7	0.062166	0.57695
major_CHO_metabolism.synthesis	2.1	38	23	0.0623949	0.57695
nucleotide_metabolism.deoxynucleotide_metabolism	23.5	25	16	0.0636095	0.584386
transport.sugars	34.2	40	24	0.064711	0.587654
TCA_/_organic_transformation.TCA.pyruvate_DH.E1	8.1.1.1	16	11	0.0652031	0.587654
transport.calcium	34.21	16	11	0.0652031	0.587654
transport.metal	34.12	67	38	0.0658899	0.590109
major_CHO_metabolism.degradation.sucrose.invertases	2.2.1.3	71	40	0.0674875	0.596423
hormone_metabolism.jasmonate	17.7	27	17	0.0678515	0.596423
RNA.regulation_of_transcription.GRAS_transcription_factor_family	27.3.21	27	17	0.0678515	0.596423
RNA.regulation_of_transcription.WRKY_domain_transcription_factor_family	27.3.32	48	28	0.0723477	0.632043
mitochondrial_electron_transport_/_ATP_synthesis.cytochrome_c	9.6	11	8	0.0770797	0.661214
minor_CHO_metabolism.trehalose	3.2	11	8	0.0770797	0.661214
protein.postranslational_modification.kinase.receptor_like_cytoplasmatic_kinase_IX	29.4.1.59	11	8	0.0770797	0.661214
RNA.processing	27.1	403	203	0.0790309	0.673892
tetrapyrrole_synthesis.ALA_dehydratase	19.4	60	34	0.0800813	0.67628
protein.degradation.metalloprotease	29.5.7	35	21	0.0812265	0.67628
nucleotide_metabolism.salvage.phosphoribosyltransferases	23.3.1	6	5	0.0821604	0.67628
lipid_metabolism.lipid_degradation.lysophospholipases.phosphoinositide_phospholipase_C	11.9.3.5	6	5	0.0821604	0.67628
lipid_metabolism.FA_synthesis_and_FA_elongation.acetyl_CoA_carboxylation	11.1.1	6	5	0.0821604	0.67628
RNA.regulation_of_transcription.C2C2(Zn)_GATA_transcription_factor_family	27.3.9	6	5	0.0821604	0.67628
RNA.regulation_of_transcription.bZIP_transcription_factor_family	27.3.35	78	43	0.0863267	0.695519
protein.targeting.secretory_pathway.unspecified	29.3.4.99	78	43	0.0863267	0.695519
DNA.unspecified	28.99	136	72	0.087565	0.695519
secondary_metabolism.flavonoids	16.8	94	51	0.088628	0.695519
protein.aa_activation.pseudouridylate_synthase	29.1.30	13	9	0.0893548	0.695519
amino_acid_metabolism.synthesis.branched_chain_group.common	13.1.4.1	13	9	0.0893548	0.695519
RNA.silencing.RISC_formation.RNA_helicase	27.5.2.1	13	9	0.0893548	0.695519
stress.biotic	20.1	475	237	0.0912216	0.695519
RNA.regulation_of_transcription.C2C2(Zn)_Constans-like_zinc_finger_family_(CO-like)	27.3.7	28	17	0.0990553	0.695519
PS.calvin_cycle	1.3	61	34	0.101556	0.695519
cell_wall.precursor_synthesis.KDO_pathway	10.1.12	3	3	0.102514	0.695519
lipid_metabolism.phospholipid_synthesis.choline_kinase	11.3.2	3	3	0.102514	0.695519
RNA.regulation_of_transcription.E2F/DP_transcription_factor_family	27.3.18	3	3	0.102514	0.695519
RNA.regulation_of_transcription.CCAAT_box_binding_factor_family,_DR1	27.3.13	3	3	0.102514	0.695519
cell_wall.pectinesterases.acetyl_esterase	10.8.2	3	3	0.102514	0.695519
glycolysis.cytosolic_branch.phosphoglycerate_mutase	4.1.12	3	3	0.102514	0.695519
S-assimilation.APS	14.1	3	3	0.102514	0.695519
hormone_metabolism.brassinosteroid.signal_transduction.BZR	17.3.2.2	3	3	0.102514	0.695519
lipid_metabolism.lipid_degradation.lysophospholipases.carboxylesterase	11.9.3.2	3	3	0.102514	0.695519
secondary_metabolism.flavonoids.anthocyanins.anthocyanin_5-aromatic_acyltransferase	16.8.1.21	3	3	0.102514	0.695519
major_CHO_metabolism.degradation.starch.glucan_water_dikinase	2.2.2.3	3	3	0.102514	0.695519
transport.peroxisomes	34.17	3	3	0.102514	0.695519
amino_acid_metabolism.synthesis.aromatic_aa.chorismate.3-deoxy-D-arabino-heptulosonate_7-phosphate_synthase	13.1.6.1.1	3	3	0.102514	0.695519
minor_CHO_metabolism.raffinose_family.raffinose_synthases.putative	3.1.2.2	3	3	0.102514	0.695519
PS.photorespiration.serine_hydroxymethyltransferase	1.2.5	3	3	0.102514	0.695519
nucleotide_metabolism.synthesis.purine.AIR_carboxylase	23.1.2.6	3	3	0.102514	0.695519
nucleotide_metabolism.salvage.phosphoribosyltransferases.uracil_phosphoribosyltransferase_(UPP)	23.3.1.3	3	3	0.102514	0.695519
amino_acid_metabolism.synthesis.aromatic_aa.tryptophan.tryptophan_synthase	13.1.6.5.5	3	3	0.102514	0.695519
hormone_metabolism.jasmonate.synthesis-degradation.lipoxygenase	17.7.1.2	3	3	0.102514	0.695519
glycolysis.plastid_branch.phosphoglucomutase_(PGM)	4.2.2	3	3	0.102514	0.695519
major_CHO_metabolism.synthesis.starch.transporter	2.1.2.5	3	3	0.102514	0.695519
hormone_metabolism.gibberelin.synthesis-degradation	17.6.1	30	18	0.102622	0.695519
protein.synthesis.ribosomal_protein.prokaryotic.unknown_organellar.50S_subunit	29.2.1.1.3.2	30	18	0.102622	0.695519
PS.lightreaction.photosystem_II	1.1.1	121	64	0.104326	0.695519
RNA.silencing	27.5	32	19	0.105787	0.695519
signalling.light	30.11	105	56	0.105971	0.695519
minor_CHO_metabolism.raffinose_family	3.1	8	6	0.106477	0.695519
tetrapyrrole_synthesis.glu-tRNA_reductase	19.2	8	6	0.106477	0.695519
transport.nucleotides	34.1	8	6	0.106477	0.695519
hormone_metabolism.gibberelin.signal_transduction	17.6.2	8	6	0.106477	0.695519
lipid_metabolism.glycolipid_synthesis.DGDG_synthase	11.10.2	8	6	0.106477	0.695519
RNA.regulation_of_transcription.nucleosome/chromatin_assembly_factor_group	27.3.62	8	6	0.106477	0.695519
OPP.oxidative_PP.6-phosphogluconate_dehydrogenase	7.1.3	8	6	0.106477	0.695519
tetrapyrrole_synthesis.glu-tRNA_synthetase	19.1	8	6	0.106477	0.695519
S-assimilation	14	8	6	0.106477	0.695519
cell_wall.hemicellulose_synthesis	10.3	34	20	0.108598	0.702927
protein.targeting.chloroplast	29.3.3	34	20	0.108598	0.702927
lipid_metabolism.lipid_degradation.lipases	11.9.2	36	21	0.111098	0.712631
protein.targeting.nucleus	29.3.1	36	21	0.111098	0.712631
transport.cyclic_nucleotide_or_calcium_regulated_channels	34.22	19	12	0.115172	0.735451
secondary_metabolism.flavonoids.flavonols	16.8.4	21	13	0.121226	0.763828
RNA.regulation_of_transcription.lateral_organ_boundaries_gene_family_(AS2)	27.3.37	21	13	0.121226	0.763828
RNA.silencing.RISC_formation	27.5.2	21	13	0.121226	0.763828
protein.synthesis.ribosomal_protein.eukaryotic.60S_subunit	29.2.1.2.2	84	45	0.127674	0.800913
stress.abiotic.heat	20.2.1	192	98	0.132675	0.828637
lipid_metabolism.FA_synthesis_and_FA_elongation.pyruvate_kinase	11.1.30	29	17	0.137812	0.832201
hormone_metabolism.ethylene.synthesis-degradation.1-aminocyclopropane-1-carboxylate_oxidase	17.5.1.2	12	8	0.137921	0.832201
secondary_metabolism.phenylpropanoids.lignin_biosynthesis.F5H	16.2.1.8	12	8	0.137921	0.832201
major_CHO_metabolism.degradation.starch.starch_cleavage	2.2.2.1	12	8	0.137921	0.832201
amino_acid_metabolism.synthesis.histidine	13.1.7	12	8	0.137921	0.832201
major_CHO_metabolism.synthesis.starch.starch_synthase	2.1.2.2	12	8	0.137921	0.832201
protein.synthesis.ribosomal_protein.prokaryotic.unknown_organellar.30S_subunit	29.2.1.1.3.1	12	8	0.137921	0.832201
protein.degradation.ubiquitin.E3.HECT	29.5.11.4.1	12	8	0.137921	0.832201
hormone_metabolism.brassinosteroid.induced-regulated-responsive-activated	17.3.3	14	9	0.148435	0.833162
protein.glycosylation	29.7	41	23	0.149713	0.833162
secondary_metabolism.isoprenoids.carotenoids.violaxanthin_de-epoxidase	16.1.4.21	5	4	0.15007	0.833162
nucleotide_metabolism.phosphotransfer_and_pyrophosphatases.misc	23.4.99	5	4	0.15007	0.833162
amino_acid_metabolism.synthesis.central_amino_acid_metabolism.alanine	13.1.1.3	5	4	0.15007	0.833162
secondary_metabolism.isoprenoids.non-mevalonate_pathway.geranylgeranyl_pyrophosphate_synthase	16.1.1.10	5	4	0.15007	0.833162
PS.calvin_cycle.aldolase	1.3.6	5	4	0.15007	0.833162
major_CHO_metabolism.synthesis.starch.AGPase	2.1.2.1	5	4	0.15007	0.833162
protein.degradation.ubiquitin.E2	29.5.11.3	55	30	0.154409	0.833162
misc.rhodanese	26.23	16	10	0.156734	0.833162
TCA_/_organic_transformation.other_organic_acid_transformations	8.2	16	10	0.156734	0.833162
amino_acid_metabolism.synthesis.aspartate_family.misc.homoserine.homoserine_kinase	13.1.3.6.1.4	16	10	0.156734	0.833162
PS.lightreaction.photosystem_II.LHC-II	1.1.1.1	16	10	0.156734	0.833162
signalling.in_sugar_and_nutrient_physiology.misc	30.1.1	18	11	0.163372	0.833162
secondary_metabolism.isoprenoids.non-mevalonate_pathway	16.1.1	20	12	0.16873	0.833162
hormone_metabolism.ethylene.induced-regulated-responsive-activated	17.5.3	20	12	0.16873	0.833162
RNA.processing.RNA_helicase	27.1.2	20	12	0.16873	0.833162
protein.degradation.ubiquitin.E3.SCF.SKP	29.5.11.4.3.1	20	12	0.16873	0.833162
PS.lightreaction.photosystem_II.PSII_polypeptide_subunits	1.1.1.2	106	55	0.169569	0.833162
RNA.regulation_of_transcription.putative_transcription_regulator	27.3.67	186	94	0.169796	0.833162
amino_acid_metabolism.synthesis.aspartate_family.misc.homoserine	13.1.3.6.1	22	13	0.173085	0.833162
amino_acid_metabolism.synthesis.aspartate_family.misc	13.1.3.6	22	13	0.173085	0.833162
TCA_/_organic_transformation.TCA.pyruvate_DH	8.1.1	24	14	0.176637	0.833162
signalling.lipids	30.9	7	5	0.177496	0.833162
misc.plastocyanin-like	26.19	7	5	0.177496	0.833162
redox.peroxiredoxin	21.5	7	5	0.177496	0.833162
transport.metabolite_transporters_at_the_envelope_membrane	34.8	26	15	0.179539	0.833162
nucleotide_metabolism.phosphotransfer_and_pyrophosphatases	23.4	26	15	0.179539	0.833162
amino_acid_metabolism.synthesis.aromatic_aa.chorismate	13.1.6.1	30	17	0.18383	0.833162
OPP.oxidative_PP	7.1	32	18	0.185382	0.833162
cell_wall.degradation.mannan-xylose-arabinose-fucose	10.6.2	32	18	0.185382	0.833162
RNA.processing.degradation_dicer	27.1.20	32	18	0.185382	0.833162
protein.synthesis.ribosomal_protein.eukaryotic	29.2.1.2	121	62	0.186296	0.833162
metal_handling.binding,_chelation_and_storage	15.2	44	24	0.189461	0.833162
PS.lightreaction	1.1	243	121	0.189525	0.833162
RNA.regulation_of_transcription.ARR	27.3.5	9	6	0.195099	0.833162
Co-factor_and_vitamine_metabolism.folate_and_vitamine_K	18.5	9	6	0.195099	0.833162
misc.dynamin	26.17	11	7	0.207113	0.833162
secondary_metabolism.wax	16.7	11	7	0.207113	0.833162
cell_wall.hemicellulose_synthesis.glucuronoxylan	10.3.2	11	7	0.207113	0.833162
N-metabolism.ammonia_metabolism	12.2	11	7	0.207113	0.833162
PS.calvin_cycle.rubisco_interacting	1.3.13	13	8	0.215627	0.833162
RNA.regulation_of_transcription.JUMONJI_family	27.3.57	13	8	0.215627	0.833162
secondary_metabolism.flavonoids.chalcones	16.8.2	13	8	0.215627	0.833162
protein.degradation.ubiquitin	29.5.11	919	442	0.215928	0.833162
minor_CHO_metabolism.others	3.5	71	37	0.217585	0.833162
secondary_metabolism.phenylpropanoids.lignin_biosynthesis.HCT	16.2.1.4	2	2	0.219064	0.833162
hormone_metabolism.gibberelin.synthesis-degradation.ent-kaurene_synthase	17.6.1.2	2	2	0.219064	0.833162
lipid_metabolism.FA_synthesis_and_FA_elongation.acetyl_CoA_carboxylation.heteromeric_complex.biotin_carboxyl_carrier_protein	11.1.1.2.3	2	2	0.219064	0.833162
DNA.synthesis/chromatin_structure.retrotransposon/transposase.mutator-like_transposase	28.1.1.7	2	2	0.219064	0.833162
amino_acid_metabolism.synthesis.aromatic_aa.tryptophan.phosphoribosyanthranilate_isomerase	13.1.6.5.3	2	2	0.219064	0.833162
Co-factor_and_vitamine_metabolism.folate_and_vitamine_K.vitamine_K.isochorismate_synthase	18.5.2.1	2	2	0.219064	0.833162
cell_wall.precursor_synthesis.KDO_pathway.CMP-KDO_synthetase	10.1.12.4	2	2	0.219064	0.833162
amino_acid_metabolism.synthesis.histidine.bifunctional_phosphoribosyl-ATP_pyrophosphatase_/_phosphoribosyl-AMP_cyclohydrolase	13.1.7.4	2	2	0.219064	0.833162
secondary_metabolism.isoprenoids.carotenoids.lycopene_beta_cyclase	16.1.4.5	2	2	0.219064	0.833162
mitochondrial_electron_transport_/_ATP_synthesis.NADH-DH_(type_II).internal_matrix	9.2.1	2	2	0.219064	0.833162
C1-metabolism.5-formyltetrahydrofolate_cyclo-ligase	25.4	2	2	0.219064	0.833162
lipid_metabolism.phospholipid_synthesis.1-acylglycerol-3-phosphate_O-acyltransferase	11.3.1	2	2	0.219064	0.833162
TCA_/_organic_transformation.other_organic_acid_transformations.aconitase	8.2.3	2	2	0.219064	0.833162
metal_handling.acquisition	15.1	2	2	0.219064	0.833162
amino_acid_metabolism.synthesis.central_amino_acid_metabolism.alanine.alanine-glyoxylate_aminotransferase	13.1.1.3.11	2	2	0.219064	0.833162
Co-factor_and_vitamine_metabolism.riboflavin.GTP_cyclohydrolase_II	18.3.1	2	2	0.219064	0.833162
TCA_/_organic_transformation.TCA.2-oxoglutarate_dehydrogenase	8.1.5	2	2	0.219064	0.833162
secondary_metabolism.sulfur-containing.glucosinolates.synthesis.aliphatic.branched-chain_amino_acid_aminotransferase_(BCAT/MAAT)	16.5.1.1.1.1	2	2	0.219064	0.833162
major_CHO_metabolism.degradation.sucrose.misc	2.2.1.99	2	2	0.219064	0.833162
secondary_metabolism.sulfur-containing.glucosinolates.synthesis.indole.CYP79B3_monooxygenase	16.5.1.1.3.2	2	2	0.219064	0.833162
stress.biotic.respiratory_burst	20.1.1	2	2	0.219064	0.833162
protein.synthesis.ribosomal_protein.prokaryotic.chloroplast.50S_subunit.L11	29.2.1.1.1.2.11	2	2	0.219064	0.833162
cell.unspecified	31.99	2	2	0.219064	0.833162
glycolysis.cytosolic_branch.aldolase	4.1.10	2	2	0.219064	0.833162
hormone_metabolism.brassinosteroid.synthesis-degradation.BRs.metabolic_regulation	17.3.1.1.5	2	2	0.219064	0.833162
amino_acid_metabolism.synthesis.histidine.phosphoribosylformimino-5-aminoimidazole_carboxamide_ribotide_isomerase_(BBM_II)	13.1.7.5	2	2	0.219064	0.833162
protein.synthesis.ribosomal_protein.prokaryotic.chloroplast.50S_subunit.L22	29.2.1.1.1.2.22	2	2	0.219064	0.833162
secondary_metabolism.sulfur-containing.glucosinolates.regulation	16.5.1.2	2	2	0.219064	0.833162
hormone_metabolism.jasmonate.synthesis-degradation.lipases	17.7.1.1	2	2	0.219064	0.833162
Co-factor_and_vitamine_metabolism.pantothenate.branched-chain_amino_acid_aminotransferase	18.4.1	2	2	0.219064	0.833162
minor_CHO_metabolism.raffinose_family.stachyose_synthases	3.1.3	2	2	0.219064	0.833162
nucleotide_metabolism.synthesis.PRS-PP	23.1.3	2	2	0.219064	0.833162
lipid_metabolism.FA_synthesis_and_FA_elongation.ketoacyl_ACP_synthase	11.1.3	2	2	0.219064	0.833162
amino_acid_metabolism.synthesis.glutamate_family.arginine.aspartate_racemase	13.1.2.3.31	2	2	0.219064	0.833162
nucleotide_metabolism.synthesis.purine.amidophosphoribosyltransferase	23.1.2.1	2	2	0.219064	0.833162
glycolysis.cytosolic_branch.phosphofructokinase_(PFK)	4.1.4	2	2	0.219064	0.833162
secondary_metabolism.phenylpropanoids.lignin_biosynthesis.C3H	16.2.1.5	2	2	0.219064	0.833162
secondary_metabolism.sulfur-containing.glucosinolates.synthesis.aromatic	16.5.1.1.2	2	2	0.219064	0.833162
secondary_metabolism.flavonoids.anthocyanins.leucocyanidin_dioxygenase	16.8.1.1	2	2	0.219064	0.833162
secondary_metabolism.sulfur-containing.glucosinolates.synthesis.shared.CYP83B1_phenylacetaldoxime_monooxygenase	16.5.1.1.4.1	2	2	0.219064	0.833162
hormone_metabolism.jasmonate.synthesis-degradation.allene_oxidase_synthase	17.7.1.3	2	2	0.219064	0.833162
protein.synthesis.ribosomal_protein.prokaryotic.mitochondrion.30S_subunit.S3	29.2.1.1.2.1.3	2	2	0.219064	0.833162
lipid_metabolism.FA_synthesis_and_FA_elongation.ACP_desaturase	11.1.15	2	2	0.219064	0.833162
Co-factor_and_vitamine_metabolism.riboflavin.riboflavin_synthase	18.3.2	2	2	0.219064	0.833162
gluconeogenesis_/_glyoxylate_cycle.malate_synthase	6.2	2	2	0.219064	0.833162
cell_wall.pectin_synthesis.homogalacturonan	10.4.1	2	2	0.219064	0.833162
tetrapyrrole_synthesis.coproporphyrinogen_III_oxidase	19.8	2	2	0.219064	0.833162
Co-factor_and_vitamine_metabolism.folate_and_vitamine_K.vitamine_K.2-phytyl-1,4-naphthoquinone_methyltransferase	18.5.2.8	2	2	0.219064	0.833162
lipid_metabolism.exotics_(steroids,_squalene_etc).trans-2-enoyl-CoA_reductase_(NADPH)	11.8.7	2	2	0.219064	0.833162
major_CHO_metabolism.degradation.starch.starch_cleavage.beta_amylase	2.2.2.1.2	2	2	0.219064	0.833162
secondary_metabolism.sulfur-containing.glucosinolates.synthesis.aliphatic.CYP83A1_phenylacetaldoxime_monooxygenase	16.5.1.1.1.7	2	2	0.219064	0.833162
cell_wall.cell_wall_proteins.RGP	10.5.5	2	2	0.219064	0.833162
stress.biotic.PR-proteins.PR1_(antifungal)	20.1.7.1	2	2	0.219064	0.833162
minor_CHO_metabolism.raffinose_family.raffinose_synthases.known	3.1.2.1	2	2	0.219064	0.833162
protein.aa_activation.threonine-tRNA_ligase	29.1.3	2	2	0.219064	0.833162
major_CHO_metabolism.degradation.sucrose.Susy	2.2.1.5	2	2	0.219064	0.833162
protein.degradation.ubiquitin.E3.unspecified	29.5.11.4.99	2	2	0.219064	0.833162
secondary_metabolism.sulfur-containing.glucosinolates.regulation.indole	16.5.1.2.3	2	2	0.219064	0.833162
protein.aa_activation.glycine-tRNA_ligase	29.1.14	2	2	0.219064	0.833162
secondary_metabolism.sulfur-containing.glucosinolates.synthesis.aromatic.CYP79A2_monooxygenase	16.5.1.1.2.1	2	2	0.219064	0.833162
minor_CHO_metabolism.trehalose.TPP	3.2.2	2	2	0.219064	0.833162
cell_wall.pectin_synthesis.homogalacturonan.galacturonic_acid_transferase	10.4.1.1	2	2	0.219064	0.833162
amino_acid_metabolism.synthesis.aspartate_family.misc.homoserine.aspartate_kinase	13.1.3.6.1.1	2	2	0.219064	0.833162
S-assimilation.AKN	14.15	2	2	0.219064	0.833162
amino_acid_metabolism.synthesis.branched_chain_group.common.acetolactate_synthase	13.1.4.1.1	2	2	0.219064	0.833162
protein.synthesis.ribosomal_protein.eukaryotic.60S_subunit.L13	29.2.1.2.2.13	2	2	0.219064	0.833162
OPP.oxidative_PP.glucose-6-phosphate_1-dehydrogenase_(G6PD)	7.1.1	2	2	0.219064	0.833162
amino_acid_metabolism.synthesis.branched_chain_group.common.branched-chain-amino-acid_aminotransferase	13.1.4.1.4	2	2	0.219064	0.833162
TCA_/_organic_transformation.TCA.succinyl-CoA_ligase	8.1.6	2	2	0.219064	0.833162
secondary_metabolism.sulfur-containing.glucosinolates.synthesis.indole.CYP79B2_monooxygenase	16.5.1.1.3.1	2	2	0.219064	0.833162
protein.aa_activation.aspartate-tRNA_ligase	29.1.12	2	2	0.219064	0.833162
lipid_metabolism.FA_synthesis_and_FA_elongation.acetyl_CoA_transacylase	11.1.2	2	2	0.219064	0.833162
lipid_metabolism.FA_synthesis_and_FA_elongation.ACP_protein	11.1.12	2	2	0.219064	0.833162
secondary_metabolism.sulfur-containing.glucosinolates.synthesis.aliphatic.benzoate-CoA_ligase	16.5.1.1.1.12	2	2	0.219064	0.833162
protein.synthesis.ribosomal_protein.prokaryotic.unknown_organellar.50S_subunit.L7/L12	29.2.1.1.3.2.1712	2	2	0.219064	0.833162
protein.aa_activation.glutamate-tRNA_ligase	29.1.17	2	2	0.219064	0.833162
secondary_metabolism.isoprenoids.mevalonate_pathway.mevalonate_kinase	16.1.2.4	2	2	0.219064	0.833162
metal_handling	15	65	34	0.221361	0.833162
glycolysis.plastid_branch	4.2	15	9	0.221797	0.833162
amino_acid_metabolism.synthesis.central_amino_acid_metabolism	13.1.1	15	9	0.221797	0.833162
hormone_metabolism.abscisic_acid.induced-regulated-responsive-activated	17.1.3	17	10	0.226321	0.833162
N-metabolism.misc	12.4	19	11	0.229646	0.833162
stress.abiotic.touch/wounding	20.2.4	19	11	0.229646	0.833162
transport.potassium	34.15	21	12	0.23207	0.833162
hormone_metabolism.abscisic_acid.synthesis-degradation	17.1.1	21	12	0.23207	0.833162
protein.degradation.ubiquitin.E3.SCF	29.5.11.4.3	235	116	0.233188	0.833162
signalling.in_sugar_and_nutrient_physiology	30.1	43	23	0.233422	0.833162
protein.targeting.secretory_pathway	29.3.4	127	64	0.233824	0.833162
N-metabolism	12	41	22	0.23421	0.833162
redox.dismutases_and_catalases	21.6	25	14	0.234996	0.833162
transport.major_intrinsic_proteins	34.19	27	15	0.235759	0.833162
PS.lightreaction.other_electron_carrier_(ox/red)	1.1.5	27	15	0.235759	0.833162
mitochondrial_electron_transport_/_ATP_synthesis.F1-ATPase	9.9	29	16	0.236177	0.833162
signalling.receptor_kinases.proline_extensin_like	30.2.22	29	16	0.236177	0.833162
DNA.synthesis/chromatin_structure.histone	28.1.3	33	18	0.236217	0.833162
secondary_metabolism.phenylpropanoids.lignin_biosynthesis.CAD	16.2.1.10	31	17	0.236313	0.833162
protein.synthesis.ribosomal_protein.prokaryotic.chloroplast.30S_subunit	29.2.1.1.1.1	31	17	0.236313	0.833162
signalling.phosphinositides	30.4	31	17	0.236313	0.833162
secondary_metabolism.phenylpropanoids.lignin_biosynthesis.CCoAOMT	16.2.1.6	4	3	0.266154	0.833162
misc.gluco-,_galacto-_and_mannosidases.endoglucanase	26.3.4	4	3	0.266154	0.833162
RNA.silencing.transitivity.SGS	27.5.3.2	4	3	0.266154	0.833162
lipid_metabolism.FA_synthesis_and_FA_elongation.pyruvate_DH	11.1.31	4	3	0.266154	0.833162
RNA.silencing.sRNA_formation.DRB	27.5.1.2	4	3	0.266154	0.833162
amino_acid_metabolism.degradation.glutamate_family.glutamine	13.2.2.1	4	3	0.266154	0.833162
amino_acid_metabolism.degradation.serine-glycine-cysteine_group.serine	13.2.5.1	4	3	0.266154	0.833162
PS.calvin_cycle.PRK	1.3.12	4	3	0.266154	0.833162
RNA.regulation_of_transcription.high_mobility_group_family_(HMG)	27.3.53	4	3	0.266154	0.833162
RNA.regulation_of_transcription.DNA_methyltransferases	27.3.46	4	3	0.266154	0.833162
protein.synthesis.ribosomal_protein.eukaryotic.60S_subunit.L34	29.2.1.2.2.34	4	3	0.266154	0.833162
N-metabolism.ammonia_metabolism.unspecified	12.2.99	4	3	0.266154	0.833162
RNA.silencing.RISC_formation.DRB	27.5.2.3	4	3	0.266154	0.833162
lipid_metabolism.phospholipid_synthesis.phosphatidate_cytidylyltransferase	11.3.3	4	3	0.266154	0.833162
protein.aa_activation.methionine-tRNA_ligase	29.1.10	4	3	0.266154	0.833162
polyamine_metabolism.synthesis.spermidine_synthase	22.1.6	4	3	0.266154	0.833162
PS.calvin_cycle.GAP	1.3.4	4	3	0.266154	0.833162
RNA.silencing.transitivity.SGS.XH-XS	27.5.3.2.1	4	3	0.266154	0.833162
protein.synthesis.ribosomal_protein.prokaryotic.unknown_organellar.50S_subunit.unknown	29.2.1.1.3.2.99	4	3	0.266154	0.833162
secondary_metabolism.isoprenoids.non-mevalonate_pathway.HDR	16.1.1.7	4	3	0.266154	0.833162
PS.lightreaction.other_electron_carrier_(ox/red).plastocyanin	1.1.5.1	4	3	0.266154	0.833162
amino_acid_metabolism.degradation.histidine	13.2.7	4	3	0.266154	0.833162
lipid_metabolism.phospholipid_synthesis	11.3	50	26	0.275269	0.833162
hormone_metabolism.brassinosteroid	17.3	164	81	0.277477	0.833162
hormone_metabolism.brassinosteroid.synthesis-degradation	17.3.1	108	54	0.283428	0.833162
protein.targeting.mitochondria	29.3.2	42	22	0.283677	0.833162
minor_CHO_metabolism.myo-inositol	3.4	40	21	0.285782	0.833162
cell_wall.pectinesterases	10.8	40	21	0.285782	0.833162
lipid_metabolism.TAG_synthesis	11.4	6	4	0.28589	0.833162
PS.calvin_cycle.transketolase	1.3.8	6	4	0.28589	0.833162
stress.biotic.PR-proteins.PR6_(proteinase_inhibitors).trypsin_inhibitor	20.1.7.6.1	6	4	0.28589	0.833162
fermentation.PDC	5.2	6	4	0.28589	0.833162
RNA.regulation_of_transcription.CCAAT_box_binding_factor_family,_HAP3	27.3.15	6	4	0.28589	0.833162
lipid_metabolism.lipid_degradation.lysophospholipases.phospholipase_D	11.9.3.1	6	4	0.28589	0.833162
RNA.regulation_of_transcription.NIN-like_bZIP-related_family	27.3.60	6	4	0.28589	0.833162
secondary_metabolism.unspecified	16.99	6	4	0.28589	0.833162
minor_CHO_metabolism.trehalose.potential_TPS/TPP	3.2.3	6	4	0.28589	0.833162
PS.lightreaction.state_transition	1.1.30	6	4	0.28589	0.833162
misc.oxidases_-_copper,_flavone_etc	26.7	127	63	0.291925	0.833162
PS.photorespiration	1.2	34	18	0.292015	0.833162
nucleotide_metabolism.synthesis	23.1	32	17	0.294034	0.833162
signalling.receptor_kinases.lysine_motif	30.2.21	8	5	0.295861	0.833162
nucleotide_metabolism.deoxynucleotide_metabolism.pseudouridine_synthase	23.5.2	8	5	0.295861	0.833162
PS.lightreaction.other_electron_carrier_(ox/red).ferredoxin_oxireductase	1.1.5.4	8	5	0.295861	0.833162
cell_wall.cell_wall_proteins.proline_rich_proteins	10.5.2	8	5	0.295861	0.833162
Co-factor_and_vitamine_metabolism.thiamine	18.2	8	5	0.295861	0.833162
glycolysis.unclear/dually_targeted.phospho-enol-pyruvate_carboxylase_(PEPC)	4.3.15	8	5	0.295861	0.833162
minor_CHO_metabolism.sugar_alcohols	3.3	10	6	0.3012	0.833162
secondary_metabolism.simple_phenols	16.1	10	6	0.3012	0.833162
nucleotide_metabolism.salvage.nucleoside_kinases	23.3.2	10	6	0.3012	0.833162
C1-metabolism	25	24	13	0.301363	0.833162
misc.GCN5-related_N-acetyltransferase	26.24	22	12	0.302852	0.833162
transport.major_intrinsic_proteins.PIP	34.19.1	12	7	0.303982	0.833162
protein.targeting.peroxisomes	29.3.5	12	7	0.303982	0.833162
Co-factor_and_vitamine_metabolism.iron-sulphur_clusters	18.7	20	11	0.304098	0.833162
major_CHO_metabolism.degradation.sucrose.hexokinase	2.2.1.4	20	11	0.304098	0.833162
lipid_metabolism.FA_synthesis_and_FA_elongation.acyl_CoA_ligase	11.1.8	18	10	0.305008	0.833162
nucleotide_metabolism.synthesis.purine	23.1.2	18	10	0.305008	0.833162
protein.synthesis.ribosomal_protein.unknown	29.2.1.99	14	8	0.305215	0.833162
RNA.regulation_of_transcription.MYB-related_transcription_factor_family	27.3.26	16	9	0.305449	0.833162
RNA.regulation_of_transcription.G2-like_transcription_factor_family_(GARP)	27.3.20	16	9	0.305449	0.833162
stress.biotic.misc	20.1.99	16	9	0.305449	0.833162
hormone_metabolism.brassinosteroid.synthesis-degradation.BRs	17.3.1.1	61	31	0.307548	0.833162
misc.nitrilases,_nitrile_lyases,_berberine_bridge_enzymes,_reticuline_oxidases,_troponine_reductases	26.8	82	41	0.31841	0.833162
hormone_metabolism.gibberelin	17.6	53	27	0.31961	0.833162
signalling.MAP_kinases	30.6	45	23	0.332814	0.833162
protein.degradation.ubiquitin.E3	29.5.11.4	722	344	0.333554	0.833162
OPP	7	43	22	0.336326	0.833162
protein.degradation.ubiquitin.E3.SCF.FBOX	29.5.11.4.3.2	217	105	0.343178	0.833162
misc.protease_inhibitor/seed_storage/lipid_transfer_protein_(LTP)_family_protein	26.21	37	19	0.347462	0.833162
cell_wall.pectinesterases.PME	10.8.1	35	18	0.351399	0.833162
redox.ascorbate_and_glutathione.glutathione	21.2.2	29	15	0.364026	0.833162
secondary_metabolism.N_misc.alkaloid-like	16.4.1	27	14	0.368551	0.833162
minor_CHO_metabolism.myo-inositol.poly-phosphatases	3.4.1	27	14	0.368551	0.833162
RNA.transcription	27.2	138	67	0.371127	0.833162
transport.unspecified_cations	34.14	48	24	0.381421	0.833162
signalling	30	1111	525	0.387686	0.833162
redox.ascorbate_and_glutathione	21.2	88	43	0.388631	0.833162
stress.biotic.kinases	20.1.4	17	9	0.394467	0.833162
RNA.regulation_of_transcription.basic_helix-loop-helix_family_(bHLH)	27.3.6	105	51	0.394483	0.833162
redox.ascorbate_and_glutathione.ascorbate	21.2.1	15	8	0.40055	0.833162
amino_acid_metabolism.synthesis.glutamate_family.arginine	13.1.2.3	15	8	0.40055	0.833162
cell_wall.degradation.cellulases_and_beta-1,4-glucanases	10.6.1	15	8	0.40055	0.833162
signalling.receptor_kinases.leucine_rich_repeat_II	30.2.2	13	7	0.407063	0.833162
protein.targeting.secretory_pathway.golgi	29.3.4.2	13	7	0.407063	0.833162
signalling.misc	30.8	13	7	0.407063	0.833162
lipid_metabolism.lipid_degradation.lipases.triacylglycerol_lipase	11.9.2.1	13	7	0.407063	0.833162
RNA.regulation_of_transcription.AUX/IAA_family	27.3.40	13	7	0.407063	0.833162
cell.cycle.peptidylprolyl_isomerase	31.3.1	13	7	0.407063	0.833162
hormone_metabolism.auxin.signal_transduction	17.2.2	36	18	0.412839	0.833162
signalling.receptor_kinases.leucine_rich_repeat_VIII.type_2	30.2.8.2	11	6	0.414104	0.833162
mitochondrial_electron_transport_/_ATP_synthesis.cytochrome_c_oxidase	9.7	34	17	0.418914	0.833162
RNA.regulation_of_transcription.auxin_response_transcription_factor_family_(ARF)	27.3.4	9	5	0.421815	0.833162
RNA.silencing.sRNA_formation	27.5.1	9	5	0.421815	0.833162
development.squamosa_promoter_binding_like_(SPL)	33.3	9	5	0.421815	0.833162
minor_CHO_metabolism.galactose	3.8	9	5	0.421815	0.833162
mitochondrial_electron_transport_/_ATP_synthesis	9	161	77	0.427347	0.833162
RNA.regulation_of_transcription.AT-rich_interaction_domain_containing_transcription_factor_family	27.3.38	7	4	0.430414	0.833162
hormone_metabolism.abscisic_acid.synthesis-degradation.synthesis	17.1.1.1	7	4	0.430414	0.833162
lipid_metabolism.lipid_degradation.beta-oxidation.enoyl_CoA_hydratase	11.9.4.3	7	4	0.430414	0.833162
hormone_metabolism.gibberelin.synthesis-degradation.GA20_oxidase	17.6.1.11	7	4	0.430414	0.833162
amino_acid_metabolism.synthesis.central_amino_acid_metabolism.GABA	13.1.1.1	7	4	0.430414	0.833162
PS.photorespiration.aminotransferases_peroxisomal	1.2.3	7	4	0.430414	0.833162
misc.acid_and_other_phosphatases	26.13	49	24	0.434575	0.833162
RNA.regulation_of_transcription.CPP(Zn)_CPP1-related_transcription_factor_family	27.3.17	5	3	0.44028	0.833162
RNA.silencing.transitivity	27.5.3	5	3	0.44028	0.833162
transport.nitrate	34.4	5	3	0.44028	0.833162
amino_acid_metabolism.synthesis.aspartate_family.methionine.homocysteine_S-methyltransferase	13.1.3.4.12	5	3	0.44028	0.833162
RNA.regulation_of_transcription.polycomb_group_(PcG)	27.3.65	5	3	0.44028	0.833162
transport.sulphate	34.6	5	3	0.44028	0.833162
amino_acid_metabolism.synthesis.serine-glycine-cysteine_group.glycine	13.1.5.2	5	3	0.44028	0.833162
fermentation.aldehyde_dehydrogenase	5.1	5	3	0.44028	0.833162
amino_acid_metabolism.synthesis.branched_chain_group.isoleucine_specific	13.1.4.5	5	3	0.44028	0.833162
RNA.regulation_of_transcription.CCAAT_box_binding_factor_family,_HAP5	27.3.16	5	3	0.44028	0.833162
hormone_metabolism.gibberelin.synthesis-degradation.GA2_oxidase	17.6.1.13	5	3	0.44028	0.833162
Co-factor_and_vitamine_metabolism.molybdenum_cofactor	18.1	5	3	0.44028	0.833162
amino_acid_metabolism.synthesis.serine-glycine-cysteine_group.cysteine.SAT	13.1.5.3.2	5	3	0.44028	0.833162
secondary_metabolism.sulfur-containing.glucosinolates.synthesis.shared	16.5.1.1.4	5	3	0.44028	0.833162
RNA.regulation_of_transcription.C3H_zinc_finger_family	27.3.12	26	13	0.446825	0.833162
cell.cycle	31.3	79	38	0.452039	0.833162
amino_acid_metabolism.synthesis.aspartate_family.asparagine	13.1.3.1	3	2	0.452163	0.833162
misc.gluco-,_galacto-_and_mannosidases.alpha-galactosidase	26.3.1	3	2	0.452163	0.833162
glycolysis.plastid_branch.phosphofructokinase_(PFK)	4.2.4	3	2	0.452163	0.833162
stress.biotic.signalling.MLO-like	20.1.3.1	3	2	0.452163	0.833162
misc.aminotransferases	26.26	3	2	0.452163	0.833162
misc.aminotransferases.aminotransferase_class_IV_family_protein	26.26.1	3	2	0.452163	0.833162
amino_acid_metabolism.synthesis.central_amino_acid_metabolism.alanine.alanine_aminotransferase	13.1.1.3.1	3	2	0.452163	0.833162
glycolysis.cytosolic_branch.phospho-enol-pyruvate_carboxylase_(PEPC)	4.1.15	3	2	0.452163	0.833162
nucleotide_metabolism.salvage.nucleoside_kinases.thymidine_kinase	23.3.2.3	3	2	0.452163	0.833162
protein.synthesis.ribosomal_protein.prokaryotic.chloroplast.50S_subunit.L12	29.2.1.1.1.2.12	3	2	0.452163	0.833162
TCA_/_organic_transformation.other_organic_acid_transformations.atp-citrate_lyase	8.2.11	3	2	0.452163	0.833162
RNA.regulation_of_transcription.CCAAT_box_binding_factor_family,_HAP2	27.3.14	3	2	0.452163	0.833162
PS.lightreaction.other_electron_carrier_(ox/red).ferredoxin_reductase	1.1.5.3	3	2	0.452163	0.833162
lipid_metabolism.lipid_degradation.lipases.acylglycerol_lipase	11.9.2.2	3	2	0.452163	0.833162
tetrapyrrole_synthesis.magnesium_chelatase	19.1	3	2	0.452163	0.833162
amino_acid_metabolism.synthesis.aromatic_aa.chorismate.shikimate_kinase	13.1.6.1.5	3	2	0.452163	0.833162
nucleotide_metabolism.synthesis.pyrimidine.CTP_synthetase	23.1.1.10	3	2	0.452163	0.833162
nucleotide_metabolism.salvage.nucleoside_kinases.adenosine_kinase	23.3.2.1	3	2	0.452163	0.833162
RNA.regulation_of_transcription.GRF_zinc_finger_family	27.3.83	3	2	0.452163	0.833162
lipid_metabolism.FA_synthesis_and_FA_elongation.ACP_thioesterase	11.1.7	3	2	0.452163	0.833162
amino_acid_metabolism.synthesis.aromatic_aa.phenylalanine.arogenate_dehydratase_/_prephenate_dehydratase	13.1.6.3.1	3	2	0.452163	0.833162
glycolysis.unclear/dually_targeted.pyruvate_kinase_(PK)	4.3.14	3	2	0.452163	0.833162
TCA_/_organic_transformation.TCA.aconitase	8.1.3	3	2	0.452163	0.833162
amino_acid_metabolism.synthesis.aromatic_aa.tryptophan.anthranilate_synthase	13.1.6.5.1	3	2	0.452163	0.833162
lipid_metabolism.FA_synthesis_and_FA_elongation.ACP_oxoacyl_reductase	11.1.4	3	2	0.452163	0.833162
N-metabolism.nitrate_metabolism.nitrite_reductase	12.1.2	3	2	0.452163	0.833162
minor_CHO_metabolism.trehalose.TPS	3.2.1	3	2	0.452163	0.833162
tetrapyrrole_synthesis.uroporphyrinogen_III_synthase	19.6	3	2	0.452163	0.833162
lipid_metabolism.FA_synthesis_and_FA_elongation.beta_ketoacyl_CoA_synthase	11.1.10	3	2	0.452163	0.833162
protein.synthesis.ribosomal_protein.prokaryotic.unknown_organellar.30S_subunit.S1	29.2.1.1.3.1.1	3	2	0.452163	0.833162
TCA_/_organic_transformation.other_organic_acid_transformations.IDH	8.2.4	3	2	0.452163	0.833162
protein.postranslational_modification.kinase.receptor_like_cytoplasmatic_kinase_X	29.4.1.60	3	2	0.452163	0.833162
PS.photorespiration.hydroxypyruvate_reductase	1.2.6	3	2	0.452163	0.833162
Co-factor_and_vitamine_metabolism.pantothenate.pantothenate_kinase_(PANK)	18.4.5	3	2	0.452163	0.833162
hormone_metabolism.gibberelin.synthesis-degradation.copalyl_diphosphate_synthase	17.6.1.1	3	2	0.452163	0.833162
protein.synthesis.ribosomal_protein.eukaryotic.40S_subunit.S21	29.2.1.2.1.21	3	2	0.452163	0.833162
TCA_/_organic_transformation.carbonic_anhydrases	8.3	3	2	0.452163	0.833162
amino_acid_metabolism.synthesis.aromatic_aa.phenylalanine	13.1.6.3	3	2	0.452163	0.833162
mitochondrial_electron_transport_/_ATP_synthesis.NADH-DH_(type_II)	9.2	3	2	0.452163	0.833162
redox.ascorbate_and_glutathione.ascorbate.L-galactose-1-phosphate_phosphatase	21.2.1.3	3	2	0.452163	0.833162
amino_acid_metabolism.synthesis.serine-glycine-cysteine_group	13.1.5	24	12	0.454992	0.833162
transport.phosphate	34.7	24	12	0.454992	0.833162
hormone_metabolism.brassinosteroid.synthesis-degradation.BRs.DET2	17.3.1.1.1	58	28	0.461945	0.833162
cell_wall.degradation	10.6	75	36	0.46254	0.833162
protein.synthesis.ribosomal_protein.prokaryotic.unknown_organellar.50S_subunit.L2	29.2.1.1.3.2.2	1	1	0.468069	0.833162
protein.synthesis.ribosomal_protein.prokaryotic.unknown_organellar.50S_subunit.L4	29.2.1.1.3.2.4	1	1	0.468069	0.833162
PS.lightreaction.ATP_synthase.subunit_B_(ATPX)	1.1.4.9	1	1	0.468069	0.833162
transport.major_intrinsic_proteins.unspecified	34.19.99	1	1	0.468069	0.833162
glycolysis.cytosolic_branch.triosephosphate_isomerase_(TPI)	4.1.7	1	1	0.468069	0.833162
Co-factor_and_vitamine_metabolism.pantothenate.pantoate_beta-alanine_ligase_(PANC,_pantothenate_synthetase)	18.4.4	1	1	0.468069	0.833162
hormone_metabolism.brassinosteroid.synthesis-degradation.BRs.BR6OX	17.3.1.1.4	1	1	0.468069	0.833162
secondary_metabolism.isoprenoids.carotenoids.carotenoid_beta_ring_hydroxylase	16.1.4.6	1	1	0.468069	0.833162
amino_acid_metabolism.synthesis.histidine.glutamine_amidotransferase/cyclase	13.1.7.6	1	1	0.468069	0.833162
hormone_metabolism.gibberelin.synthesis-degradation.ent-kaurene_oxidase	17.6.1.3	1	1	0.468069	0.833162
tetrapyrrole_synthesis.heme_oxygenase	19.21	1	1	0.468069	0.833162
nucleotide_metabolism.deoxynucleotide_metabolism.dUTP_diphosphatase	23.5.5	1	1	0.468069	0.833162
secondary_metabolism.sulfur-containing.glucosinolates.synthesis.aliphatic.CYP79F1/F2_monooxygenase	16.5.1.1.1.6	1	1	0.468069	0.833162
hormone_metabolism.abscisic_acid.synthesis-degradation.degradation	17.1.1.2	1	1	0.468069	0.833162
hormone_metabolism.brassinosteroid.synthesis-degradation.sterols.DWF1	17.3.1.2.8	1	1	0.468069	0.833162
amino_acid_metabolism.synthesis.branched_chain_group.leucine_specific.3-isopropylmalate_dehydrogenase	13.1.4.4.3	1	1	0.468069	0.833162
secondary_metabolism.sulfur-containing.glucosinolates.transport.aliphatic	16.5.1.4.1	1	1	0.468069	0.833162
lipid_metabolism.glycolipid_synthesis.sulfolipid_synthase	11.10.4	1	1	0.468069	0.833162
Co-factor_and_vitamine_metabolism.folate_and_vitamine_K.vitamine_K.2-phytyl-1,4-naphthoquinone_methyltransferase.PHYLLO	18.5.2.8.1	1	1	0.468069	0.833162
secondary_metabolism.isoprenoids.carotenoids.carotenoid_cleavage_dioxygenase	16.1.4.10	1	1	0.468069	0.833162
TCA_/_organic_transformation.TCA.misc	8.1.99	1	1	0.468069	0.833162
protein.aa_activation.serine-tRNA_ligase	29.1.11	1	1	0.468069	0.833162
amino_acid_metabolism.synthesis.aromatic_aa.chorismate.5-enolpyruvylshikimate-3-phosphate_synthase	13.1.6.1.6	1	1	0.468069	0.833162
Co-factor_and_vitamine_metabolism.lipoic_acid	18.11	1	1	0.468069	0.833162
glycolysis.cytosolic_branch.glyceraldehyde_3-phosphate_dehydrogenase_(GAP-DH)	4.1.8	1	1	0.468069	0.833162
Co-factor_and_vitamine_metabolism.ubiquinone	18.8	1	1	0.468069	0.833162
minor_CHO_metabolism.misc	3.99	1	1	0.468069	0.833162
cell_wall.pectin_synthesis.xylogalacturonan.xylose_transferase	10.4.4.1	1	1	0.468069	0.833162
cell_wall.precursor_synthesis.KDO_pathway.arabinose-5-phosphate_isomerase	10.1.12.1	1	1	0.468069	0.833162
amino_acid_metabolism.synthesis.aspartate_family.misc.homoserine.bifunctional_aspartate_kinase/homoserine_dehydrogenase	13.1.3.6.1.10	1	1	0.468069	0.833162
secondary_metabolism.flavonoids.chalcones.chalcone_isomerase	16.8.2.2	1	1	0.468069	0.833162
hormone_metabolism.abscisic_acid.synthesis-degradation.synthesis.zeaxanthin_epoxidase	17.1.1.1.1	1	1	0.468069	0.833162
hormone_metabolism.abscisic_acid.synthesis-degradation.degradation.8-hydroxylase	17.1.1.2.1	1	1	0.468069	0.833162
minor_CHO_metabolism.galactose.galactose-1-phosphate_uridyl_transferases	3.8.3	1	1	0.468069	0.833162
secondary_metabolism.isoprenoids.tocopherol_biosynthesis.tocopherol_methyltransferase	16.1.3.5	1	1	0.468069	0.833162
secondary_metabolism.flavonoids.chalcones.naringenin-chalcone_synthase	16.8.2.1	1	1	0.468069	0.833162
glycolysis.unclear/dually_targeted.glyceraldehyde_3-phosphate_dehydrogenase_(GAP-DH)	4.3.8	1	1	0.468069	0.833162
Co-factor_and_vitamine_metabolism.folate_and_vitamine_K.vitamine_K.DHNA_phytyltransferase	18.5.2.7	1	1	0.468069	0.833162
amino_acid_metabolism.synthesis.aromatic_aa.chorismate.3-dehydroquinate_dehydratase/shikimate_dehydrogenase	13.1.6.1.10	1	1	0.468069	0.833162
secondary_metabolism.isoprenoids.carotenoids.zeta-carotene_desaturase	16.1.4.3	1	1	0.468069	0.833162
RNA.regulation_of_transcription.C2C2(Zn)_YABBY_family	27.3.10	1	1	0.468069	0.833162
nucleotide_metabolism.synthesis.purine.AIR_synthase	23.1.2.5	1	1	0.468069	0.833162
amino_acid_metabolism.synthesis.aspartate_family.lysine.dihydrodipicolinate_synthase	13.1.3.5.1	1	1	0.468069	0.833162
lipid_metabolism.lipid_degradation.beta-oxidation.acyl_CoA_reductase	11.9.4.13	1	1	0.468069	0.833162
PS.lightreaction.ATP_synthase.beta_subunit	1.1.4.2	1	1	0.468069	0.833162
protein.synthesis.ribosomal_protein.prokaryotic.chloroplast.50S_subunit.L17	29.2.1.1.1.2.17	1	1	0.468069	0.833162
protein.synthesis.ribosomal_protein.prokaryotic.chloroplast.50S_subunit.L10	29.2.1.1.1.2.10	1	1	0.468069	0.833162
protein.synthesis.ribosomal_protein.prokaryotic.chloroplast.50S_subunit.L13	29.2.1.1.1.2.13	1	1	0.468069	0.833162
amino_acid_metabolism.synthesis.central_amino_acid_metabolism.GABA.glutamate_decarboxylase	13.1.1.1.1	1	1	0.468069	0.833162
protein.synthesis.ribosomal_protein.prokaryotic.chloroplast.50S_subunit.L18	29.2.1.1.1.2.18	1	1	0.468069	0.833162
protein.synthesis.ribosomal_protein.prokaryotic.chloroplast.50S_subunit.L19	29.2.1.1.1.2.19	1	1	0.468069	0.833162
amino_acid_metabolism.synthesis.aspartate_family.methionine.methionine_synthase	13.1.3.4.3	1	1	0.468069	0.833162
protein.synthesis.ribosomal_protein.prokaryotic.chloroplast.50S_subunit.L9	29.2.1.1.1.2.9	1	1	0.468069	0.833162
protein.aa_activation.lysine-tRNA_ligase	29.1.6	1	1	0.468069	0.833162
tetrapyrrole_synthesis.magnesium_protoporphyrin_IX_methyltransferase	19.11	1	1	0.468069	0.833162
amino_acid_metabolism.synthesis.aspartate_family.methionine.cystathionine_gamma-synthase	13.1.3.4.1	1	1	0.468069	0.833162
secondary_metabolism.isoprenoids.tocopherol_biosynthesis.hydroxyphenylpyruvate_dioxygenase	16.1.3.1	1	1	0.468069	0.833162
major_CHO_metabolism.degradation.starch.starch_cleavage.alpha_amylase	2.2.2.1.1	1	1	0.468069	0.833162
misc.sulfotransferase	26.25	1	1	0.468069	0.833162
PS.lightreaction.cytochrome_b6/f.apocytochrome_f_(CYF)	1.1.3.4	1	1	0.468069	0.833162
Co-factor_and_vitamine_metabolism.pantothenate.dephospho-CoA_kinase_(DPCK)	18.4.9	1	1	0.468069	0.833162
major_CHO_metabolism.synthesis.starch.ADP_Glucose_Phosphorylase	2.1.2.60	1	1	0.468069	0.833162
TCA_/_organic_transformation.TCA.malate_DH	8.1.9	1	1	0.468069	0.833162
nucleotide_metabolism.phosphotransfer_and_pyrophosphatases.thymidylate_kinase	23.4.4	1	1	0.468069	0.833162
lipid_metabolism.phospholipid_synthesis.(S)-coclaurine-N-methyltransferase	11.3.10	1	1	0.468069	0.833162
amino_acid_metabolism.synthesis.glutamate_family.arginine.argininosuccinate_synthase	13.1.2.3.22	1	1	0.468069	0.833162
secondary_metabolism.isoprenoids.carotenoids.phytoene_synthase	16.1.4.1	1	1	0.468069	0.833162
lipid_metabolism.glycerol_metabolism.FAD-dependent_glycerol-3-phosphate_dehydrogenase	11.5.3	1	1	0.468069	0.833162
protein.synthesis.ribosomal_protein.prokaryotic.chloroplast.50S_subunit.L29	29.2.1.1.1.2.29	1	1	0.468069	0.833162
protein.synthesis.ribosomal_protein.prokaryotic.chloroplast.50S_subunit.L21	29.2.1.1.1.2.21	1	1	0.468069	0.833162
amino_acid_metabolism.synthesis.serine-glycine-cysteine_group.serine.phosphoserine_phosphatase	13.1.5.1.3	1	1	0.468069	0.833162
protein.synthesis.ribosomal_protein.prokaryotic.chloroplast.50S_subunit.L23	29.2.1.1.1.2.23	1	1	0.468069	0.833162
secondary_metabolism.isoprenoids.carotenoids.phytoene_dehydrogenase	16.1.4.2	1	1	0.468069	0.833162
protein.synthesis.ribosomal_protein.prokaryotic.chloroplast.50S_subunit.L27	29.2.1.1.1.2.27	1	1	0.468069	0.833162
lipid_metabolism.FA_synthesis_and_FA_elongation.beta_hydroxyacyl_ACP_dehydratase	11.1.5	1	1	0.468069	0.833162
transport.hormones.auxin	34.23.1	1	1	0.468069	0.833162
minor_CHO_metabolism.galactose.alpha-galactosidases	3.8.2	1	1	0.468069	0.833162
secondary_metabolism.sulfur-containing.glucosinolates.synthesis.aliphatic.2-oxoglutarate-dependent_dioxygenase	16.5.1.1.1.13	1	1	0.468069	0.833162
cell_wall.pectin_synthesis.rhamnogalacturonan_II.xylose_transferase_with_fucose_acceptor	10.4.3.6	1	1	0.468069	0.833162
gluconeogenesis_/_glyoxylate_cycle.isocitrate_lyase	6.9	1	1	0.468069	0.833162
lipid_metabolism.FA_synthesis_and_FA_elongation.acetyl_CoA_carboxylation.heteromeric_complex.biotin_carboxylase	11.1.1.2.4	1	1	0.468069	0.833162
C1-metabolism.formate_dehydrogenase	25.1	1	1	0.468069	0.833162
PS.photorespiration.phosphoglycolate_phosphatase	1.2.1	1	1	0.468069	0.833162
transport.p-_and_v-ATPases.H+-transporting_two-sector_ATPase.subunit_D	34.1.1.3	1	1	0.468069	0.833162
nucleotide_metabolism.salvage.phosphoribosyltransferases.hypoxanthine-guanine_phosphoribosyltransferase_(HPRT)	23.3.1.2	1	1	0.468069	0.833162
gluconeogenesis_/_glyoxylate_cycle.citrate_synthase	6.1	1	1	0.468069	0.833162
protein.synthesis.ribosomal_protein.prokaryotic.chloroplast.50S_subunit.L36	29.2.1.1.1.2.36	1	1	0.468069	0.833162
protein.synthesis.ribosomal_protein.prokaryotic.chloroplast.50S_subunit.L34	29.2.1.1.1.2.34	1	1	0.468069	0.833162
protein.synthesis.ribosomal_protein.prokaryotic.chloroplast.50S_subunit.L33	29.2.1.1.1.2.33	1	1	0.468069	0.833162
transport.hormones	34.23	1	1	0.468069	0.833162
protein.synthesis.ribosomal_protein.prokaryotic.chloroplast.50S_subunit.L31	29.2.1.1.1.2.31	1	1	0.468069	0.833162
mitochondrial_electron_transport_/_ATP_synthesis.NADH-DH_(type_II).external	9.2.2	1	1	0.468069	0.833162
lipid_metabolism.phospholipid_synthesis.choline_monooxygenase	11.3.9	1	1	0.468069	0.833162
secondary_metabolism.isoprenoids.carotenoids.lycopene_epsilon_cyclase	16.1.4.4	1	1	0.468069	0.833162
protein.synthesis.ribosomal_protein.eukaryotic.60S_subunit.L6	29.2.1.2.2.6	1	1	0.468069	0.833162
amino_acid_metabolism.degradation.serine-glycine-cysteine_group.cysteine	13.2.5.3	1	1	0.468069	0.833162
lipid_metabolism.glycolipid_synthesis.MGDG_synthase	11.10.1	1	1	0.468069	0.833162
protein.synthesis.ribosomal_protein.eukaryotic.60S_subunit.L1	29.2.1.2.2.1	1	1	0.468069	0.833162
protein.synthesis.ribosomal_protein.eukaryotic.60S_subunit.L9	29.2.1.2.2.9	1	1	0.468069	0.833162
amino_acid_metabolism.synthesis.aromatic_aa.tryptophan.indole-3-glycerol_phosphate_synthase	13.1.6.5.4	1	1	0.468069	0.833162
Co-factor_and_vitamine_metabolism.ubiquinone.hexaprenyldihydroxybenzoate_methyltransferase	18.8.1	1	1	0.468069	0.833162
glycolysis.unclear/dually_targeted.triosephosphate_isomerase_(TPI)	4.3.7	1	1	0.468069	0.833162
tetrapyrrole_synthesis.chlorophyll_b_synthase	19.16	1	1	0.468069	0.833162
protein.synthesis.ribosomal_protein.prokaryotic.chloroplast.30S_subunit.S30A	29.2.1.1.1.1.530	1	1	0.468069	0.833162
protein.synthesis.ribosomal_protein.prokaryotic.mitochondrion.30S_subunit.S7	29.2.1.1.2.1.7	1	1	0.468069	0.833162
protein.glycosylation.core_alpha-(1,3)-fucosyltransferase_(FucT)	29.7.10	1	1	0.468069	0.833162
transport.unspecified_anions.arsenite-transporting_ATPase	34.18.1	1	1	0.468069	0.833162
Co-factor_and_vitamine_metabolism.pantothenate.3-methyl-2-oxobutanoate_hydroxymethyltransferase_(KPHMT,PANB)	18.4.2	1	1	0.468069	0.833162
secondary_metabolism.isoprenoids.carotenoids.carotenoid_isomerase	16.1.4.8	1	1	0.468069	0.833162
amino_acid_metabolism.synthesis.glutamate_family.arginine.acetylornithine_aminotransferase	13.1.2.3.4	1	1	0.468069	0.833162
secondary_metabolism.sulfur-containing.glucosinolates.synthesis.indole.cytochrome_P450_monooxygenase	16.5.1.1.3.4	1	1	0.468069	0.833162
protein.glycosylation.mannosyl-oligosaccharide_1,3-1,6-alpha-mannosidase_(GMII)	29.7.7	1	1	0.468069	0.833162
Co-factor_and_vitamine_metabolism.folate_and_vitamine_K.vitamine_K.naphthoate_synthase	18.5.2.5	1	1	0.468069	0.833162
transport.major_intrinsic_proteins.SIP	34.19.4	1	1	0.468069	0.833162
secondary_metabolism.sulfur-containing.glucosinolates.synthesis.indole.indole-3-methyl-desulfoglucosinolate_sulfotransferase	16.5.1.1.3.3	1	1	0.468069	0.833162
secondary_metabolism.sulfur-containing.glucosinolates.synthesis.aliphatic.flavin-containing_monooxygenase	16.5.1.1.1.10	1	1	0.468069	0.833162
protein.synthesis.ribosomal_protein.eukaryotic.60S_subunit.L35A	29.2.1.2.2.535	1	1	0.468069	0.833162
nucleotide_metabolism.salvage.phosphoribosyltransferases.adenine_phosphoribosyltransferase_(APRT)	23.3.1.1	1	1	0.468069	0.833162
protein.synthesis.ribosomal_protein.prokaryotic.chloroplast.30S_subunit.S4	29.2.1.1.1.1.4	1	1	0.468069	0.833162
protein.synthesis.ribosomal_protein.prokaryotic.chloroplast.30S_subunit.S7	29.2.1.1.1.1.7	1	1	0.468069	0.833162
protein.synthesis.ribosomal_protein.prokaryotic.chloroplast.30S_subunit.S6	29.2.1.1.1.1.6	1	1	0.468069	0.833162
protein.synthesis.ribosomal_protein.prokaryotic.chloroplast.30S_subunit.S3	29.2.1.1.1.1.3	1	1	0.468069	0.833162
C1-metabolism.glycine_hydroxymethyltransferase	25.1	1	1	0.468069	0.833162
secondary_metabolism.isoprenoids.non-mevalonate_pathway.DXS	16.1.1.1	1	1	0.468069	0.833162
secondary_metabolism.isoprenoids.non-mevalonate_pathway.DXR	16.1.1.2	1	1	0.468069	0.833162
amino_acid_metabolism.synthesis.glutamate_family.arginine.argininosuccinate_lyase	13.1.2.3.23	1	1	0.468069	0.833162
secondary_metabolism.sulfur-containing.glucosinolates.synthesis.aliphatic.sulfotransferase	16.5.1.1.1.9	1	1	0.468069	0.833162
secondary_metabolism.isoprenoids.tocopherol_biosynthesis.tocopherol_cyclase	16.1.3.4	1	1	0.468069	0.833162
RNA.regulation_of_transcription.plant_TF_(pbf2)	27.3.82	1	1	0.468069	0.833162
lipid_metabolism.FA_synthesis_and_FA_elongation.acetyl_CoA_carboxylation.heteromeric_complex.alpha_carboxyltransferase	11.1.1.2.1	1	1	0.468069	0.833162
Co-factor_and_vitamine_metabolism.pantothenate.phosphopantothenoylcysteine_synthetase_(PPCS)	18.4.6	1	1	0.468069	0.833162
minor_CHO_metabolism.trehalose.trehalase	3.2.4	1	1	0.468069	0.833162
protein.synthesis.ribosomal_protein.eukaryotic.40S_subunit.S3	29.2.1.2.1.3	1	1	0.468069	0.833162
secondary_metabolism.isoprenoids.tocopherol_biosynthesis.homogentisate_phytyltransferase	16.1.3.2	1	1	0.468069	0.833162
RNA.regulation_of_transcription.Transcriptional_Adaptor_Zinc_Bundle_(TAZ)_domain_family	27.3.72	1	1	0.468069	0.833162
minor_CHO_metabolism.sugar_kinases	3.7	1	1	0.468069	0.833162
major_CHO_metabolism.degradation.starch.ISA3	2.2.2.8	1	1	0.468069	0.833162
hormone_metabolism.jasmonate.synthesis-degradation.allene_oxidase_cyclase	17.7.1.4	1	1	0.468069	0.833162
protein.aa_activation.valine-tRNA_ligase	29.1.9	1	1	0.468069	0.833162
protein.degradation.ubiquitin.E3.BTB/POZ_Cullin3.Cullin3	29.5.11.4.5.1	1	1	0.468069	0.833162
lipid_metabolism.phospholipid_synthesis.cyclopropane-fatty-acyl-phospholipid_synthase	11.3.7	1	1	0.468069	0.833162
lipid_metabolism.FA_synthesis_and_FA_elongation.MCD	11.1.20	1	1	0.468069	0.833162
amino_acid_metabolism.synthesis.histidine.phosphoribosyl-AMP_cyclohydrolase	13.1.7.3	1	1	0.468069	0.833162
amino_acid_metabolism.synthesis.glutamate_family.proline.delta_1-pyrroline-5-carboxylate_synthetase	13.1.2.2.1	1	1	0.468069	0.833162
amino_acid_metabolism.degradation.branched_chain_group.valine_/_isoleucine	13.2.4.2	1	1	0.468069	0.833162
S-assimilation.APR	14.2	1	1	0.468069	0.833162
gluconeogenesis_/_glyoxylate_cycle.pyruvate_dikinase	6.5	1	1	0.468069	0.833162
secondary_metabolism.isoprenoids.non-mevalonate_pathway.CMS	16.1.1.3	1	1	0.468069	0.833162
secondary_metabolism.isoprenoids.non-mevalonate_pathway.CMK	16.1.1.4	1	1	0.468069	0.833162
glycolysis.cytosolic_branch.phosphoenolpyruvate_carboxykinase_(PEPCK)	4.1.16	1	1	0.468069	0.833162
lipid_metabolism.FA_synthesis_and_FA_elongation.acetyl_CoA_carboxylation.homomeric_enzyme	11.1.1.1	1	1	0.468069	0.833162
secondary_metabolism.phenylpropanoids.lignin_biosynthesis.COMT	16.2.1.9	1	1	0.468069	0.833162
amino_acid_metabolism.synthesis.branched_chain_group.isoleucine_specific.threonine_ammonia-lyase	13.1.4.5.1	1	1	0.468069	0.833162
amino_acid_metabolism.synthesis.branched_chain_group.common.ketol-acid_reductoisomerase	13.1.4.1.2	1	1	0.468069	0.833162
signalling.phosphinositides.bis(5'-nucleosyl)-tetraphosphatase_(assymetrical)	30.4.3	1	1	0.468069	0.833162
Co-factor_and_vitamine_metabolism.pantothenate.phosphopantothenoylcysteine_decarboxylase_(PPCDC)	18.4.7	1	1	0.468069	0.833162
RNA.silencing.DNA_methylation	27.5.4	1	1	0.468069	0.833162
cell_wall.pectin_synthesis.rhamnogalacturonan_II	10.4.3	1	1	0.468069	0.833162
protein.synthesis.ribosomal_protein.eukaryotic.60S_subunit.L36	29.2.1.2.2.36	1	1	0.468069	0.833162
protein.synthesis.ribosomal_protein.eukaryotic.60S_subunit.L37	29.2.1.2.2.37	1	1	0.468069	0.833162
protein.synthesis.ribosomal_protein.eukaryotic.60S_subunit.L32	29.2.1.2.2.32	1	1	0.468069	0.833162
protein.synthesis.ribosomal_protein.eukaryotic.60S_subunit.L30	29.2.1.2.2.30	1	1	0.468069	0.833162
lipid_metabolism.lipid_degradation.beta-oxidation.misc	11.9.4.99	1	1	0.468069	0.833162
hormone_metabolism.gibberelin.synthesis-degradation.ent-kaurenoic_acid_hydroxylase/oxygenase	17.6.1.4	1	1	0.468069	0.833162
secondary_metabolism.sulfur-containing.glucosinolates.degradation.myrosinase.TGG	16.5.1.3.1.1	1	1	0.468069	0.833162
glycolysis.cytosolic_branch.enolase	4.1.13	1	1	0.468069	0.833162
hormone_metabolism.salicylic_acid.signal_transduction	17.8.2	1	1	0.468069	0.833162
nucleotide_metabolism.synthesis.purine.SAICAR_synthetase	23.1.2.7	1	1	0.468069	0.833162
protein.synthesis.ribosomal_protein.prokaryotic.unknown_organellar.50S_subunit.L33	29.2.1.1.3.2.33	1	1	0.468069	0.833162
protein.synthesis.ribosomal_protein.prokaryotic.unknown_organellar.50S_subunit.L30	29.2.1.1.3.2.30	1	1	0.468069	0.833162
protein.synthesis.ribosomal_protein.prokaryotic.unknown_organellar.50S_subunit.L36	29.2.1.1.3.2.36	1	1	0.468069	0.833162
protein.synthesis.ribosomal_protein.prokaryotic.unknown_organellar.30S_subunit.S21	29.2.1.1.3.1.21	1	1	0.468069	0.833162
hormone_metabolism.jasmonate.signal_transduction	17.7.2	1	1	0.468069	0.833162
amino_acid_metabolism.synthesis.aromatic_aa.phenylalanine_and_tyrosine.chorismate_mutase	13.1.6.2.1	1	1	0.468069	0.833162
protein.degradation.ubiquitin.E3.SCF.RBX	29.5.11.4.3.4	1	1	0.468069	0.833162
protein.synthesis.ribosomal_protein.prokaryotic.chloroplast.50S_subunit.L6	29.2.1.1.1.2.6	1	1	0.468069	0.833162
protein.synthesis.ribosomal_protein.prokaryotic.chloroplast.50S_subunit.L4	29.2.1.1.1.2.4	1	1	0.468069	0.833162
protein.synthesis.ribosomal_protein.prokaryotic.chloroplast.50S_subunit.L2	29.2.1.1.1.2.2	1	1	0.468069	0.833162
secondary_metabolism.sulfur-containing.glucosinolates.synthesis.aliphatic.methylthioalkylmalate_dehydrogenase_(MAM-DH)	16.5.1.1.1.5	1	1	0.468069	0.833162
hormone_metabolism.abscisic_acid.synthesis-degradation.synthesis.short_chain_alcohol_dehydrogenmase_(ABA2)	17.1.1.1.11	1	1	0.468069	0.833162
protein.synthesis.ribosomal_protein.eukaryotic.60S_subunit.L21	29.2.1.2.2.21	1	1	0.468069	0.833162
protein.synthesis.ribosomal_protein.eukaryotic.60S_subunit.L23	29.2.1.2.2.23	1	1	0.468069	0.833162
protein.synthesis.ribosomal_protein.eukaryotic.60S_subunit.L29	29.2.1.2.2.29	1	1	0.468069	0.833162
protein.synthesis.ribosomal_protein.prokaryotic.unknown_organellar.30S_subunit.S12	29.2.1.1.3.1.12	1	1	0.468069	0.833162
protein.synthesis.ribosomal_protein.prokaryotic.unknown_organellar.30S_subunit.S17	29.2.1.1.3.1.17	1	1	0.468069	0.833162
protein.synthesis.ribosomal_protein.prokaryotic.unknown_organellar.30S_subunit.S16	29.2.1.1.3.1.16	1	1	0.468069	0.833162
secondary_metabolism.sulfur-containing.glucosinolates.synthesis.aliphatic.methylthioalkylmalate_isomerase_large_subunit_(MAM-IL)	16.5.1.1.1.3	1	1	0.468069	0.833162
Co-factor_and_vitamine_metabolism.thiamine.hydroxymethylpyrimidine_kinase	18.2.2	1	1	0.468069	0.833162
secondary_metabolism.flavonoids.dihydroflavonols.flavonoid_3'-monooxygenase	16.8.3.3	1	1	0.468069	0.833162
N-metabolism.ammonia_metabolism.glutamate_synthase.ferredoxin_dependent	12.2.1.1	1	1	0.468069	0.833162
transport.membrane_system_unknown	34.98	1	1	0.468069	0.833162
nucleotide_metabolism.synthesis.pyrimidine.dihydroorotase	23.1.1.3	1	1	0.468069	0.833162
hormone_metabolism.brassinosteroid.synthesis-degradation.BRs.CPD	17.3.1.1.3	1	1	0.468069	0.833162
cell_wall.precursor_synthesis.phosphomannose_isomerase	10.1.20	1	1	0.468069	0.833162
protein.synthesis.ribosomal_protein.prokaryotic.unknown_organellar.50S_subunit.L28	29.2.1.1.3.2.28	1	1	0.468069	0.833162
RNA.silencing.DNA_methylation.DNA_methylase	27.5.4.1	1	1	0.468069	0.833162
C1-metabolism.dihydroneopterin_aldolase	25.9	1	1	0.468069	0.833162
glycolysis.cytosolic_branch.phosphoglucomutase_(PGM)	4.1.2	1	1	0.468069	0.833162
amino_acid_metabolism.synthesis.serine-glycine-cysteine_group.glycine.glycine_transaminase	13.1.5.2.2	1	1	0.468069	0.833162
nucleotide_metabolism.degradation.pyrimidine.dihydrouracil_dehydrogenase	23.2.1.3	1	1	0.468069	0.833162
protein.synthesis.ribosomal_protein.eukaryotic.60S_subunit.L10	29.2.1.2.2.10	1	1	0.468069	0.833162
protein.synthesis.ribosomal_protein.eukaryotic.60S_subunit.L12	29.2.1.2.2.12	1	1	0.468069	0.833162
protein.synthesis.ribosomal_protein.eukaryotic.60S_subunit.L14	29.2.1.2.2.14	1	1	0.468069	0.833162
Co-factor_and_vitamine_metabolism.thiamine.thiamine_diphosphokinase	18.2.1	1	1	0.468069	0.833162
protein.synthesis.ribosomal_protein.prokaryotic.chloroplast.30S_subunit.S20	29.2.1.1.1.1.20	1	1	0.468069	0.833162
amino_acid_metabolism.synthesis.histidine.histidinol_dehydrogenase	13.1.7.11	1	1	0.468069	0.833162
protein.synthesis.ribosomal_protein.prokaryotic.unknown_organellar.30S_subunit.S5	29.2.1.1.3.1.5	1	1	0.468069	0.833162
amino_acid_metabolism.synthesis.aspartate_family.methionine.S-adenosylmethionine_synthetase	13.1.3.4.11	1	1	0.468069	0.833162
cell_wall.precursor_synthesis.AXS	10.1.3	1	1	0.468069	0.833162
protein.synthesis.ribosomal_protein.prokaryotic.unknown_organellar.50S_subunit.L15	29.2.1.1.3.2.15	1	1	0.468069	0.833162
protein.synthesis.ribosomal_protein.prokaryotic.unknown_organellar.50S_subunit.L17	29.2.1.1.3.2.17	1	1	0.468069	0.833162
protein.synthesis.ribosomal_protein.prokaryotic.unknown_organellar.50S_subunit.L10	29.2.1.1.3.2.10	1	1	0.468069	0.833162
protein.synthesis.ribosomal_protein.prokaryotic.unknown_organellar.50S_subunit.L12	29.2.1.1.3.2.12	1	1	0.468069	0.833162
protein.synthesis.ribosomal_protein.prokaryotic.unknown_organellar.50S_subunit.L19	29.2.1.1.3.2.19	1	1	0.468069	0.833162
N-metabolism.ammonia_metabolism.glutamate_synthase.NADH_dependent	12.2.1.2	1	1	0.468069	0.833162
hormone_metabolism.jasmonate.synthesis-degradation.jasmonate-O-methyltransferase	17.7.1.10	1	1	0.468069	0.833162
protein.synthesis.ribosomal_protein.eukaryotic.60S_subunit.L23A	29.2.1.2.2.523	1	1	0.468069	0.833162
lipid_metabolism.unassigned	11.7	1	1	0.468069	0.833162
PS.photorespiration.glycine_cleavage.H_protein	1.2.4.4	1	1	0.468069	0.833162
protein.synthesis.ribosomal_protein.eukaryotic.40S_subunit.S13	29.2.1.2.1.13	1	1	0.468069	0.833162
protein.synthesis.ribosomal_protein.eukaryotic.40S_subunit.S16	29.2.1.2.1.16	1	1	0.468069	0.833162
lipid_metabolism.glycolipid_synthesis.UDP-sulfoquinovose_synthase	11.10.3	1	1	0.468069	0.833162
amino_acid_metabolism.synthesis.serine-glycine-cysteine_group.glycine.serine_glyoxylate_aminotransferase	13.1.5.2.3	1	1	0.468069	0.833162
protein.synthesis.ribosomal_protein.prokaryotic.chloroplast.30S_subunit.S19	29.2.1.1.1.1.19	1	1	0.468069	0.833162
protein.synthesis.ribosomal_protein.prokaryotic.chloroplast.30S_subunit.S10	29.2.1.1.1.1.10	1	1	0.468069	0.833162
protein.synthesis.ribosomal_protein.prokaryotic.chloroplast.30S_subunit.S13	29.2.1.1.1.1.13	1	1	0.468069	0.833162
protein.synthesis.ribosomal_protein.prokaryotic.chloroplast.30S_subunit.S16	29.2.1.1.1.1.16	1	1	0.468069	0.833162
protein.synthesis.ribosomal_protein.unknown.large_subunit.L18	29.2.1.99.2.18	1	1	0.468069	0.833162
secondary_metabolism.isoprenoids.mevalonate_pathway.HMG-CoA_reductase	16.1.2.3	1	1	0.468069	0.833162
amino_acid_metabolism.synthesis.aspartate_family.lysine.LL-diaminopimelic_acid_aminotransferase	13.1.3.5.3	1	1	0.468069	0.833162
transport.sugars.sucrose	34.2.1	1	1	0.468069	0.833162
RNA.regulation_of_transcription.NPR1/NIM1	27.3.61	1	1	0.468069	0.833162
nucleotide_metabolism.synthesis.purine.GMP_synthetase	23.1.2.31	1	1	0.468069	0.833162
secondary_metabolism.sulfur-containing.glucosinolates.synthesis.aliphatic.methylthioalkylmalate_synthase_(MAM)	16.5.1.1.1.2	1	1	0.468069	0.833162
PS.lightreaction.ATP_synthase.epsilon_chain	1.1.4.3	1	1	0.468069	0.833162
glycolysis.plastid_branch.phosphoglycerate_mutase	4.2.12	1	1	0.468069	0.833162
amino_acid_metabolism.synthesis.aspartate_family.methionine.cystathionine_beta-lyase	13.1.3.4.2	1	1	0.468069	0.833162
protein.synthesis.ribosomal_protein.eukaryotic.40S_subunit.S28	29.2.1.2.1.28	1	1	0.468069	0.833162
protein.synthesis.ribosomal_protein.eukaryotic.40S_subunit.S29	29.2.1.2.1.29	1	1	0.468069	0.833162
protein.synthesis.ribosomal_protein.eukaryotic.40S_subunit.S24	29.2.1.2.1.24	1	1	0.468069	0.833162
protein.synthesis.ribosomal_protein.eukaryotic.40S_subunit.S25	29.2.1.2.1.25	1	1	0.468069	0.833162
protein.synthesis.ribosomal_protein.eukaryotic.40S_subunit.S26	29.2.1.2.1.26	1	1	0.468069	0.833162
protein.synthesis.ribosomal_protein.eukaryotic.40S_subunit.S20	29.2.1.2.1.20	1	1	0.468069	0.833162
cell_wall.pectin_synthesis.xylogalacturonan	10.4.4	1	1	0.468069	0.833162
lipid_metabolism.exotics_(steroids,_squalene_etc).3-beta_hydroxysteroid_dehydrogenase/isomerase	11.8.4	1	1	0.468069	0.833162
amino_acid_metabolism.synthesis.histidine.imidazoleglycerol-phosphate_dehydratase	13.1.7.8	1	1	0.468069	0.833162
hormone_metabolism.brassinosteroid.synthesis-degradation.BRs.other	17.3.1.1.99	1	1	0.468069	0.833162
tetrapyrrole_synthesis.sirohydrochlorin_ferrochelatase	19.32	1	1	0.468069	0.833162
amino_acid_metabolism.synthesis.branched_chain_group.leucine_specific.2-isopropylmalate_synthase	13.1.4.4.1	1	1	0.468069	0.833162
N-metabolism.ammonia_metabolism.glutamate_synthase	12.2.1	1	1	0.468069	0.833162
secondary_metabolism.sulfur-containing.glucosinolates.synthesis.shared.UDP-glycosyltransferase	16.5.1.1.4.3	1	1	0.468069	0.833162
protein.synthesis.ribosomal_protein.prokaryotic.chloroplast.50S_subunit.PSRP6	29.2.1.1.1.2.86	1	1	0.468069	0.833162
cell_wall.precursor_synthesis.sugar_kinases.arabinose-1-kinase	10.1.30.2	1	1	0.468069	0.833162
major_CHO_metabolism.degradation.starch.starch_phosphorylase	2.2.2.2	1	1	0.468069	0.833162
secondary_metabolism.sulfur-containing.glucosinolates.transport	16.5.1.4	1	1	0.468069	0.833162
hormone_metabolism.brassinosteroid.synthesis-degradation.BRs.DWF4	17.3.1.1.2	1	1	0.468069	0.833162
amino_acid_metabolism.synthesis.glutamate_family	13.1.2	20	10	0.473391	0.838444
amino_acid_metabolism.degradation.aspartate_family.threonine	13.2.3.2	20	10	0.473391	0.838444
RNA.regulation_of_transcription.global_transcription_factor_group	27.3.52	20	10	0.473391	0.838444
amino_acid_metabolism.synthesis.aromatic_aa.chorismate.chorismate_synthase	13.1.6.1.7	20	10	0.473391	0.838444
development.late_embryogenesis_abundant	33.2	54	26	0.474434	0.839248
secondary_metabolism.N_misc	16.4	33	16	0.491036	0.867538
hormone_metabolism.brassinosteroid.synthesis-degradation.sterols	17.3.1.2	48	23	0.494993	0.871368
cell_wall.modification	10.7	16	8	0.495652	0.871368
biodegradation_of_xenobiotics	24	16	8	0.495652	0.871368
amino_acid_metabolism.degradation.aspartate_family.lysine	13.2.3.5	16	8	0.495652	0.871368
RNA.regulation_of_transcription.chromatin_remodeling_factors	27.3.44	110	52	0.498245	0.874846
signalling.receptor_kinases.Catharanthus_roseus-like_RLK1	30.2.16	61	29	0.504263	0.884323
PS.photorespiration.glycolate_oxydase	1.2.2	14	7	0.508912	0.891378
protein.degradation.ubiquitin.E3.RING	29.5.11.4.2	461	216	0.510281	0.892678
transport.amino_acids	34.3	72	34	0.517975	0.905027
PS.lightreaction.photosystem_I.PSI_polypeptide_subunits	1.1.2.2	27	13	0.519509	0.906594
amino_acid_metabolism.synthesis.serine-glycine-cysteine_group.cysteine	13.1.5.3	12	6	0.524227	0.909446
secondary_metabolism.isoprenoids.tocopherol_biosynthesis	16.1.3	12	6	0.524227	0.909446
protein.degradation.autophagy	29.5.2	12	6	0.524227	0.909446
misc.alcohol_dehydrogenases.cinnamyl_alcohol_dehydrogenase	26.11.1	12	6	0.524227	0.909446
misc.short_chain_dehydrogenase/reductase_(SDR)	26.22	70	33	0.524336	0.909446
signalling.receptor_kinases.wheat_LRK10_like	30.2.20	25	12	0.530437	0.917791
tetrapyrrole_synthesis.GSA	19.3	25	12	0.530437	0.917791
RNA.regulation_of_transcription.homeobox_transcription_factor_family_(HB)	27.3.22	51	24	0.540376	0.931748
stress.biotic.PR-proteins	20.1.7	152	71	0.541466	0.931748
amino_acid_metabolism.degradation.glutamate_family.proline	13.2.2.2	10	5	0.542429	0.931748
transport.major_intrinsic_proteins.NIP	34.19.3	10	5	0.542429	0.931748
amino_acid_metabolism.synthesis.aspartate_family.lysine	13.1.3.5	10	5	0.542429	0.931748
hormone_metabolism.brassinosteroid.signal_transduction.other	17.3.2.99	10	5	0.542429	0.931748
secondary_metabolism.isoprenoids.mevalonate_pathway	16.1.2	34	16	0.555144	0.951504
protein.degradation.ubiquitin.E3.BTB/POZ_Cullin3	29.5.11.4.5	21	10	0.555266	0.951504
development.multitarget.target_of_rapamycin	33.30.1	8	4	0.564967	0.962336
RNA.regulation_of_transcription.GeBP_like	27.3.49	8	4	0.564967	0.962336
stress.biotic.PR-proteins.PR3/4/8/11_(chitinases_and_chitin_binding_proteins)	20.1.7.3	8	4	0.564967	0.962336
development.multitarget	33.3	8	4	0.564967	0.962336
transport.porins	34.2	8	4	0.564967	0.962336
protein.synthesis.initiation	29.2.3	58	27	0.566723	0.964173
protein.degradation.cysteine_protease	29.5.3	56	26	0.574612	0.975507
amino_acid_metabolism.degradation.aspartate_family	13.2.3	43	20	0.574755	0.975507
cell_wall.cellulose_synthesis	10.2	30	14	0.577024	0.978193
misc.myrosinases-lectin-jacalin	26.16	80	37	0.583244	0.987561
misc.alcohol_dehydrogenases	26.11	17	8	0.585593	0.990362
protein.synthesis.ribosomal_protein.eukaryotic.40S_subunit	29.2.1.2.1	39	18	0.594409	0.99742
nucleotide_metabolism.phosphotransfer_and_pyrophosphatases.guanylate_kinase	23.4.2	6	3	0.59467	0.99742
biodegradation_of_xenobiotics.lactoylglutathione_lyase	24.2	6	3	0.59467	0.99742
N-metabolism.ammonia_metabolism.glutamine_synthetase	12.2.2	6	3	0.59467	0.99742
signalling.phosphinositides.phosphatidylinositol-4-phosphate_5-kinase	30.4.1	6	3	0.59467	0.99742
nucleotide_metabolism.phosphotransfer_and_pyrophosphatases.adenylate_kinase	23.4.1	6	3	0.59467	0.99742
RNA.regulation_of_transcription.general_transcription,_TBP-binding_protein	27.3.51	6	3	0.59467	0.99742
PS.lightreaction.photosystem_I	1.1.2	37	17	0.604998	1
amino_acid_metabolism.degradation.glutamate_family	13.2.2	24	11	0.616167	1
hormone_metabolism.auxin.synthesis-degradation	17.2.1	13	6	0.624652	1
protein.synthesis.release	29.2.5	13	6	0.624652	1
RNA.regulation_of_transcription.histone_acetyltransferases	27.3.54	13	6	0.624652	1
RNA.processing.splicing	27.1.1	68	31	0.626011	1
OPP.oxidative_PP.6-phosphogluconolactonase	7.1.2	22	10	0.631485	1
hormone_metabolism.cytokinin.signal_transduction	17.4.2	22	10	0.631485	1
lipid_metabolism.FA_desaturation.omega_6_desaturase	11.2.4	4	2	0.638173	1
nucleotide_metabolism.salvage.nucleoside_kinases.uridine_kinase	23.3.2.2	4	2	0.638173	1
minor_CHO_metabolism.raffinose_family.galactinol_synthases	3.1.1	4	2	0.638173	1
minor_CHO_metabolism.galactose.galactokinases	3.8.1	4	2	0.638173	1
RNA.silencing.sRNA_formation.HEN	27.5.1.4	4	2	0.638173	1
secondary_metabolism.phenylpropanoids.lignin_biosynthesis.PAL	16.2.1.1	4	2	0.638173	1
nucleotide_metabolism.phosphotransfer_and_pyrophosphatases.nucleoside_diphosphate_kinase	23.4.10	4	2	0.638173	1
secondary_metabolism.isoprenoids.mevalonate_pathway.phosphomevalonate_kinase	16.1.2.5	4	2	0.638173	1
RNA.silencing.sRNA_formation.DCL	27.5.1.1	4	2	0.638173	1
mitochondrial_electron_transport_/_ATP_synthesis.alternative_oxidase	9.4	4	2	0.638173	1
amino_acid_metabolism.synthesis.aromatic_aa.phenylalanine_and_tyrosine	13.1.6.2	4	2	0.638173	1
TCA_/_organic_transformation.TCA.pyruvate_DH.E3	8.1.1.3	4	2	0.638173	1
transport.major_intrinsic_proteins.TIP	34.19.2	4	2	0.638173	1
redox.heme	21.3	4	2	0.638173	1
glycolysis.cytosolic_branch.fructose-2,6-bisphosphatase_(Fru2,6BisPase)	4.1.6	4	2	0.638173	1
lipid_metabolism.glycerol_metabolism	11.5	4	2	0.638173	1
protein.synthesis.ribosomal_protein.unknown.large_subunit	29.2.1.99.2	4	2	0.638173	1
amino_acid_metabolism.synthesis.central_amino_acid_metabolism.GABA.GABA_transaminase	13.1.1.1.2	4	2	0.638173	1
protein.synthesis.ribosomal_protein.eukaryotic.60S_subunit.L13A	29.2.1.2.2.513	4	2	0.638173	1
secondary_metabolism.flavonoids.isoflavonols	16.8.5	4	2	0.638173	1
lipid_metabolism.lipid_degradation.lysophospholipases.glycerophosphodiester_phosphodiesterase	11.9.3.3	4	2	0.638173	1
RNA.silencing.sRNA_formation.HEN.KH	27.5.1.4.1	4	2	0.638173	1
TCA_/_organic_transformation.other_organic_acid_transformations.cyt_MDH	8.2.9	4	2	0.638173	1
protein.degradation.aspartate_protease	29.5.4	42	19	0.63892	1
RNA.RNA_binding	27.4	138	63	0.639759	1
protein.degradation.ubiquitin.E3.BTB/POZ_Cullin3.BTB/POZ	29.5.11.4.5.2	20	9	0.6483	1
cell_wall.cell_wall_proteins.AGPs	10.5.1	20	9	0.6483	1
transport.ammonium	34.5	11	5	0.649367	1
nucleotide_metabolism.synthesis.pyrimidine	23.1.1	11	5	0.649367	1
hormone_metabolism.cytokinin.synthesis-degradation	17.4.1	40	18	0.649736	1
hormone_metabolism.cytokinin	17.4	62	28	0.650011	1
RNA.processing.ribonucleases	27.1.19	82	37	0.661225	1
misc.gluco-,_galacto-_and_mannosidases	26.3	47	21	0.668614	1
major_CHO_metabolism.synthesis.starch.starch_branching	2.1.2.3	9	4	0.679489	1
RNA.regulation_of_transcription.methyl_binding_domain_proteins	27.3.59	9	4	0.679489	1
lipid_metabolism.FA_desaturation	11.2	9	4	0.679489	1
amino_acid_metabolism.degradation.aromatic_aa.tyrosine	13.2.6.2	9	4	0.679489	1
transport.unspecified_anions	34.18	9	4	0.679489	1
RNA.regulation_of_transcription.HDA	27.3.55	16	7	0.687787	1
transport.p-_and_v-ATPases	34.1	43	19	0.689717	1
protein.degradation.ubiquitin.proteasom	29.5.11.20	52	23	0.694878	1
protein.degradation.ubiquitin.ubiquitin_protease	29.5.11.5	23	10	0.700093	1
signalling.receptor_kinases.leucine_rich_repeat_VIII	30.2.8	14	6	0.711458	1
RNA.regulation_of_transcription.SNF7	27.3.71	14	6	0.711458	1
protein.postranslational_modification.kinase.receptor_like_cytoplasmatic_kinase_V	29.4.1.55	30	13	0.712673	1
protein.synthesis.ribosomal_protein.eukaryotic.40S_subunit.S30	29.2.1.2.1.30	2	1	0.717073	1
OPP.non-reductive_PP.transaldolase	7.2.2	2	1	0.717073	1
minor_CHO_metabolism.raffinose_family.galactinol_synthases.putative	3.1.1.2	2	1	0.717073	1
PS.calvin_cycle.Rib5P_Isomerase	1.3.10	2	1	0.717073	1
minor_CHO_metabolism.myo-inositol.myo-inositol_oxygenases	3.4.4	2	1	0.717073	1
protein.synthesis.ribosomal_protein.prokaryotic.chloroplast.30S_subunit.PSRP3	29.2.1.1.1.1.83	2	1	0.717073	1
protein.aa_activation.bifunctional_aminoacyl-tRNA_synthetase	29.1.40	2	1	0.717073	1
amino_acid_metabolism.synthesis.serine-glycine-cysteine_group.serine.phosphoglycerate_dehydrogenase	13.1.5.1.1	2	1	0.717073	1
protein.synthesis.ribosomal_protein.unknown.small_subunit.S21	29.2.1.99.1.21	2	1	0.717073	1
lipid_metabolism.phospholipid_synthesis.choline-phosphate_cytidylyltransferase	11.3.6	2	1	0.717073	1
amino_acid_metabolism.synthesis.central_amino_acid_metabolism.aspartate.aspartate_aminotransferase	13.1.1.2.1	2	1	0.717073	1
secondary_metabolism.flavonoids.isoflavonols.isoflavone_reductase	16.8.5.1	2	1	0.717073	1
tetrapyrrole_synthesis.protoporphyrin_IX_oxidase	19.9	2	1	0.717073	1
protein.synthesis.ribosomal_protein.prokaryotic.mitochondrion.30S_subunit.S31	29.2.1.1.2.1.31	2	1	0.717073	1
OPP.non-reductive_PP.transketolase	7.2.1	2	1	0.717073	1
protein.aa_activation.arginine-tRNA_ligase	29.1.19	2	1	0.717073	1
protein.synthesis.ribosomal_protein.prokaryotic.mitochondrion.50S_subunit.L2	29.2.1.1.2.2.2	2	1	0.717073	1
major_CHO_metabolism.synthesis.starch.debranching	2.1.2.4	2	1	0.717073	1
protein.glycosylation.alpha-(1,4)-fucosyltransferase_(FucT)	29.7.13	2	1	0.717073	1
C1-metabolism.tetrahydrofolate_synthase	25.8	2	1	0.717073	1
secondary_metabolism.flavonoids.anthocyanins.anthocyanidin_3-O-glucosyltransferase	16.8.1.12	2	1	0.717073	1
cell_wall.hemicellulose_synthesis.xyloglucan.XXXG_galactose_transferase	10.3.1.1	2	1	0.717073	1
protein.glycosylation.alpha-1,3-mannosyl-glycoprotein_2-beta-N-acetylglucosaminyltransferase_(GnTI)	29.7.5	2	1	0.717073	1
PS.calvin_cycle.TPI	1.3.5	2	1	0.717073	1
protein.synthesis.ribosomal_protein.prokaryotic.mitochondrion.30S_subunit.S27	29.2.1.1.2.1.27	2	1	0.717073	1
protein.postranslational_modification.kinase.receptor_like_cytoplasmatic_kinase_IV	29.4.1.54	2	1	0.717073	1
protein.postranslational_modification.kinase.receptor_like_cytoplasmatic_kinase_II	29.4.1.52	2	1	0.717073	1
amino_acid_metabolism.synthesis.aromatic_aa.tryptophan.anthranilate_phosphoribosyltransferase	13.1.6.5.2	2	1	0.717073	1
protein.synthesis.ribosomal_protein.prokaryotic.mitochondrion.30S_subunit.S16	29.2.1.1.2.1.16	2	1	0.717073	1
amino_acid_metabolism.synthesis.aspartate_family.lysine.dihydrodipicolinate_reductase	13.1.3.5.2	2	1	0.717073	1
protein.aa_activation.phenylalanine-tRNA_ligase	29.1.20	2	1	0.717073	1
protein.aa_activation.isoleucine-tRNA_ligase	29.1.5	2	1	0.717073	1
TCA_/_organic_transformation.other_organic_acid_transformations.malic	8.2.10	2	1	0.717073	1
nucleotide_metabolism.synthesis.pyrimidine.dihydroorotate_dehydrogenase	23.1.1.4	2	1	0.717073	1
glycolysis.plastid_branch.glucose-6-phosphate_isomerase	4.2.3	2	1	0.717073	1
signalling.phosphinositides.phosphatidylinositol_4-kinase	30.4.2	2	1	0.717073	1
amino_acid_metabolism.synthesis.aspartate_family.asparagine.asparagine_synthetase	13.1.3.1.1	2	1	0.717073	1
amino_acid_metabolism.synthesis.glutamate_family.arginine.carbamoyl-phosphate_synthase	13.1.2.3.11	2	1	0.717073	1
amino_acid_metabolism.degradation.branched_chain_group.valine	13.2.4.3	2	1	0.717073	1
transport.p-_and_v-ATPases.H+-transporting_two-sector_ATPase.subunit_E	34.1.1.4	2	1	0.717073	1
amino_acid_metabolism.synthesis.aspartate_family.misc.homoserine.homoserine_dehydrogenase	13.1.3.6.1.3	2	1	0.717073	1
tetrapyrrole_synthesis.protochlorophyllide_reductase	19.14	2	1	0.717073	1
protein.synthesis.ribosomal_protein.eukaryotic.60S_subunit.L8	29.2.1.2.2.8	2	1	0.717073	1
lipid_metabolism.FA_desaturation.desaturase	11.2.1	2	1	0.717073	1
protein.postranslational_modification.kinase.receptor_like_cytoplasmatic_kinase_VIII	29.4.1.58	2	1	0.717073	1
secondary_metabolism.N_misc.cyanogenic_glycosides	16.4.3	2	1	0.717073	1
PS.calvin_cycle.rubisco_large_subunit	1.3.1	2	1	0.717073	1
cell_wall.precursor_synthesis.sugar_kinases	10.1.30	2	1	0.717073	1
hormone_metabolism.abscisic_acid.synthesis-degradation.synthesis.abscisic_aldehyde_oxidase	17.1.1.1.12	2	1	0.717073	1
PS.calvin_cycle.RPE	1.3.11	2	1	0.717073	1
RNA.regulation_of_transcription.zf-HD	27.3.80	2	1	0.717073	1
RNA.regulation_of_transcription.GRP	27.3.75	2	1	0.717073	1
protein.synthesis.ribosomal_protein.eukaryotic.40S_subunit.S15A	29.2.1.2.1.515	2	1	0.717073	1
protein.synthesis.ribosomal_protein.eukaryotic.40S_subunit.S4	29.2.1.2.1.4	2	1	0.717073	1
RNA.regulation_of_transcription.LUG	27.3.58	2	1	0.717073	1
protein.aa_activation.histidine-tRNA_ligase	29.1.21	2	1	0.717073	1
protein.glycosylation.alpha-1,6-mannosyl-glycoprotein_2-beta-N-acetylglucosaminyltransferase_(GnTII)	29.7.8	2	1	0.717073	1
protein.aa_activation.tyrosine-tRNA_ligase	29.1.1	2	1	0.717073	1
lipid_metabolism.exotics_(steroids,_squalene_etc).UDP-glucose:sterol_glucosyltransferase	11.8.3	2	1	0.717073	1
protein.synthesis.ribosomal_protein.eukaryotic.40S_subunit.S23	29.2.1.2.1.23	2	1	0.717073	1
signalling.stress	30.13	2	1	0.717073	1
protein.degradation.ubiquitin.E3.SCF.cullin	29.5.11.4.3.3	2	1	0.717073	1
nucleotide_metabolism.synthesis.pyrimidine.carbamoyl_phosphate_synthetase	23.1.1.1	2	1	0.717073	1
protein.synthesis.ribosomal_protein.eukaryotic.60S_subunit.L37A	29.2.1.2.2.537	2	1	0.717073	1
signalling.phosphorelay	30.1	2	1	0.717073	1
OPP.non-reductive_PP.ribose_5-phosphate_isomerase	7.2.4	2	1	0.717073	1
stress.biotic.secondary_metabolites	20.1.8	2	1	0.717073	1
nucleotide_metabolism.synthesis.purine.FGAR_amidotransferase	23.1.2.4	2	1	0.717073	1
secondary_metabolism.isoprenoids.mevalonate_pathway.geranyl_diphosphate_synthase	16.1.2.8	2	1	0.717073	1
glycolysis.cytosolic_branch.3-phosphoglycerate_kinase_(PGK)	4.1.11	2	1	0.717073	1
protein.aa_activation.asparagine-tRNA_ligase	29.1.22	2	1	0.717073	1
secondary_metabolism.phenylpropanoids.lignin_biosynthesis.C4H	16.2.1.2	2	1	0.717073	1
protein.synthesis.ribosomal_protein.prokaryotic.chloroplast.50S_subunit.L3	29.2.1.1.1.2.3	2	1	0.717073	1
protein.synthesis.ribosomal_protein.eukaryotic.60S_subunit.L27	29.2.1.2.2.27	2	1	0.717073	1
protein.synthesis.ribosomal_protein.eukaryotic.60S_subunit.L26	29.2.1.2.2.26	2	1	0.717073	1
amino_acid_metabolism.degradation.aspartate_family.methionine	13.2.3.4	2	1	0.717073	1
tetrapyrrole_synthesis.regulation	19.4	2	1	0.717073	1
stress.biotic.PR-proteins.PR2_(endo-beta-1,3-glucanases)	20.1.7.2	2	1	0.717073	1
cell_wall.precursor_synthesis.GMD	10.1.7	2	1	0.717073	1
protein.synthesis.ribosomal_protein.eukaryotic.60S_subunit.L19	29.2.1.2.2.19	2	1	0.717073	1
redox.peroxiredoxin.BAS1	21.5.1	2	1	0.717073	1
protein.synthesis.ribosomal_protein.unknown.large_subunit.L23	29.2.1.99.2.23	2	1	0.717073	1
secondary_metabolism.N_misc.betaine.betaine-aldehyde_dehydrogenase	16.4.2.1	2	1	0.717073	1
cell_wall.precursor_synthesis.MUR4	10.1.9	2	1	0.717073	1
polyamine_metabolism.synthesis.spermine_synthase	22.1.7	2	1	0.717073	1
TCA_/_organic_transformation.other_organic_acid_transformations.misc	8.2.99	2	1	0.717073	1
gluconeogenesis_/_glyoxylate_cycle.malate_dehydrogenase	6.3	2	1	0.717073	1
protein.synthesis.ribosomal_protein.eukaryotic.40S_subunit.S17	29.2.1.2.1.17	2	1	0.717073	1
protein.synthesis.ribosomal_protein.eukaryotic.40S_subunit.S19	29.2.1.2.1.19	2	1	0.717073	1
protein.synthesis.ribosomal_protein.eukaryotic.40S_subunit.S18	29.2.1.2.1.18	2	1	0.717073	1
protein.synthesis.ribosomal_protein.prokaryotic.unknown_organellar.30S_subunit.S6	29.2.1.1.3.1.6	2	1	0.717073	1
secondary_metabolism.N_misc.cyanogenic_glycosides.cyanase	16.4.3.1	2	1	0.717073	1
protein.synthesis.ribosomal_protein.prokaryotic.chloroplast.30S_subunit.S12	29.2.1.1.1.1.12	2	1	0.717073	1
protein.synthesis.ribosomal_protein.prokaryotic.chloroplast.30S_subunit.S17	29.2.1.1.1.1.17	2	1	0.717073	1
PS.calvin_cycle.FBPase	1.3.7	2	1	0.717073	1
lipid_metabolism.lipid_degradation.lysophospholipases.phospholipase_A2	11.9.3.4	2	1	0.717073	1
secondary_metabolism.sulfur-containing.misc	16.5.99	2	1	0.717073	1
lipid_metabolism.FA_synthesis_and_FA_elongation.fatty_acid_elongase	11.1.11	2	1	0.717073	1
protein.synthesis.ribosomal_protein.eukaryotic.60S_subunit.L7A	29.2.1.2.2.57	2	1	0.717073	1
secondary_metabolism.isoprenoids.mevalonate_pathway.farnesyl_pyrophosphate_synthetase	16.1.2.9	2	1	0.717073	1
hormone_metabolism.brassinosteroid.synthesis-degradation.sterols.SMT2	17.3.1.2.2	2	1	0.717073	1
secondary_metabolism.sulfur-containing.misc.alliinase	16.5.99.1	2	1	0.717073	1
protein.synthesis.ribosomal_protein.unknown.small_subunit	29.2.1.99.1	2	1	0.717073	1
protein.synthesis.ribosomal_protein.prokaryotic.mitochondrion.50S_subunit.L16	29.2.1.1.2.2.16	2	1	0.717073	1
mitochondrial_electron_transport_/_ATP_synthesis.unspecified	9.99	2	1	0.717073	1
protein.synthesis.ribosomal_protein.eukaryotic.60S_subunit.P1	29.2.1.2.2.81	2	1	0.717073	1
signalling.receptor_kinases.RKF3_like	30.2.23	2	1	0.717073	1
cell_wall.hemicellulose_synthesis.xyloglucan	10.3.1	2	1	0.717073	1
transport.NDP-sugars_at_the_ER	34.11	7	3	0.717862	1
protein.synthesis.ribosomal_protein.unknown.unknown	29.2.1.99.99	7	3	0.717862	1
OPP.non-reductive_PP	7.2	7	3	0.717862	1
amino_acid_metabolism.synthesis.serine-glycine-cysteine_group.serine	13.1.5.1	7	3	0.717862	1
redox.misc	21.99	7	3	0.717862	1
lipid_metabolism.lipid_degradation.beta-oxidation.acyl-CoA_thioesterase	11.9.4.5	7	3	0.717862	1
polyamine_metabolism	22	21	9	0.718075	1
RNA.regulation_of_transcription.MADS_box_transcription_factor_family	27.3.24	21	9	0.718075	1
RNA.regulation_of_transcription.NAC_domain_transcription_factor_family	27.3.27	37	16	0.72476	1
hormone_metabolism.brassinosteroid.synthesis-degradation.sterols.DWF5	17.3.1.2.7	19	8	0.737717	1
misc.O-methyl_transferases	26.6	12	5	0.738752	1
amino_acid_metabolism.degradation.serine-glycine-cysteine_group	13.2.5	12	5	0.738752	1
misc.GDSL-motif_lipase	26.28	51	22	0.74693	1
hormone_metabolism.brassinosteroid.signal_transduction	17.3.2	42	18	0.747407	1
cell_wall.cellulose_synthesis.cellulose_synthase	10.2.1	17	7	0.759323	1
RNA.regulation_of_transcription.general_transcription	27.3.50	24	10	0.76004	1
misc.peroxidases	26.12	24	10	0.76004	1
RNA.regulation_of_transcription.SET-domain_transcriptional_regulator_family	27.3.69	47	20	0.767354	1
nucleotide_metabolism.phosphotransfer_and_pyrophosphatases.uridylate_kinase	23.4.3	5	2	0.770102	1
fermentation.LDH	5.1	5	2	0.770102	1
secondary_metabolism.isoprenoids.tocopherol_biosynthesis.MPBQ/MSBQ_methyltransferase	16.1.3.3	5	2	0.770102	1
glycolysis.plastid_branch.pyruvate_kinase_(PK)	4.2.14	5	2	0.770102	1
RNA.regulation_of_transcription.pseudo_ARR_transcription_factor_family	27.3.66	5	2	0.770102	1
amino_acid_metabolism.synthesis.glutamate_family.proline	13.1.2.2	5	2	0.770102	1
polyamine_metabolism.synthesis.SAM_decarboxylase	22.1.2	10	4	0.770862	1
N-metabolism.nitrate_metabolism	12.1	10	4	0.770862	1
PS.lightreaction.cytochrome_b6/f	1.1.3	15	6	0.783277	1
cell_wall.cell_wall_proteins	10.5	59	25	0.792176	1
protein.targeting.secretory_pathway.vacuole	29.3.4.3	27	11	0.794838	1
mitochondrial_electron_transport_/_ATP_synthesis.electron_transfer_flavoprotein	9.3	27	11	0.794838	1
amino_acid_metabolism.degradation	13.2	109	47	0.808263	1
RNA.regulation_of_transcription.PHD_finger_transcription_factor	27.3.63	8	3	0.809598	1
mitochondrial_electron_transport_/_ATP_synthesis.NADH-DH_(type_I).localisation_not_clear	9.1.2	32	13	0.809982	1
signalling.receptor_kinases.leucine_rich_repeat_XIV	30.2.14	25	10	0.811048	1
protein.degradation.ubiquitin.ubiquitin	29.5.11.1	25	10	0.811048	1
secondary_metabolism.flavonoids.dihydroflavonols	16.8.3	46	19	0.815057	1
RNA.regulation_of_transcription.orphan_family	27.3.34	18	7	0.81812	1
polyamine_metabolism.synthesis	22.1	18	7	0.81812	1
protein.folding	29.6	78	33	0.819294	1
mitochondrial_electron_transport_/_ATP_synthesis.NADH-DH_(type_I)	9.1	37	15	0.823672	1
cell_wall.degradation.pectate_lyases_and_polygalacturonases	10.6.3	30	12	0.823939	1
DNA.repair	28.2	92	39	0.830783	1
mitochondrial_electron_transport_/_ATP_synthesis.cytochrome_c_reductase	9.5	11	4	0.840288	1
PS.lightreaction.other_electron_carrier_(ox/red).ferredoxin	1.1.5.2	11	4	0.840288	1
cell_wall.cell_wall_proteins.LRR	10.5.3	11	4	0.840288	1
signalling.receptor_kinases.legume-lectin	30.2.19	11	4	0.840288	1
stress.abiotic.cold	20.2.2	33	13	0.848443	1
protein.aa_activation.alanine-tRNA_ligase	29.1.7	3	1	0.849528	1
signalling.unspecified	30.99	3	1	0.849528	1
signalling.receptor_kinases.leucine_rich_repeat_IX	30.2.9	3	1	0.849528	1
amino_acid_metabolism.synthesis.aspartate_family.methionine.methionine_S-methyltransferase	13.1.3.4.13	3	1	0.849528	1
signalling.receptor_kinases.leucine_rich_repeat_XIII	30.2.13	3	1	0.849528	1
amino_acid_metabolism.misc	13.99	3	1	0.849528	1
secondary_metabolism.sulfur-containing.glucosinolates.degradation.myrosinase	16.5.1.3.1	3	1	0.849528	1
secondary_metabolism.sulfur-containing.glucosinolates.synthesis.aliphatic.glucosinolate_2-oxoglutarate-dependent_dioxygenase_(AOP)	16.5.1.1.1.11	3	1	0.849528	1
secondary_metabolism.isoprenoids.mevalonate_pathway.isopentenyl_pyrophosphate:dimethyllallyl_pyrophosphate_isomerase	16.1.2.7	3	1	0.849528	1
amino_acid_metabolism.synthesis.glutamate_family.arginine.acetylglutamate_kinase	13.1.2.3.2	3	1	0.849528	1
C1-metabolism.methylenetetrahydrofolate_dehydrogenase_and_methenyltetrahydrofolate_cyclohydrolase	25.5	3	1	0.849528	1
DNA.synthesis/chromatin_structure.retrotransposon/transposase.copia-like_retrotransposon	28.1.1.3	3	1	0.849528	1
lipid_metabolism.glycerol_metabolism.glycerol-3-phosphate_dehydrogenase_(NAD+)	11.5.2	3	1	0.849528	1
mitochondrial_electron_transport_/_ATP_synthesis.uncoupling_protein	9.8	3	1	0.849528	1
glycolysis.unclear/dually_targeted.UGPase	4.3.1	3	1	0.849528	1
amino_acid_metabolism.synthesis.central_amino_acid_metabolism.aspartate	13.1.1.2	3	1	0.849528	1
transport.p-_and_v-ATPases.H+-exporting_ATPase	34.1.2	3	1	0.849528	1
glycolysis.cytosolic_branch.pyruvate_kinase_(PK)	4.1.14	3	1	0.849528	1
minor_CHO_metabolism.raffinose_family.galactinol_synthases.known	3.1.1.1	3	1	0.849528	1
lipid_metabolism.exotics_(steroids,_squalene_etc).phosphatidylcholine-sterol_O-acyltransferase	11.8.10	3	1	0.849528	1
protein.synthesis.ribosomal_protein.eukaryotic.60S_subunit.unknown	29.2.1.2.2.99	3	1	0.849528	1
biodegradation_of_xenobiotics.hydroxyacylglutathione_hydrolase	24.1	3	1	0.849528	1
protein.synthesis.ribosomal_protein.prokaryotic.unknown_organellar.50S_subunit.L35	29.2.1.1.3.2.35	3	1	0.849528	1
cell_wall.pectinesterases.misc	10.8.99	3	1	0.849528	1
hormone_metabolism.abscisic_acid.synthesis-degradation.synthesis.9-cis-epoxycarotenoid_dioxygenase	17.1.1.1.10	3	1	0.849528	1
lipid_metabolism.phospholipid_synthesis.diacylglycerol_kinase	11.3.5	3	1	0.849528	1
PS.calvin_cycle.phosphoglycerate_kinase	1.3.3	3	1	0.849528	1
protein.synthesis.ribosomal_protein.prokaryotic.unknown_organellar.50S_subunit.L18	29.2.1.1.3.2.18	3	1	0.849528	1
lipid_metabolism.FA_desaturation.omega_3_desaturase	11.2.3	3	1	0.849528	1
protein.synthesis.ribosomal_protein.prokaryotic.chloroplast.30S_subunit.S15	29.2.1.1.1.1.15	3	1	0.849528	1
amino_acid_metabolism.synthesis.aspartate_family.lysine.diaminopimelate_decarboxylase	13.1.3.5.5	3	1	0.849528	1
nucleotide_metabolism.synthesis.purine.adenylosuccinate_synthase	23.1.2.20	3	1	0.849528	1
mitochondrial_electron_transport_/_ATP_synthesis.NADH-DH_(type_I).complex_I	9.1.1	6	2	0.857817	1
RNA.regulation_of_transcription.argonaute_transcription_factor_family	27.3.36	6	2	0.857817	1
misc.oxygenases	26.14	6	2	0.857817	1
amino_acid_metabolism.synthesis.serine-glycine-cysteine_group.cysteine.OASTL	13.1.5.3.1	6	2	0.857817	1
cell.cell_death.plants	31.5.1	6	2	0.857817	1
TCA_/_organic_transformation.TCA.succinate_dehydrogenase	8.1.7	6	2	0.857817	1
protein.targeting.secretory_pathway.ER	29.3.4.1	6	2	0.857817	1
PS.lightreaction.NADH_DH	1.1.6	14	5	0.864847	1
cell.cell_death	31.5	14	5	0.864847	1
protein.degradation.AAA_type	29.5.9	29	11	0.874468	1
misc.acyl_transferases	26.5	9	3	0.874653	1
protein.postranslational_modification.kinase.receptor_like_cytoplasmatic_kinase_VI	29.4.1.56	9	3	0.874653	1
RNA.regulation_of_transcription.Zn-finger(CCHC)	27.3.73	9	3	0.874653	1
signalling.receptor_kinases.crinkly_like	30.2.26	9	3	0.874653	1
amino_acid_metabolism.degradation.aromatic_aa	13.2.6	17	6	0.884889	1
signalling.receptor_kinases.leucine_rich_repeat_VII	30.2.7	27	10	0.887897	1
protein.targeting.unknown	29.3.99	12	4	0.891056	1
lipid_metabolism.lipid_degradation.beta-oxidation	11.9.4	25	9	0.901545	1
protein.synthesis.ribosomal_protein.prokaryotic.mitochondrion.30S_subunit	29.2.1.1.2.1	15	5	0.905631	1
signalling.receptor_kinases.thaumatin_like	30.2.15	15	5	0.905631	1
N-metabolism.nitrate_metabolism.NR	12.1.1	7	2	0.9138	1
protein.degradation.ubiquitin.E1	29.5.11.2	7	2	0.9138	1
protein.synthesis.ribosomal_protein.prokaryotic.mitochondrion.50S_subunit	29.2.1.1.2.2	7	2	0.9138	1
protein.synthesis.ribosomal_protein.prokaryotic.mitochondrion	29.2.1.1.2	23	8	0.915337	1
PS.lightreaction.photosystem_I.LHC-I	1.1.2.1	10	3	0.919135	1
amino_acid_metabolism.degradation.serine-glycine-cysteine_group.glycine	13.2.5.2	10	3	0.919135	1
protein.targeting.secretory_pathway.plasma_membrane	29.3.4.4	4	1	0.91998	1
TCA_/_organic_transformation.TCA.fumarase	8.1.8	4	1	0.91998	1
protein.synthesis.ribosomal_RNA	29.2.6	4	1	0.91998	1
secondary_metabolism.N_misc.betaine	16.4.2	4	1	0.91998	1
OPP.electron_transfer	7.3	4	1	0.91998	1
Co-factor_and_vitamine_metabolism.biotin	18.6	4	1	0.91998	1
RNA.regulation_of_transcription.alfin-like	27.3.2	4	1	0.91998	1
protein.degradation.ubiquitin.E3.DCX	29.5.11.4.6	4	1	0.91998	1
cell_wall.cell_wall_proteins.AGPs.AGP	10.5.1.1	4	1	0.91998	1
TCA_/_organic_transformation.TCA.pyruvate_DH.E2	8.1.1.2	4	1	0.91998	1
amino_acid_metabolism.synthesis.serine-glycine-cysteine_group.serine.phosphoserine_aminotransferase	13.1.5.1.2	4	1	0.91998	1
nucleotide_metabolism.degradation.pyrimidine	23.2.1	4	1	0.91998	1
PS.photorespiration.glycine_cleavage	1.2.4	4	1	0.91998	1
amino_acid_metabolism.degradation.branched_chain_group.leucine	13.2.4.4	4	1	0.91998	1
RNA.silencing.RISC_formation.AGO	27.5.2.2	4	1	0.91998	1
lipid_metabolism.FA_synthesis_and_FA_elongation.acyl-CoA_binding_protein	11.1.13	31	11	0.927049	1
PS.calvin_cycle.rubisco_small_subunit	1.3.2	13	4	0.927052	1
PS.lightreaction.cyclic_electron_flow-chlororespiration	1.1.40	21	7	0.92916	1
RNA.regulation_of_transcription.B3_transcription_factor_family	27.3.41	16	5	0.935204	1
cell_wall.cell_wall_proteins.HRGP	10.5.4	16	5	0.935204	1
hormone_metabolism.brassinosteroid.signal_transduction.BRI	17.3.2.1	29	10	0.936919	1
signalling.receptor_kinases.DUF_26	30.2.17	170	70	0.941137	1
amino_acid_metabolism.degradation.branched_chain_group.shared	13.2.4.1	19	6	0.942851	1
PS.lightreaction.ATP_synthase	1.1.4	19	6	0.942851	1
stress.biotic.heat_shock_proteins	20.1.6	8	2	0.948534	1
lipid_metabolism.lipid_transfer_proteins_etc	11.6	11	3	0.948703	1
amino_acid_metabolism.degradation.glutamate_family.arginine	13.2.2.3	11	3	0.948703	1
lipid_metabolism.exotics_(steroids,_squalene_etc)	11.8	40	14	0.952584	1
hormone_metabolism.brassinosteroid.synthesis-degradation.sterols.other	17.3.1.2.99	5	1	0.957449	1
amino_acid_metabolism.degradation.aspartate_family.asparagine	13.2.3.1	5	1	0.957449	1
amino_acid_metabolism.degradation.branched_chain_group	13.2.4	26	8	0.96877	1
signalling.light.COP9_signalosome	30.11.1	15	4	0.968772	1
signalling.receptor_kinases.wall_associated_kinase	30.2.25	9	2	0.969642	1
amino_acid_metabolism.degradation.aromatic_aa.tryptophan	13.2.6.3	9	2	0.969642	1
misc.other_Ferredoxins_and_Rieske_domain	26.3	9	2	0.969642	1
stress.biotic.receptors.CC-NBS-LRR	20.1.2.1	9	2	0.969642	1
secondary_metabolism.flavonoids.dihydroflavonols.dihydroflavonol_4-reductase	16.8.3.1	6	1	0.977376	1
lipid_metabolism.lipid_degradation.beta-oxidation.acyl_CoA_DH	11.9.4.2	6	1	0.977376	1
signalling.receptor_kinases.leucine_rich_repeat_III	30.2.3	48	16	0.979382	1
signalling.receptor_kinases.leucine_rich_repeat_VI	30.2.6	13	3	0.980178	1
lipid_metabolism.exotics_(steroids,_squalene_etc).sphingolipids	11.8.1	19	5	0.980706	1
signalling.receptor_kinases.S-locus_glycoprotein_like	30.2.24	87	31	0.98689	1
signalling.receptor_kinases.leucine_rich_repeat_IV	30.2.4	20	5	0.987413	1
RNA.regulation_of_transcription.FHA_transcription_factor	27.3.48	7	1	0.987972	1
protein.degradation.subtilases	29.5.1	37	11	0.988922	1
signalling.receptor_kinases.misc	30.2.99	66	22	0.990608	1
hormone_metabolism.gibberelin.induced-regulated-responsive-activated	17.6.3	18	4	0.992007	1
secondary_metabolism.sulfur-containing.glucosinolates.degradation	16.5.1.3	8	1	0.993605	1
transport.p-_and_v-ATPases.H+-transporting_two-sector_ATPase	34.1.1	12	2	0.994091	1
signalling.receptor_kinases.leucine_rich_repeat_I	30.2.1	12	2	0.994091	1
signalling.receptor_kinases.leucine_rich_repeat_X	30.2.10	19	4	0.995021	1
misc.beta_1,3_glucan_hydrolases.glucan_endo-1,3-beta-glucosidase	26.4.1	19	4	0.995021	1
misc.beta_1,3_glucan_hydrolases	26.4	23	5	0.996695	1
stress.biotic.receptors	20.1.2	188	70	0.996986	1
protein.postranslational_modification.kinase	29.4.1	276	106	0.998204	1
protein.postranslational_modification.kinase.receptor_like_cytoplasmatic_kinase_VII	29.4.1.57	222	83	0.998305	1
signalling.receptor_kinases.leucine_rich_repeat_XII	30.2.12	69	20	0.999199	1
misc.invertase/pectin_methylesterase_inhibitor_family_protein	26.18	23	4	0.999303	1
signalling.receptor_kinases	30.2	542	216	0.999652	1
signalling.receptor_kinases.leucine_rich_repeat_XI	30.2.11	160	51	0.999961	1
protein.folding.chaperones_and_co-chaperones.HSP70s.co-chaperones.J-domain	29.6.2.3.2.2	1	0	1	1
protein.synthesis.ribosomal_protein.eukaryotic.40S_subunit.S3A	29.2.1.2.1.53	1	0	1	1
protein.synthesis.ribosomal_protein.prokaryotic.unknown_organellar.50S_subunit.L1	29.2.1.1.3.2.1	1	0	1	1
protein.synthesis.ribosomal_protein.prokaryotic.unknown_organellar.50S_subunit.L9	29.2.1.1.3.2.9	1	0	1	1
protein.folding.chaperones_and_co-chaperones.HSP70s.co-chaperones	29.6.2.3.2	1	0	1	1
secondary_metabolism.isoprenoids.mevalonate_pathway.HMG-CoA_synthase	16.1.2.2	1	0	1	1
protein.synthesis.ribosomal_protein.prokaryotic.mitochondrion.50S_subunit.L29	29.2.1.1.2.2.29	1	0	1	1
cell_wall.cellulose_synthesis.COBRA	10.2.2	2	0	1	1
signalling.gravity	30.12	1	0	1	1
secondary_metabolism.flavonoids.dihydroflavonols.flavanone_3-hydroxylase	16.8.3.2	1	0	1	1
amino_acid_metabolism.synthesis.aromatic_aa.tyrosine.prephenate_dehydrogenase	13.1.6.4.2	1	0	1	1
lipid_metabolism.FA_desaturation.a_hydroxylase	11.2.2	1	0	1	1
major_CHO_metabolism.synthesis.sucrose.SPP	2.1.1.2	1	0	1	1
major_CHO_metabolism.synthesis.sucrose.SPS	2.1.1.1	1	0	1	1
secondary_metabolism.sulfur-containing.glucosinolates.synthesis.aliphatic.methylthioalkylmalate_isomerase_small_subunit_(MAM-IS)	16.5.1.1.1.4	1	0	1	1
nucleotide_metabolism.synthesis.purine.AICAR_transformylase_and_IMP_synthase	23.1.2.9	1	0	1	1
protein.aa_activation.proline-tRNA_ligase	29.1.15	2	0	1	1
secondary_metabolism.sulfur-containing.glucosinolates.synthesis.shared.alkylthiohydroximate_C-S_lyase	16.5.1.1.4.2	2	0	1	1
secondary_metabolism.sulfur-containing.glucosinolates.synthesis.aliphatic.UDP-glycosyltransferase	16.5.1.1.1.8	1	0	1	1
Co-factor_and_vitamine_metabolism.folate_and_vitamine_K.vitamine_K.succinyl-benzoyl_CoA_synthetase	18.5.2.4	1	0	1	1
protein.aa_activation.glutamine-tRNA_ligase	29.1.18	1	0	1	1
hormone_metabolism.brassinosteroid.synthesis-degradation.sterols.DWF7	17.3.1.2.6	2	0	1	1
amino_acid_metabolism.synthesis.glutamate_family.arginine.ornithine_carbamoyltransferase	13.1.2.3.21	1	0	1	1
Co-factor_and_vitamine_metabolism.coenzyme_M	18.1	1	0	1	1
nucleotide_metabolism.synthesis.pyrimidine.uridine_5'-monophosphate_synthase	23.1.1.5	1	0	1	1
protein.synthesis.ribosome_biogenesis.BRIX	29.2.2.50	5	0	1	1
PS.lightreaction.ATP_synthase.chloroplastic_subunit_a	1.1.4.6	1	0	1	1
secondary_metabolism.isoprenoids.non-mevalonate_pathway.MCS	16.1.1.5	1	0	1	1
protein.synthesis.ribosomal_protein.prokaryotic.mitochondrion.50S_subunit.L37	29.2.1.1.2.2.37	1	0	1	1
RNA.regulation_of_transcription.silencing_group	27.3.70	2	0	1	1
major_CHO_metabolism.degradation.starch.laforin_like_phosphoglucan_phosphatase_(SEX4)	2.2.2.10	2	0	1	1
amino_acid_metabolism.degradation.branched_chain_group.isoleucine	13.2.4.5	2	0	1	1
secondary_metabolism.isoprenoids.mevalonate_pathway.acetyl-CoA_C-acyltransferase	16.1.2.1	1	0	1	1
nucleotide_metabolism.deoxynucleotide_metabolism.ribonucleoside-diphosphate_reductase	23.5.4	1	0	1	1
protein.postranslational_modification.kinase.receptor_like_cytoplasmatic_kinase_III	29.4.1.53	1	0	1	1
protein.synthesis.ribosomal_protein.prokaryotic.mitochondrion.50S_subunit.L5	29.2.1.1.2.2.5	1	0	1	1
protein.synthesis.ribosomal_protein.eukaryotic.60S_subunit.L40	29.2.1.2.2.40	1	0	1	1
glycolysis.unclear/dually targeted.aldolase	4.3.10	1	0	1	1
protein.synthesis.ribosomal_protein.eukaryotic.60S_subunit.L44	29.2.1.2.2.44	1	0	1	1
hormone_metabolism.gibberelin.synthesis-degradation.GA3_oxidase	17.6.1.12	1	0	1	1
amino_acid_metabolism.degradation.central_amino_acid_metabolism	13.2.1	1	0	1	1
major_CHO_metabolism.degradation.sucrose.invertases.cell_wall	2.2.1.3.2	1	0	1	1
PS.lightreaction.ATP_synthase.delta_chain	1.1.4.7	1	0	1	1
nucleotide_metabolism.degradation.pyrimidine.uridine_nucleosidase	23.2.1.2	1	0	1	1
signalling.phosphinositides.phosphoinositide_phospholipase_C	30.4.4	2	0	1	1
PS.lightreaction.cytochrome_b6/f.subunit_4_(PETD)	1.1.3.2	1	0	1	1
protein.synthesis.ribosomal_protein.prokaryotic.mitochondrion.30S_subunit.S29	29.2.1.1.2.1.29	2	0	1	1
amino_acid_metabolism.synthesis.histidine.histidinol-phosphate_aminotransferase	13.1.7.9	1	0	1	1
polyamine_metabolism.synthesis.ornithine_decarboxylase	22.1.1	1	0	1	1
PS.calvin_cycle.sedoheptulose_bisphosphatase	1.3.9	1	0	1	1
cell_wall.precursor_synthesis.NDP_sugar_pyrophosphorylase	10.1.1	3	0	1	1
cell_wall.precursor_synthesis.GER	10.1.8	2	0	1	1
lipid_metabolism.FA_synthesis_and_FA_elongation.enoyl_ACP_reductase	11.1.6	1	0	1	1
transport.p-_and_v-ATPases.H+-transporting_two-sector_ATPase.subunit_C	34.1.1.2	3	0	1	1
nucleotide_metabolism.synthesis.purine.SAICAR_lyase	23.1.2.8	1	0	1	1
protein.synthesis.ribosomal_protein.prokaryotic.chloroplast.50S_subunit.L14	29.2.1.1.1.2.14	2	0	1	1
protein.synthesis.ribosomal_protein.prokaryotic.chloroplast.50S_subunit.L15	29.2.1.1.1.2.15	1	0	1	1
protein.synthesis.ribosomal_protein.prokaryotic.chloroplast.50S_subunit.L16	29.2.1.1.1.2.16	1	0	1	1
gluconeogenesis_/_glyoxylate_cycle.phosphoenolpyruvate_carboxykinase_(PEPCK)	6.4	1	0	1	1
signalling.in_sugar_and_nutrient_physiology.pyruvate_dehydrogenase_kinase	30.1.2	1	0	1	1
protein.synthesis.ribosomal_protein.prokaryotic.mitochondrion.30S_subunit.S11	29.2.1.1.2.1.11	1	0	1	1
protein.synthesis.ribosomal_protein.prokaryotic.mitochondrion.30S_subunit.S10	29.2.1.1.2.1.10	1	0	1	1
protein.synthesis.ribosomal_protein.prokaryotic.mitochondrion.30S_subunit.S14	29.2.1.1.2.1.14	2	0	1	1
cell_wall.precursor_synthesis.NDP_sugar_pyrophosphorylase.multiple_NDP-Sugars	10.1.1.20	1	0	1	1
lipid_metabolism.exotics_(steroids,_squalene_etc).methylsterol_monooxygenase	11.8.2	1	0	1	1
amino_acid_metabolism.synthesis.aspartate_family.misc.homoserine.aspartate_semialdehyde_dehydrogenase	13.1.3.6.1.2	2	0	1	1
protein.postranslational_modification.kinase.receptor_like_cytoplasmatic_kinase_I	29.4.1.51	2	0	1	1
tetrapyrrole_synthesis.porphobilinogen_deaminase	19.5	1	0	1	1
signalling.receptor_kinases.leucine_rich_repeat_V	30.2.5	3	0	1	1
misc.gluco-,_galacto-_and_mannosidases.beta-galactosidase	26.3.2	4	0	1	1
protein.synthesis.ribosome_biogenesis.pre-rRNA_processing_and_modifications.WD-repeat_proteins	29.2.2.3.4	1	0	1	1
amino_acid_metabolism.synthesis.aspartate_family.threonine.threonine_synthase	13.1.3.2.1	1	0	1	1
DNA.synthesis/chromatin_structure.retrotransposon/transposase.CACTA-like_transposase	28.1.1.5	1	0	1	1
lipid_metabolism.lipid_degradation.beta-oxidation.hydroxybutyryl_CoA_DH	11.9.4.4	1	0	1	1
tetrapyrrole_synthesis.uroporphyrinogen_decarboxylase	19.7	1	0	1	1
minor_CHO_metabolism.myo-inositol.InsP_kinases	3.4.2	2	0	1	1
major_CHO_metabolism.degradation.starch.limit_dextrinase/pullulanase	2.2.2.9	1	0	1	1
amino_acid_metabolism.synthesis.aspartate_family.lysine.diaminopimelate_epimerase	13.1.3.5.4	1	0	1	1
polyamine_metabolism.degradation.polyamin_oxidase	22.2.1	1	0	1	1
transport.p-_and_v-ATPases.H+-transporting_two-sector_ATPase.subunit_H	34.1.1.6	1	0	1	1
transport.p-_and_v-ATPases.H+-transporting_two-sector_ATPase.subunit_B	34.1.1.1	1	0	1	1
protein.synthesis.ribosomal_protein.prokaryotic.chloroplast.50S_subunit.L32	29.2.1.1.1.2.32	1	0	1	1
signalling.phosphinositides.inositol-tetrakisphosphate_1-kinase	30.4.5	2	0	1	1
Co-factor_and_vitamine_metabolism.biotin.biotin_synthase	18.6.1	1	0	1	1
major_CHO_metabolism.synthesis.sucrose	2.1.1	2	0	1	1
cell_wall.precursor_synthesis.RHM	10.1.10	2	0	1	1
hormone_metabolism.jasmonate.induced-regulated-responsive-activated	17.7.3	7	0	1	1
mitochondrial_electron_transport_/_ATP_synthesis.NADH-DH_(type_I).complex_I.carbonic_anhydrase	9.1.1.5	2	0	1	1
transport.H+_transporting_pyrophosphatase	34.3	2	0	1	1
protein.synthesis.ribosomal_protein.eukaryotic.60S_subunit.L5	29.2.1.2.2.5	2	0	1	1
protein.synthesis.ribosomal_protein.eukaryotic.60S_subunit.L3	29.2.1.2.2.3	1	0	1	1
protein.synthesis.ribosomal_protein.eukaryotic.60S_subunit.L7	29.2.1.2.2.7	2	0	1	1
protein.synthesis.ribosomal_protein.eukaryotic.60S_subunit.L2	29.2.1.2.2.2	1	0	1	1
nucleotide_metabolism.synthesis.unspecified	23.1.99	1	0	1	1
tetrapyrrole_synthesis.urogen_III_methylase	19.3	2	0	1	1
nucleotide_metabolism.synthesis.purine.GAR_synthetase	23.1.2.2	1	0	1	1
RNA.regulation_of_transcription.ELF3	27.3.47	1	0	1	1
Co-factor_and_vitamine_metabolism.molybdenum_cofactor.gephyrin	18.1.1	1	0	1	1
major_CHO_metabolism.degradation.sucrose.invertases.inhibitors	2.2.1.3.30	1	0	1	1
protein.synthesis.ribosomal_protein.unknown.large_subunit.L18/L5	29.2.1.99.2.1185	1	0	1	1
protein.synthesis.ribosomal_protein.prokaryotic.unknown_organellar.50S_subunit.L10A	29.2.1.1.3.2.510	1	0	1	1
amino_acid_metabolism.degradation.aspartate_family.methionine.methionine_gamma-lyase	13.2.3.4.1	1	0	1	1
S-assimilation.sulfite_redox	14.3	2	0	1	1
amino_acid_metabolism.synthesis.aromatic_aa.tyrosine.arogenate_dehydrogenase_/_prephenate_dehydrogenase	13.1.6.4.1	1	0	1	1
protein.glycosylation.UDP-glucose_glycoprotein_glucosyltransferase	29.7.4	1	0	1	1
protein.synthesis.ribosomal_protein.prokaryotic.mitochondrion.30S_subunit.S2	29.2.1.1.2.1.2	1	0	1	1
RNA.processing.siRNA_methyltransferase	27.1.21	1	0	1	1
OPP.non-reductive_PP.ribulose-phosphate_3-epimerase	7.2.3	1	0	1	1
C1-metabolism.methylenetetrahydrofolate_reductase	25.6	1	0	1	1
protein.synthesis.ribosomal_protein.prokaryotic.mitochondrion.L51/S25/CI-B8	29.2.1.1.2.51	1	0	1	1
tetrapyrrole_synthesis.magnesium-protoporphyrin_IX_monomethyl_ester_(oxidative)_cyclase	19.12	1	0	1	1
glycolysis.cytosolic_branch.pyrophosphate-fructose-6-P_phosphotransferase	4.1.5	1	0	1	1
protein.synthesis.ribosomal_protein.prokaryotic.chloroplast.30S_subunit.S9	29.2.1.1.1.1.9	2	0	1	1
protein.synthesis.ribosomal_protein.prokaryotic.chloroplast.30S_subunit.S8	29.2.1.1.1.1.8	1	0	1	1
protein.synthesis.ribosomal_protein.prokaryotic.chloroplast.30S_subunit.S5	29.2.1.1.1.1.5	1	0	1	1
protein.synthesis.ribosomal_protein.prokaryotic.chloroplast.30S_subunit.S2	29.2.1.1.1.1.2	1	0	1	1
amino_acid_metabolism.synthesis.aromatic_aa.chorismate.3-dehydroquinate_synthase	13.1.6.1.2	2	0	1	1
Co-factor_and_vitamine_metabolism.pantothenate.pantetheine-phosphate_adenylyltransferase_(PPAT)	18.4.8	1	0	1	1
biodegradation_of_xenobiotics.3-hydroxybutyryl-CoA_dehydrogenase	24.3	1	0	1	1
N-metabolism.N-degradation	12.3	1	0	1	1
cell_wall.precursor_synthesis.GAE	10.1.6	1	0	1	1
minor_CHO_metabolism.callose	3.6	2	0	1	1
RNA.silencing.transitivity.RDRP	27.5.3.1	1	0	1	1
secondary_metabolism.sulfur-containing.glucosinolates.degradation.nitrilespecifier_protein.epithiospecifier_protein	16.5.1.3.2.1	2	0	1	1
PS.photorespiration.glycerate_kinase	1.2.7	1	0	1	1
C1-metabolism.formate-tetrahydrofolate_ligase	25.2	1	0	1	1
major_CHO_metabolism.degradation.sucrose.invertases.vacuolar	2.2.1.3.3	1	0	1	1
protein.synthesis.ribosomal_protein.eukaryotic.40S_subunit.SA	29.2.1.2.1.31	1	0	1	1
protein.synthesis.ribosomal_protein.eukaryotic.40S_subunit.S8	29.2.1.2.1.8	3	0	1	1
protein.synthesis.ribosomal_protein.eukaryotic.40S_subunit.S2	29.2.1.2.1.2	1	0	1	1
protein.synthesis.ribosomal_protein.eukaryotic.40S_subunit.S7	29.2.1.2.1.7	1	0	1	1
N-metabolism.N-degradation.glutamate_dehydrogenase	12.3.1	1	0	1	1
protein.synthesis.ribosome_biogenesis.pre-rRNA_processing_and_modifications	29.2.2.3	1	0	1	1
redox.ascorbate_and_glutathione.ascorbate.GME	21.2.1.1	1	0	1	1
signalling.receptor_kinases.C-Lectin	30.2.27	1	0	1	1
protein.glycosylation.beta-(1,3)-galactosyltransferase_(GalT)	29.7.12	1	0	1	1
amino_acid_metabolism.degradation.aspartate_family.asparagine.L-asparaginase	13.2.3.1.1	2	0	1	1
stress.biotic.PR-proteins.PR12_(plant_defensins)	20.1.7.12	4	0	1	1
polyamine_metabolism.synthesis.N-carbamoylputrescine_amidohydrolase	22.1.5	1	0	1	1
protein.synthesis.ribosomal_protein.eukaryotic.60S_subunit.L36A	29.2.1.2.2.536	1	0	1	1
tetrapyrrole_synthesis.divinyl_chlorophyllide-a_8-vinyl-reductase	19.13	1	0	1	1
RNA.regulation_of_transcription.EIN3-like_(EIL)_transcription_factor_family	27.3.19	1	0	1	1
glycolysis.cytosolic_branch.UGPase	4.1.1	1	0	1	1
amino_acid_metabolism.synthesis.serine-glycine-cysteine_group.glycine.sarcosine_oxidase	13.1.5.2.41	1	0	1	1
amino_acid_metabolism.synthesis.histidine.ATP_phosphoribosyltransferase	13.1.7.1	1	0	1	1
lipid_metabolism.exotics_(steroids,_squalene_etc).sphingolipids.ceramide_glucosyltransferase	11.8.1.3	1	0	1	1
hormone_metabolism.brassinosteroid.synthesis-degradation.sterols.FACKEL	17.3.1.2.4	1	0	1	1
PS.photorespiration.glycine_cleavage.P_subunit	1.2.4.1	1	0	1	1
secondary_metabolism.sulfur-containing.glucosinolates.degradation.nitrilespecifier_protein	16.5.1.3.2	4	0	1	1
RNA.regulation_of_transcription.TUB_transcription_factor_family	27.3.31	1	0	1	1
polyamine_metabolism.synthesis.agmatine_deiminase	22.1.4	1	0	1	1
protein.synthesis.ribosomal_protein.eukaryotic.60S_subunit.L31	29.2.1.2.2.31	1	0	1	1
protein.synthesis.ribosomal_protein.eukaryotic.60S_subunit.L38	29.2.1.2.2.38	3	0	1	1
protein.synthesis.ribosomal_protein.eukaryotic.60S_subunit.L39	29.2.1.2.2.39	1	0	1	1
signalling.14-3-3_proteins	30.7	2	0	1	1
protein.aa_activation.cysteine-tRNA_ligase	29.1.16	1	0	1	1
misc.gluco-,_galacto-_and_mannosidases.alpha-mannosidase	26.3.3	1	0	1	1
Co-factor_and_vitamine_metabolism.isochorismatase	18.13	1	0	1	1
protein.synthesis.ribosomal_protein.eukaryotic.60S_subunit.L4/L1	29.2.1.2.2.141	1	0	1	1
redox.ascorbate_and_glutathione.ascorbate.L-galactono-1,4-lactone_dehydrogenase	21.2.1.5	1	0	1	1
secondary_metabolism.phenylpropanoids.lignin_biosynthesis.CCR1	16.2.1.7	5	0	1	1
hormone_metabolism.ethylene.synthesis-degradation.1-aminocyclopropane-1-carboxylate_synthase	17.5.1.1	3	0	1	1
protein.synthesis.ribosomal_protein.prokaryotic.unknown_organellar.50S_subunit.L32	29.2.1.1.3.2.32	1	0	1	1
protein.synthesis.ribosomal_protein.prokaryotic.unknown_organellar.50S_subunit.L34	29.2.1.1.3.2.34	1	0	1	1
glycolysis.cytosolic_branch.glucose-6-phosphate_isomerase	4.1.3	1	0	1	1
protein.synthesis.ribosomal_protein.prokaryotic.chloroplast.50S_subunit.L5	29.2.1.1.1.2.5	1	0	1	1
protein.synthesis.ribosomal_protein.prokaryotic.chloroplast.50S_subunit.L1	29.2.1.1.1.2.1	2	0	1	1
misc.protease_inhibitor/seed_storage/lipid_transfer_protein_(LTP)_family_protein.protease_inhibitor	26.21.1	1	0	1	1
cell_wall.precursor_synthesis.UER	10.1.11	1	0	1	1
glycolysis.cytosolic_branch.non-phosphorylating_glyceraldehyde_3-phosphate_dehydrogenase_(NPGAP-DH)	4.1.9	1	0	1	1
Co-factor_and_vitamine_metabolism.coenzyme_M.2-hydroxyacid_dehydrogenase	18.10.3	1	0	1	1
protein.synthesis.ribosomal_protein.eukaryotic.60S_subunit.L24	29.2.1.2.2.24	1	0	1	1
protein.synthesis.ribosomal_protein.eukaryotic.60S_subunit.L28	29.2.1.2.2.28	1	0	1	1
protein.synthesis.ribosomal_protein.prokaryotic.unknown_organellar.30S_subunit.S15	29.2.1.1.3.1.15	1	0	1	1
protein.synthesis.ribosomal_protein.prokaryotic.unknown_organellar.30S_subunit.S18	29.2.1.1.3.1.18	1	0	1	1
S-assimilation.sulfite_oxidase	14.5	1	0	1	1
misc.gluco-,_galacto-_and_mannosidases.glycosyl_hydrolase_family_5	26.3.5	1	0	1	1
protein.synthesis.ribosomal_protein.prokaryotic.chloroplast.30S_subunit.S31	29.2.1.1.1.1.31	1	0	1	1
cell_wall.precursor_synthesis.NDP_sugar_pyrophosphorylase.GDP_mannose	10.1.1.1	1	0	1	1
nucleotide_metabolism.synthesis.purine.GAR_transformylase	23.1.2.3	1	0	1	1
cell_wall.precursor_synthesis.sugar_kinases.galacturonic_acid_kinase	10.1.30.1	1	0	1	1
protein.synthesis.misc	29.2.99	2	0	1	1
nucleotide_metabolism.degradation.pyrimidine.dihydropyrimidinase	23.2.1.4	1	0	1	1
protein.synthesis.ribosomal_protein.prokaryotic.unknown_organellar.50S_subunit.L20	29.2.1.1.3.2.20	1	0	1	1
protein.synthesis.ribosomal_protein.prokaryotic.unknown_organellar.50S_subunit.L25	29.2.1.1.3.2.25	1	0	1	1
cell_wall.precursor_synthesis.NDP_sugar_pyrophosphorylase.GDP_fucose_and_fucokinase	10.1.1.2	1	0	1	1
minor_CHO_metabolism.myo-inositol.InsP_synthases	3.4.3	1	0	1	1
amino_acid_metabolism.synthesis.aromatic_aa.tyrosine	13.1.6.4	3	0	1	1
mitochondrial_electron_transport_/_ATP_synthesis.NADH-DH_(type_II).mitochondrial	9.2.3	1	0	1	1
protein.synthesis.ribosomal_protein.eukaryotic.60S_subunit.L11	29.2.1.2.2.11	1	0	1	1
protein.synthesis.ribosomal_protein.eukaryotic.60S_subunit.L15	29.2.1.2.2.15	2	0	1	1
protein.synthesis.ribosomal_protein.eukaryotic.60S_subunit.L16	29.2.1.2.2.16	1	0	1	1
protein.synthesis.ribosomal_protein.eukaryotic.60S_subunit.L17	29.2.1.2.2.17	1	0	1	1
protein.synthesis.ribosomal_protein.eukaryotic.60S_subunit.L18	29.2.1.2.2.18	1	0	1	1
lipid_metabolism.lipid_degradation.beta-oxidation.multifunctional	11.9.4.9	2	0	1	1
tetrapyrrole_synthesis.ferrochelatase	19.2	1	0	1	1
PS.lightreaction.ATP_synthase.gamma_chain	1.1.4.4	1	0	1	1
redox.ascorbate_and_glutathione.ascorbate.L-galactose_dehydrogenase	21.2.1.4	1	0	1	1
nucleotide_metabolism.synthesis.pyrimidine.aspartate_transcarbamoylase	23.1.1.2	2	0	1	1
lipid_metabolism.phospholipid_synthesis.phosphatidylserine_decarboxylase	11.3.8	2	0	1	1
protein.glycosylation.mannosyl-oligosaccharide_alpha-1,2-mannosidase	29.7.3	2	0	1	1
stress.biotic.PR-proteins.PR13_(thionins)	20.1.7.13	1	0	1	1
lipid_metabolism.lipid_degradation.beta-oxidation.enoyl_isomerase	11.9.4.14	1	0	1	1
protein.synthesis.ribosomal_protein.prokaryotic.unknown_organellar.50S_subunit.L14	29.2.1.1.3.2.14	1	0	1	1
PS.lightreaction.ATP_synthase.alpha_subunit	1.1.4.1	1	0	1	1
Co-factor_and_vitamine_metabolism.pantothenate.2-dehydropantoate_2-reductase	18.4.3	1	0	1	1
minor_CHO_metabolism.others.xylose_isomerase	3.5.1	1	0	1	1
PS.photorespiration.glycine_cleavage.T_subunit	1.2.4.2	1	0	1	1
lipid_metabolism.exotics_(steroids,_squalene_etc).sphingolipids.ceramidase	11.8.1.1	1	0	1	1
cell_wall.precursor_synthesis.UGD	10.1.4	1	0	1	1
redox.ascorbate_and_glutathione.ascorbate.GDP-L-galactose_phosphorylase	21.2.1.2	1	0	1	1
nucleotide_metabolism.deoxynucleotide_metabolism.dihydrofolate_reductase-thymidylate_synthase	23.5.1	1	0	1	1
protein.degradation.ubiquitin.E3.APC	29.5.11.4.4	2	0	1	1
protein.synthesis.ribosomal_protein.eukaryotic.40S_subunit.S11	29.2.1.2.1.11	1	0	1	1
protein.synthesis.ribosomal_protein.eukaryotic.40S_subunit.S10	29.2.1.2.1.10	1	0	1	1
protein.synthesis.ribosomal_protein.eukaryotic.40S_subunit.S15	29.2.1.2.1.15	1	0	1	1
protein.synthesis.ribosomal_protein.eukaryotic.40S_subunit.S14	29.2.1.2.1.14	1	0	1	1
redox.peroxiredoxin.PER1	21.5.2	1	0	1	1
hormone_metabolism.brassinosteroid.synthesis-degradation.sterols.HYD1	17.3.1.2.5	1	0	1	1
protein.folding.chaperones_and_co-chaperones.HSP70s	29.6.2.3	1	0	1	1
PS.lightreaction.ATP_synthase.subunit_C	1.1.4.5	1	0	1	1
protein.synthesis.ribosomal_protein.prokaryotic.chloroplast.30S_subunit.S11	29.2.1.1.1.1.11	1	0	1	1
protein.synthesis.ribosomal_protein.prokaryotic.chloroplast.30S_subunit.S14	29.2.1.1.1.1.14	1	0	1	1
glycolysis.plastid_branch.pyrophosphate-fructose-6-P_phosphotransferase	4.2.5	1	0	1	1
protein.folding.chaperones_and_co-chaperones	29.6.2	1	0	1	1
polyamine_metabolism.synthesis.arginine_decarboxylase	22.1.3	1	0	1	1
amino_acid_metabolism.synthesis.aspartate_family.threonine	13.1.3.2	1	0	1	1
nucleotide_metabolism.synthesis.purine.IMP_dehydrogenase	23.1.2.30	1	0	1	1
RNA.regulation_of_transcription.PHOR1	27.3.64	3	0	1	1
protein.aa_activation.leucine-tRNA_ligase	29.1.4	3	0	1	1
PS.lightreaction.cytochrome_b6/f.iron_sulfur_subunit	1.1.3.1	1	0	1	1
secondary_metabolism.sulfur-containing.glucosinolates.degradation.nitrilase	16.5.1.3.3	1	0	1	1
protein.synthesis.ribosomal_protein.prokaryotic.chloroplast.50S_subunit.L28	29.2.1.1.1.2.28	1	0	1	1
polyamine_metabolism.degradation	22.2	1	0	1	1
hormone_metabolism.brassinosteroid.synthesis-degradation.sterols.CYP51	17.3.1.2.3	1	0	1	1
metal_handling.regulation	15.3	3	0	1	1
protein.synthesis.ribosomal_protein.prokaryotic.chloroplast.50S_subunit.L24	29.2.1.1.1.2.24	2	0	1	1
nucleotide_metabolism.degradation.pyrimidine.beta-ureidopropionase	23.2.1.5	1	0	1	1
protein.synthesis.ribosomal_protein.eukaryotic.40S_subunit.S27	29.2.1.2.1.27	2	0	1	1
secondary_metabolism.isoprenoids.non-mevalonate_pathway.HDS	16.1.1.6	1	0	1	1
signalling.receptor_kinases.leucine_rich_repeat_VIII.type_1	30.2.8.1	3	0	1	1
protein.synthesis.ribosomal_protein.prokaryotic.chloroplast.30S_subunit.S1	29.2.1.1.1.1.1	1	0	1	1
C1-metabolism.dihydropteridine_diphosphokinase	25.3	1	0	1	1
protein.synthesis.ribosomal_protein.prokaryotic.chloroplast.50S_subunit.PSRP5	29.2.1.1.1.2.85	1	0	1	1
protein.synthesis.ribosomal_protein.eukaryotic.60S_subunit.P2	29.2.1.2.2.82	1	0	1	1
protein.synthesis.ribosomal_protein.eukaryotic.60S_subunit.P3	29.2.1.2.2.83	1	0	1	1
protein.synthesis.ribosomal_protein.eukaryotic.60S_subunit.L10A	29.2.1.2.2.510	1	0	1	1
tetrapyrrole_synthesis.chlorophyll_synthase	19.15	1	0	1	1
amino_acid_metabolism.degradation.central_amino_acid_metabolism.aspartate	13.2.1.2	1	0	1	1

## Sheet: Chloroplast_gains
MapMan_term	MapMan_ID	Total_occurences	Sample_occurences	raw_p_value	BH_corrected_p_value
RNA.regulation_of_transcription	27.3	2172	716	0	0
RNA	27	2656	847	0	0
secondary_metabolism	16	427	162	1.78389e-08	8.46755e-06
hormone_metabolism	17	712	248	3.15079e-08	1.12168e-05
development	33	756	250	3.43912e-06	0.000979461
stress	20	873	283	4.72115e-06	0.00112049
transport	34	923	295	1.06459e-05	0.00198043
protein.postranslational_modification	29.4	878	282	1.1126e-05	0.00198043
stress.abiotic	20.2	409	144	1.45485e-05	0.00230189
stress.biotic.regulation_of_transcription	20.1.5	61	31	2.69417e-05	0.0038365
hormone_metabolism.ethylene	17.5	145	60	3.27285e-05	0.00423686
secondary_metabolism.phenylpropanoids	16.2	116	50	4.10316e-05	0.00486908
RNA.regulation_of_transcription.AP2/EREBP,_APETALA2/ethylene-responsive_element_binding_protein_family	27.3.3	92	41	7.97303e-05	0.00873353
DNA.synthesis/chromatin_structure	28.1	437	148	0.000102785	0.0104547
misc	26	1196	364	0.000114972	0.0109147
development.unspecified	33.99	636	205	0.00014931	0.0132886
protein	29	3175	898	0.00017451	0.0146178
transport.misc	34.99	265	95	0.000195409	0.015459
micro_RNA,_natural_antisense_etc	32	145	57	0.000265406	0.0198915
RNA.regulation_of_transcription.C2H2_zinc_finger_family	27.3.11	77	34	0.000389571	0.0265828
amino_acid_metabolism.synthesis	13.1	201	74	0.000392022	0.0265828
secondary_metabolism.isoprenoids.terpenoids	16.1.5	79	34	0.000689193	0.0443091
RNA.regulation_of_transcription.MYB_domain_transcription_factor_family	27.3.25	254	89	0.000719679	0.0443091
amino_acid_metabolism	13	301	103	0.000746782	0.0443091
hormone_metabolism.salicylic_acid	17.8	132	51	0.000869207	0.0460394
hormone_metabolism.salicylic_acid.synthesis-degradation	17.8.1	132	51	0.000869207	0.0460394
secondary_metabolism.isoprenoids	16.1	151	57	0.000872938	0.0460394
Co-factor_and_vitamine_metabolism	18	102	41	0.00109918	0.0559012
hormone_metabolism.jasmonate.synthesis-degradation.12-oxophytodienoate_reductase_3	17.7.1.5	5	5	0.00117179	0.0575392
hormone_metabolism.abscisic_acid.signal_transduction	17.1.2	13	9	0.00131192	0.0622724
signalling.receptor_kinases.extensin	30.2.18	9	7	0.00169547	0.0778822
signalling.calcium	30.3	188	67	0.00191006	0.0843238
hormone_metabolism.auxin.induced-regulated-responsive-activated	17.2.3	80	33	0.00195413	0.0843238
hormone_metabolism.abscisic_acid	17.1	48	22	0.00224675	0.0940992
RNA.regulation_of_transcription.ABI3/VP1-related_B3-domain-containing_transcription_factor_family	27.3.1	122	46	0.00269021	0.108023
DNA	28	630	194	0.00273092	0.108023
amino_acid_metabolism.synthesis.branched_chain_group	13.1.4	24	13	0.00296326	0.114046
hormone_metabolism.jasmonate.synthesis-degradation	17.7.1	19	11	0.00312104	0.116957
RNA.regulation_of_transcription.GRAS_transcription_factor_family	27.3.21	27	14	0.00351277	0.128261
stress.abiotic.drought/salt	20.2.3	77	31	0.00410302	0.144615
hormone_metabolism.ethylene.signal_transduction	17.5.2	71	29	0.00422921	0.144615
RNA.regulation_of_transcription.AtSR_transcription_factor_family	27.3.39	144	52	0.00426532	0.144615
misc.cytochrome_P450	26.1	138	50	0.00464168	0.153715
hormone_metabolism.auxin	17.2	122	45	0.00480692	0.155569
stress.biotic.receptors.TIR-NBS-LRR	20.1.2.2	8	6	0.0051536	0.163083
protein.synthesis.ribosomal_protein.eukaryotic.60S_subunit.L18A	29.2.1.2.2.518	20	11	0.00532312	0.164785
amino_acid_metabolism.synthesis.branched_chain_group.leucine_specific	13.1.4.4	6	5	0.00551291	0.167029
secondary_metabolism.phenylpropanoids.lignin_biosynthesis	16.2.1	76	30	0.00657101	0.19494
misc.UDP_glucosyl_and_glucoronyl_transferases	26.2	243	80	0.00844016	0.245282
cell.division	31.2	119	43	0.00868261	0.24569
protein.targeting	29.3	264	86	0.00879929	0.24569
stress.biotic.misc	20.1.99	16	9	0.00961699	0.263358
transport.peptides_and_oligopeptides	34.13	143	50	0.010058	0.270237
stress.abiotic.light	20.2.5	27	13	0.0106799	0.281632
nucleotide_metabolism.salvage	23.3	30	14	0.0113831	0.294719
major_CHO_metabolism.degradation	2.2	151	52	0.0121429	0.306056
protein.targeting.nucleus	29.3.1	36	16	0.0122532	0.306056
RNA.regulation_of_transcription.basic_helix-loop-helix_family_(bHLH)	27.3.6	105	38	0.0127159	0.306056
nucleotide_metabolism	23	148	51	0.0127366	0.306056
RNA.regulation_of_transcription.unclassified	27.3.99	313	99	0.0128956	0.306056
transport.metal	34.12	67	26	0.0139602	0.319964
major_CHO_metabolism	2	186	62	0.014213	0.319964
misc.calcineurin-like_phosphoesterase_family_protein	26.27	83	31	0.0142642	0.319964
transport.metabolite_transporters_at_the_mitochondrial_membrane	34.9	64	25	0.0143804	0.319964
Co-factor_and_vitamine_metabolism.riboflavin	18.3	7	5	0.015162	0.331549
PS.photorespiration	1.2	34	15	0.0162833	0.331549
protein.targeting.chloroplast	29.3.3	34	15	0.0162833	0.331549
RNA.regulation_of_transcription.CCAAT_box_binding_factor_family,_DR1	27.3.13	3	3	0.017445	0.331549
cell_wall.pectinesterases.acetyl_esterase	10.8.2	3	3	0.017445	0.331549
amino_acid_metabolism.synthesis.aromatic_aa.chorismate.3-deoxy-D-arabino-heptulosonate_7-phosphate_synthase	13.1.6.1.1	3	3	0.017445	0.331549
PS.photorespiration.serine_hydroxymethyltransferase	1.2.5	3	3	0.017445	0.331549
hormone_metabolism.ethylene.synthesis-degradation.1-aminocyclopropane-1-carboxylate_oxidase	17.5.1.2	12	7	0.0174785	0.331549
nucleotide_metabolism.salvage.NUDIX_hydrolases	23.3.3	12	7	0.0174785	0.331549
amino_acid_metabolism.synthesis.central_amino_acid_metabolism.alanine	13.1.1.3	5	4	0.0179224	0.331549
PS.calvin_cycle.aldolase	1.3.6	5	4	0.0179224	0.331549
hormone_metabolism.ethylene.induced-regulated-responsive-activated	17.5.3	20	10	0.0179279	0.331549
fermentation	5	20	10	0.0179279	0.331549
cell	31	597	177	0.0197378	0.355942
protein.synthesis	29.2	677	199	0.0199336	0.355942
major_CHO_metabolism.degradation.starch	2.2.2	53	21	0.0199967	0.355942
stress.biotic	20.1	475	143	0.0205593	0.361438
DNA.synthesis/chromatin_structure.retrotransposon/transposase.hat-like_transposase	28.1.1.4	38	16	0.0217801	0.376351
lipid_metabolism	11	390	119	0.0219362	0.376351
lipid_metabolism.FA_synthesis_and_FA_elongation	11.1	166	55	0.0225558	0.382374
cell_wall.precursor_synthesis.UXS	10.1.5	139	47	0.0231081	0.386279
redox	21	225	72	0.0234536	0.386279
protein.glycosylation.beta-(1,2)-xylosyltransferase_(XylT)	29.7.9	10	6	0.0235999	0.386279
cell.vesicle_transport	31.4	160	53	0.0248976	0.394729
stress.abiotic.unspecified	20.2.99	54	21	0.02492	0.394729
PS.lightreaction.photosystem_II.PSII_polypeptide_subunits	1.1.1.2	106	37	0.0249477	0.394729
cell_wall.precursor_synthesis	10.1	167	55	0.0253547	0.396759
redox.thioredoxin	21.1	67	25	0.0262977	0.405038
PS	1	339	104	0.0264526	0.405038
amino_acid_metabolism.synthesis.serine-glycine-cysteine_group	13.1.5	24	11	0.0277068	0.418923
stress.abiotic.heat	20.2.1	192	62	0.0279478	0.418923
lipid_metabolism.lipid_degradation.lipases	11.9.2	36	15	0.0286344	0.424744
protein.degradation.serine_protease	29.5.5	58	22	0.0295916	0.434417
hormone_metabolism.ethylene.synthesis-degradation	17.5.1	55	21	0.0307162	0.446325
hormone_metabolism.gibberelin.signal_transduction	17.6.2	8	5	0.0318428	0.453441
tetrapyrrole_synthesis.glu-tRNA_synthetase	19.1	8	5	0.0318428	0.453441
protein.targeting.secretory_pathway.unspecified	29.3.4.99	78	28	0.0327974	0.46241
RNA.regulation_of_transcription.G2-like_transcription_factor_family_(GARP)	27.3.20	16	8	0.0334476	0.464454
RNA.processing	27.1	403	121	0.0335946	0.464454
transport.cyclic_nucleotide_or_calcium_regulated_channels	34.22	19	9	0.0359563	0.492324
secondary_metabolism.sulfur-containing	16.5	37	15	0.0369121	0.500598
secondary_metabolism.isoprenoids.carotenoids	16.1.4	22	10	0.037431	0.500887
secondary_metabolism.phenylpropanoids.lignin_biosynthesis.CAD	16.2.1.10	31	13	0.0381268	0.500887
redox.glutaredoxins	21.4	31	13	0.0381268	0.500887
stress.biotic.signalling	20.1.3	28	12	0.0383404	0.500887
development.storage_proteins	33.1	50	19	0.040592	0.508209
minor_CHO_metabolism.trehalose	3.2	11	6	0.0406853	0.508209
protein.postranslational_modification.kinase.receptor_like_cytoplasmatic_kinase_IX	29.4.1.59	11	6	0.0406853	0.508209
cell_wall.hemicellulose_synthesis.glucuronoxylan	10.3.2	11	6	0.0406853	0.508209
N-metabolism.ammonia_metabolism	12.2	11	6	0.0406853	0.508209
lipid_metabolism.lipid_degradation.lysophospholipases.phosphoinositide_phospholipase_C	11.9.3.5	6	4	0.0427413	0.511459
RNA.regulation_of_transcription.CCAAT_box_binding_factor_family,_HAP3	27.3.15	6	4	0.0427413	0.511459
cell.division.plastid	31.2.5	6	4	0.0427413	0.511459
secondary_metabolism.unspecified	16.99	6	4	0.0427413	0.511459
RNA.regulation_of_transcription.bromodomain_proteins	27.3.42	6	4	0.0427413	0.511459
misc.myrosinases-lectin-jacalin	26.16	80	28	0.0451051	0.535248
protein.synthesis.ribosomal_protein.unknown	29.2.1.99	14	7	0.0460566	0.542022
development.late_embryogenesis_abundant	33.2	54	20	0.0473128	0.54224
PS.lightreaction.photosystem_II	1.1.1	121	40	0.0478718	0.54224
nucleotide_metabolism.degradation	23.2	35	14	0.0481677	0.54224
secondary_metabolism.flavonoids.anthocyanins	16.8.1	17	8	0.0491429	0.54224
hormone_metabolism.abscisic_acid.induced-regulated-responsive-activated	17.1.3	17	8	0.0491429	0.54224
RNA.silencing	27.5	32	13	0.0493999	0.54224
RNA.regulation_of_transcription.triple-helix_transcription_factor_family_(Trihelix)	27.3.30	29	12	0.0504011	0.54224
major_CHO_metabolism.degradation.starch.transporter	2.2.2.6	29	12	0.0504011	0.54224
RNA.processing.RNA_helicase	27.1.2	20	9	0.0507068	0.54224
RNA.regulation_of_transcription.C3H_zinc_finger_family	27.3.12	26	11	0.0510647	0.54224
minor_CHO_metabolism	3	153	49	0.0530927	0.54224
amino_acid_metabolism.degradation.serine-glycine-cysteine_group.serine	13.2.5.1	4	3	0.0562144	0.54224
major_CHO_metabolism.degradation.starch.D_enzyme	2.2.2.4	4	3	0.0562144	0.54224
RNA.regulation_of_transcription.DNA_methyltransferases	27.3.46	4	3	0.0562144	0.54224
minor_CHO_metabolism.raffinose_family.raffinose_synthases	3.1.2	4	3	0.0562144	0.54224
N-metabolism.ammonia_metabolism.unspecified	12.2.99	4	3	0.0562144	0.54224
protein.synthesis.ribosomal_protein.prokaryotic.chloroplast.30S_subunit.S18	29.2.1.1.1.1.18	4	3	0.0562144	0.54224
amino_acid_metabolism.degradation.histidine	13.2.7	4	3	0.0562144	0.54224
RNA.regulation_of_transcription.heat-shock_transcription_factor_family_(HSF)	27.3.23	9	5	0.0565589	0.54224
RNA.regulation_of_transcription.TCP_transcription_factor_family	27.3.29	9	5	0.0565589	0.54224
development.squamosa_promoter_binding_like_(SPL)	33.3	9	5	0.0565589	0.54224
transport.ABC_transporters_and_multidrug_resistance_systems	34.16	72	25	0.0611864	0.54224
amino_acid_metabolism.synthesis.serine-glycine-cysteine_group.cysteine	13.1.5.3	12	6	0.063892	0.54224
secondary_metabolism.phenylpropanoids.lignin_biosynthesis.4CL	16.2.1.3	12	6	0.063892	0.54224
lipid_metabolism.lipid_degradation	11.9	96	32	0.0640818	0.54224
hormone_metabolism.gibberelin.synthesis-degradation	17.6.1	30	12	0.0647997	0.54224
hormone_metabolism.jasmonate	17.7	27	11	0.0666061	0.54224
secondary_metabolism.phenylpropanoids.lignin_biosynthesis.HCT	16.2.1.4	2	2	0.0672824	0.54224
hormone_metabolism.gibberelin.synthesis-degradation.ent-kaurene_synthase	17.6.1.2	2	2	0.0672824	0.54224
mitochondrial_electron_transport_/_ATP_synthesis.NADH-DH_(type_II).internal_matrix	9.2.1	2	2	0.0672824	0.54224
amino_acid_metabolism.synthesis.central_amino_acid_metabolism.alanine.alanine-glyoxylate_aminotransferase	13.1.1.3.11	2	2	0.0672824	0.54224
Co-factor_and_vitamine_metabolism.riboflavin.GTP_cyclohydrolase_II	18.3.1	2	2	0.0672824	0.54224
major_CHO_metabolism.degradation.sucrose.misc	2.2.1.99	2	2	0.0672824	0.54224
glycolysis.cytosolic_branch.aldolase	4.1.10	2	2	0.0672824	0.54224
protein.synthesis.ribosomal_protein.prokaryotic.chloroplast.50S_subunit.L22	29.2.1.1.1.2.22	2	2	0.0672824	0.54224
secondary_metabolism.sulfur-containing.glucosinolates.regulation	16.5.1.2	2	2	0.0672824	0.54224
minor_CHO_metabolism.raffinose_family.stachyose_synthases	3.1.3	2	2	0.0672824	0.54224
nucleotide_metabolism.synthesis.purine.amidophosphoribosyltransferase	23.1.2.1	2	2	0.0672824	0.54224
glycolysis.cytosolic_branch.phosphofructokinase_(PFK)	4.1.4	2	2	0.0672824	0.54224
secondary_metabolism.flavonoids.anthocyanins.leucocyanidin_dioxygenase	16.8.1.1	2	2	0.0672824	0.54224
hormone_metabolism.jasmonate.synthesis-degradation.allene_oxidase_synthase	17.7.1.3	2	2	0.0672824	0.54224
protein.synthesis.ribosomal_protein.prokaryotic.mitochondrion.30S_subunit.S3	29.2.1.1.2.1.3	2	2	0.0672824	0.54224
lipid_metabolism.FA_synthesis_and_FA_elongation.ACP_desaturase	11.1.15	2	2	0.0672824	0.54224
cell_wall.pectin_synthesis.homogalacturonan	10.4.1	2	2	0.0672824	0.54224
stress.biotic.PR-proteins.PR1_(antifungal)	20.1.7.1	2	2	0.0672824	0.54224
minor_CHO_metabolism.raffinose_family.raffinose_synthases.known	3.1.2.1	2	2	0.0672824	0.54224
secondary_metabolism.sulfur-containing.glucosinolates.regulation.indole	16.5.1.2.3	2	2	0.0672824	0.54224
minor_CHO_metabolism.trehalose.TPP	3.2.2	2	2	0.0672824	0.54224
cell_wall.pectin_synthesis.homogalacturonan.galacturonic_acid_transferase	10.4.1.1	2	2	0.0672824	0.54224
amino_acid_metabolism.synthesis.aspartate_family.misc.homoserine.aspartate_kinase	13.1.3.6.1.1	2	2	0.0672824	0.54224
S-assimilation.AKN	14.15	2	2	0.0672824	0.54224
lipid_metabolism.FA_synthesis_and_FA_elongation.acetyl_CoA_transacylase	11.1.2	2	2	0.0672824	0.54224
protein.synthesis.ribosomal_protein.prokaryotic.unknown_organellar.50S_subunit.L7/L12	29.2.1.1.3.2.1712	2	2	0.0672824	0.54224
protein.aa_activation.glutamate-tRNA_ligase	29.1.17	2	2	0.0672824	0.54224
tetrapyrrole_synthesis	19	131	42	0.0680665	0.54224
signalling.in_sugar_and_nutrient_physiology	30.1	43	16	0.0685524	0.54224
DNA.synthesis/chromatin_structure.retrotransposon/transposase	28.1.1	43	16	0.0685524	0.54224
signalling.in_sugar_and_nutrient_physiology.misc	30.1.1	18	8	0.0689123	0.54224
secondary_metabolism.sulfur-containing.glucosinolates.synthesis.aliphatic	16.5.1.1.1	18	8	0.0689123	0.54224
RNA.silencing.RISC_formation	27.5.2	21	9	0.0689223	0.54224
protein.degradation.inhibitors	29.5.15	50	18	0.0747517	0.583727
misc.protease_inhibitor/seed_storage/lipid_transfer_protein_(LTP)_family_protein	26.21	37	14	0.0750155	0.583727
protein.degradation.ubiquitin.E3.SCF	29.5.11.4.3	235	71	0.0771458	0.597042
cell_wall.hemicellulose_synthesis	10.3	34	13	0.0783299	0.599618
secondary_metabolism.sulfur-containing.glucosinolates	16.5.1	34	13	0.0783299	0.599618
RNA.regulation_of_transcription.PWWP_domain_protein	27.3.68	7	4	0.0795136	0.599618
PS.photorespiration.aminotransferases_peroxisomal	1.2.3	7	4	0.0795136	0.599618
DNA.unspecified	28.99	136	43	0.0795841	0.599618
misc.glutathione_S_transferases	26.9	44	16	0.082726	0.617221
signalling.light	30.11	105	34	0.0827873	0.617221
protein.synthesis.ribosome_biogenesis	29.2.2	414	120	0.0841857	0.624377
tetrapyrrole_synthesis.unspecified	19.99	10	5	0.0895179	0.65708
secondary_metabolism.simple_phenols	16.1	10	5	0.0895179	0.65708
stress.biotic.PR-proteins.PR6_(proteinase_inhibitors)	20.1.7.6	19	8	0.0928803	0.662743
RNA.regulation_of_transcription.C2C2(Zn)_DOF_zinc_finger_family	27.3.8	13	6	0.0933654	0.662743
RNA.regulation_of_transcription.JUMONJI_family	27.3.57	13	6	0.0933654	0.662743
secondary_metabolism.flavonoids.chalcones	16.8.2	13	6	0.0933654	0.662743
RNA.silencing.RISC_formation.RNA_helicase	27.5.2.1	13	6	0.0933654	0.662743
RNA.regulation_of_transcription.AUX/IAA_family	27.3.40	13	6	0.0933654	0.662743
misc.rhodanese	26.23	16	7	0.0940127	0.662743
amino_acid_metabolism.degradation.aspartate_family.lysine	13.2.3.5	16	7	0.0940127	0.662743
glycolysis	4	55	19	0.0982633	0.689295
cell.cycle	31.3	79	26	0.10052	0.699779
protein.degradation.ubiquitin.E3.SCF.FBOX	29.5.11.4.3.2	217	65	0.100741	0.699779
major_CHO_metabolism.degradation.sucrose.invertases.neutral	2.2.1.3.1	69	23	0.104411	0.719919
cell_wall	10	418	120	0.104651	0.719919
RNA.regulation_of_transcription.squamosa_promoter_binding_protein_family_(SBP)	27.3.28	29	11	0.105976	0.725526
transport.metabolite_transporters_at_the_envelope_membrane	34.8	26	10	0.111045	0.752749
protein.synthesis.ribosomal_protein	29.2.1	262	77	0.112516	0.752749
amino_acid_metabolism.synthesis.serine-glycine-cysteine_group.glycine	13.1.5.2	5	3	0.113652	0.752749
amino_acid_metabolism.synthesis.branched_chain_group.isoleucine_specific	13.1.4.5	5	3	0.113652	0.752749
fermentation.ADH	5.3	5	3	0.113652	0.752749
amino_acid_metabolism.synthesis.serine-glycine-cysteine_group.cysteine.SAT	13.1.5.3.2	5	3	0.113652	0.752749
cell_wall.precursor_synthesis.UGE	10.1.2	5	3	0.113652	0.752749
secondary_metabolism.sulfur-containing.glucosinolates.synthesis	16.5.1.1	23	9	0.116107	0.762853
lipid_metabolism.lipid_degradation.lysophospholipases	11.9.3	36	13	0.116249	0.762853
misc.short_chain_dehydrogenase/reductase_(SDR)	26.22	70	23	0.1189	0.776403
hormone_metabolism.gibberelin	17.6	53	18	0.120806	0.776403
protein.synthesis.ribosomal_protein.eukaryotic.60S_subunit	29.2.1.2.2	84	27	0.120859	0.776403
protein.degradation.ubiquitin.E3.SCF.SKP	29.5.11.4.3.1	20	8	0.120996	0.776403
major_CHO_metabolism.degradation.sucrose	2.2.1	98	31	0.12104	0.776403
DNA.synthesis/chromatin_structure.histone	28.1.3	33	12	0.122838	0.777299
hormone_metabolism.brassinosteroid.synthesis-degradation.sterols.SMT1	17.3.1.2.1	17	7	0.125422	0.777299
signalling.receptor_kinases.lysine_motif	30.2.21	8	4	0.127184	0.777299
minor_CHO_metabolism.raffinose_family	3.1	8	4	0.127184	0.777299
tetrapyrrole_synthesis.glu-tRNA_reductase	19.2	8	4	0.127184	0.777299
lipid_metabolism.glycolipid_synthesis.DGDG_synthase	11.10.2	8	4	0.127184	0.777299
OPP.oxidative_PP.6-phosphogluconate_dehydrogenase	7.1.3	8	4	0.127184	0.777299
stress.biotic.PR-proteins.PR3/4/8/11_(chitinases_and_chitin_binding_proteins)	20.1.7.3	8	4	0.127184	0.777299
Co-factor_and_vitamine_metabolism.thiamine	18.2	8	4	0.127184	0.777299
S-assimilation	14	8	4	0.127184	0.777299
glycolysis.unclear/dually_targeted.phospho-enol-pyruvate_carboxylase_(PEPC)	4.3.15	8	4	0.127184	0.777299
lipid_metabolism.phospholipid_synthesis	11.3	50	17	0.128058	0.779291
amino_acid_metabolism.synthesis.aromatic_aa.chorismate	13.1.6.1	30	11	0.129815	0.78237
secondary_metabolism.wax	16.7	11	5	0.130212	0.78237
lipid_metabolism.glycolipid_synthesis	11.1	11	5	0.130212	0.78237
RNA.RNA_binding	27.4	138	42	0.133208	0.797012
major_CHO_metabolism.degradation.sucrose.invertases	2.2.1.3	71	23	0.134558	0.798799
RNA.regulation_of_transcription.bZIP_transcription_factor_family	27.3.35	78	25	0.135123	0.798799
protein.aa_activation	29.1	85	27	0.13519	0.798799
PS.lightreaction.other_electron_carrier_(ox/red)	1.1.5	27	10	0.137186	0.804837
hormone_metabolism.brassinosteroid.synthesis-degradation.BRs	17.3.1.1	61	20	0.141345	0.804837
amino_acid_metabolism.synthesis.aspartate_family	13.1.3	61	20	0.141345	0.804837
protein.synthesis.ribosomal_protein.prokaryotic.chloroplast	29.2.1.1.1	68	22	0.142512	0.804837
RNA.processing.ribonucleases	27.1.19	82	26	0.142912	0.804837
hormone_metabolism.brassinosteroid.synthesis-degradation.BRs.DET2	17.3.1.1.1	58	19	0.149935	0.804837
misc.misc2	26.1	72	23	0.15137	0.804837
transport.potassium	34.15	21	8	0.153041	0.804837
RNA.regulation_of_transcription.lateral_organ_boundaries_gene_family_(AS2)	27.3.37	21	8	0.153041	0.804837
RNA.regulation_of_transcription.WRKY_domain_transcription_factor_family	27.3.32	48	16	0.157042	0.804837
secondary_metabolism.flavonoids	16.8	94	29	0.165031	0.804837
amino_acid_metabolism.synthesis.aspartate_family.asparagine	13.1.3.1	3	2	0.166957	0.804837
glycolysis.plastid_branch.phosphofructokinase_(PFK)	4.2.4	3	2	0.166957	0.804837
lipid_metabolism.phospholipid_synthesis.choline_kinase	11.3.2	3	2	0.166957	0.804837
RNA.regulation_of_transcription.E2F/DP_transcription_factor_family	27.3.18	3	2	0.166957	0.804837
amino_acid_metabolism.synthesis.central_amino_acid_metabolism.alanine.alanine_aminotransferase	13.1.1.3.1	3	2	0.166957	0.804837
protein.synthesis.ribosomal_protein.prokaryotic.chloroplast.50S_subunit.L12	29.2.1.1.1.2.12	3	2	0.166957	0.804837
S-assimilation.APS	14.1	3	2	0.166957	0.804837
TCA_/_organic_transformation.other_organic_acid_transformations.atp-citrate_lyase	8.2.11	3	2	0.166957	0.804837
hormone_metabolism.brassinosteroid.signal_transduction.BZR	17.3.2.2	3	2	0.166957	0.804837
RNA.regulation_of_transcription.CCAAT_box_binding_factor_family,_HAP2	27.3.14	3	2	0.166957	0.804837
PS.lightreaction.other_electron_carrier_(ox/red).ferredoxin_reductase	1.1.5.3	3	2	0.166957	0.804837
lipid_metabolism.lipid_degradation.lipases.acylglycerol_lipase	11.9.2.2	3	2	0.166957	0.804837
lipid_metabolism.lipid_degradation.lysophospholipases.carboxylesterase	11.9.3.2	3	2	0.166957	0.804837
lipid_metabolism.FA_synthesis_and_FA_elongation.ACP_thioesterase	11.1.7	3	2	0.166957	0.804837
minor_CHO_metabolism.raffinose_family.raffinose_synthases.putative	3.1.2.2	3	2	0.166957	0.804837
minor_CHO_metabolism.trehalose.TPS	3.2.1	3	2	0.166957	0.804837
amino_acid_metabolism.synthesis.aromatic_aa.tryptophan.tryptophan_synthase	13.1.6.5.5	3	2	0.166957	0.804837
lipid_metabolism.FA_synthesis_and_FA_elongation.beta_ketoacyl_CoA_synthase	11.1.10	3	2	0.166957	0.804837
PS.photorespiration.hydroxypyruvate_reductase	1.2.6	3	2	0.166957	0.804837
hormone_metabolism.gibberelin.synthesis-degradation.copalyl_diphosphate_synthase	17.6.1.1	3	2	0.166957	0.804837
mitochondrial_electron_transport_/_ATP_synthesis.NADH-DH_(type_II)	9.2	3	2	0.166957	0.804837
redox.ascorbate_and_glutathione.ascorbate.L-galactose-1-phosphate_phosphatase	21.2.1.3	3	2	0.166957	0.804837
PS.lightreaction	1.1	243	70	0.169066	0.804837
glycolysis.plastid_branch	4.2	15	6	0.169735	0.804837
amino_acid_metabolism.synthesis.central_amino_acid_metabolism	13.1.1	15	6	0.169735	0.804837
TCA_/_organic_transformation	8	59	19	0.169985	0.804837
redox.dismutases_and_catalases	21.6	25	9	0.176985	0.804837
nucleotide_metabolism.deoxynucleotide_metabolism	23.5	25	9	0.176985	0.804837
Co-factor_and_vitamine_metabolism.pantothenate	18.4	12	5	0.177583	0.804837
major_CHO_metabolism.synthesis.starch.starch_synthase	2.1.2.2	12	5	0.177583	0.804837
protein.degradation.ubiquitin.E3.HECT	29.5.11.4.1	12	5	0.177583	0.804837
protein.targeting.mitochondria	29.3.2	42	14	0.177837	0.804837
nucleotide_metabolism.deoxynucleotide_metabolism.cytosine_deaminase	23.5.3	9	4	0.183685	0.804837
minor_CHO_metabolism.myo-inositol.inositol_phosphatase	3.4.5	9	4	0.183685	0.804837
nucleotide_metabolism.salvage.phosphoribosyltransferases	23.3.1	6	3	0.184564	0.804837
lipid_metabolism.FA_synthesis_and_FA_elongation.acetyl_CoA_carboxylation	11.1.1	6	3	0.184564	0.804837
fermentation.PDC	5.2	6	3	0.184564	0.804837
nucleotide_metabolism.phosphotransfer_and_pyrophosphatases.adenylate_kinase	23.4.1	6	3	0.184564	0.804837
RNA.regulation_of_transcription.C2C2(Zn)_GATA_transcription_factor_family	27.3.9	6	3	0.184564	0.804837
minor_CHO_metabolism.trehalose.potential_TPS/TPP	3.2.3	6	3	0.184564	0.804837
RNA.regulation_of_transcription.general_transcription,_TBP-binding_protein	27.3.51	6	3	0.184564	0.804837
cell_wall.pectin_synthesis	10.4	6	3	0.184564	0.804837
OPP.oxidative_PP	7.1	32	11	0.185281	0.804837
amino_acid_metabolism.synthesis.aspartate_family.misc.homoserine	13.1.3.6.1	22	8	0.188651	0.804837
amino_acid_metabolism.synthesis.aspartate_family.misc	13.1.3.6	22	8	0.188651	0.804837
protein.synthesis.ribosomal_protein.prokaryotic.chloroplast.50S_subunit	29.2.1.1.1.2	39	13	0.189596	0.804837
tetrapyrrole_synthesis.ALA_dehydratase	19.4	60	19	0.191362	0.804837
TCA_/_organic_transformation.TCA	8.1	46	15	0.191529	0.804837
lipid_metabolism.FA_synthesis_and_FA_elongation.pyruvate_kinase	11.1.30	29	10	0.197952	0.804837
minor_CHO_metabolism.others	3.5	71	22	0.199452	0.804837
transport.p-_and_v-ATPases	34.1	43	14	0.204181	0.804837
amino_acid_metabolism.degradation.aspartate_family	13.2.3	43	14	0.204181	0.804837
amino_acid_metabolism.synthesis.aromatic_aa	13.1.6	50	16	0.204271	0.804837
signalling.G-proteins	30.5	184	53	0.208007	0.804837
TCA_/_organic_transformation.other_organic_acid_transformations	8.2	16	6	0.215168	0.804837
TCA_/_organic_transformation.TCA.pyruvate_DH.E1	8.1.1.1	16	6	0.215168	0.804837
protein.degradation	29.5	1326	356	0.219577	0.804837
PS.calvin_cycle.rubisco_interacting	1.3.13	13	5	0.230219	0.804837
protein.aa_activation.pseudouridylate_synthase	29.1.30	13	5	0.230219	0.804837
amino_acid_metabolism.synthesis.branched_chain_group.common	13.1.4.1	13	5	0.230219	0.804837
cell.cycle.peptidylprolyl_isomerase	31.3.1	13	5	0.230219	0.804837
protein.synthesis.ribosomal_protein.prokaryotic.unknown_organellar.50S_subunit	29.2.1.1.3.2	30	10	0.232021	0.804837
protein.synthesis.elongation	29.2.4	37	12	0.233076	0.804837
RNA.regulation_of_transcription.putative_transcription_regulator	27.3.67	186	53	0.234774	0.804837
amino_acid_metabolism.degradation	13.2	109	32	0.236856	0.804837
RNA.regulation_of_transcription.global_transcription_factor_group	27.3.52	20	7	0.244604	0.804837
amino_acid_metabolism.degradation.glutamate_family.proline	13.2.2.2	10	4	0.246463	0.804837
protein.glycosylation	29.7	41	13	0.24801	0.804837
minor_CHO_metabolism.myo-inositol.poly-phosphatases	3.4.1	27	9	0.249249	0.804837
mitochondrial_electron_transport_/_ATP_synthesis.electron_transfer_flavoprotein	9.3	27	9	0.249249	0.804837
signalling	30	1111	298	0.249883	0.804837
protein.synthesis.ribosomal_protein.eukaryotic	29.2.1.2	121	35	0.255252	0.804837
protein.synthesis.ribosomal_protein.prokaryotic.unknown_organellar.50S_subunit.L2	29.2.1.1.3.2.2	1	1	0.259424	0.804837
protein.synthesis.ribosomal_protein.prokaryotic.unknown_organellar.50S_subunit.L4	29.2.1.1.3.2.4	1	1	0.259424	0.804837
PS.lightreaction.ATP_synthase.subunit_B_(ATPX)	1.1.4.9	1	1	0.259424	0.804837
Co-factor_and_vitamine_metabolism.pantothenate.pantoate_beta-alanine_ligase_(PANC,_pantothenate_synthetase)	18.4.4	1	1	0.259424	0.804837
hormone_metabolism.brassinosteroid.synthesis-degradation.BRs.BR6OX	17.3.1.1.4	1	1	0.259424	0.804837
secondary_metabolism.isoprenoids.carotenoids.carotenoid_beta_ring_hydroxylase	16.1.4.6	1	1	0.259424	0.804837
tetrapyrrole_synthesis.heme_oxygenase	19.21	1	1	0.259424	0.804837
nucleotide_metabolism.deoxynucleotide_metabolism.dUTP_diphosphatase	23.5.5	1	1	0.259424	0.804837
secondary_metabolism.sulfur-containing.glucosinolates.synthesis.aliphatic.CYP79F1/F2_monooxygenase	16.5.1.1.1.6	1	1	0.259424	0.804837
hormone_metabolism.abscisic_acid.synthesis-degradation.degradation	17.1.1.2	1	1	0.259424	0.804837
amino_acid_metabolism.synthesis.branched_chain_group.leucine_specific.3-isopropylmalate_dehydrogenase	13.1.4.4.3	1	1	0.259424	0.804837
secondary_metabolism.sulfur-containing.glucosinolates.transport.aliphatic	16.5.1.4.1	1	1	0.259424	0.804837
lipid_metabolism.glycolipid_synthesis.sulfolipid_synthase	11.10.4	1	1	0.259424	0.804837
Co-factor_and_vitamine_metabolism.folate_and_vitamine_K.vitamine_K.2-phytyl-1,4-naphthoquinone_methyltransferase.PHYLLO	18.5.2.8.1	1	1	0.259424	0.804837
secondary_metabolism.isoprenoids.carotenoids.carotenoid_cleavage_dioxygenase	16.1.4.10	1	1	0.259424	0.804837
TCA_/_organic_transformation.TCA.misc	8.1.99	1	1	0.259424	0.804837
protein.aa_activation.serine-tRNA_ligase	29.1.11	1	1	0.259424	0.804837
Co-factor_and_vitamine_metabolism.lipoic_acid	18.11	1	1	0.259424	0.804837
Co-factor_and_vitamine_metabolism.ubiquinone	18.8	1	1	0.259424	0.804837
amino_acid_metabolism.synthesis.aspartate_family.misc.homoserine.bifunctional_aspartate_kinase/homoserine_dehydrogenase	13.1.3.6.1.10	1	1	0.259424	0.804837
secondary_metabolism.flavonoids.chalcones.chalcone_isomerase	16.8.2.2	1	1	0.259424	0.804837
hormone_metabolism.abscisic_acid.synthesis-degradation.synthesis.zeaxanthin_epoxidase	17.1.1.1.1	1	1	0.259424	0.804837
hormone_metabolism.abscisic_acid.synthesis-degradation.degradation.8-hydroxylase	17.1.1.2.1	1	1	0.259424	0.804837
secondary_metabolism.flavonoids.chalcones.naringenin-chalcone_synthase	16.8.2.1	1	1	0.259424	0.804837
amino_acid_metabolism.synthesis.aromatic_aa.chorismate.3-dehydroquinate_dehydratase/shikimate_dehydrogenase	13.1.6.1.10	1	1	0.259424	0.804837
RNA.regulation_of_transcription.C2C2(Zn)_YABBY_family	27.3.10	1	1	0.259424	0.804837
amino_acid_metabolism.synthesis.aspartate_family.lysine.dihydrodipicolinate_synthase	13.1.3.5.1	1	1	0.259424	0.804837
PS.lightreaction.ATP_synthase.beta_subunit	1.1.4.2	1	1	0.259424	0.804837
protein.synthesis.ribosomal_protein.prokaryotic.chloroplast.50S_subunit.L13	29.2.1.1.1.2.13	1	1	0.259424	0.804837
protein.synthesis.ribosomal_protein.prokaryotic.chloroplast.50S_subunit.L19	29.2.1.1.1.2.19	1	1	0.259424	0.804837
protein.synthesis.ribosomal_protein.prokaryotic.chloroplast.50S_subunit.L9	29.2.1.1.1.2.9	1	1	0.259424	0.804837
amino_acid_metabolism.synthesis.aspartate_family.methionine.cystathionine_gamma-synthase	13.1.3.4.1	1	1	0.259424	0.804837
secondary_metabolism.isoprenoids.tocopherol_biosynthesis.hydroxyphenylpyruvate_dioxygenase	16.1.3.1	1	1	0.259424	0.804837
TCA_/_organic_transformation.TCA.malate_DH	8.1.9	1	1	0.259424	0.804837
amino_acid_metabolism.synthesis.glutamate_family.arginine.argininosuccinate_synthase	13.1.2.3.22	1	1	0.259424	0.804837
secondary_metabolism.isoprenoids.carotenoids.phytoene_synthase	16.1.4.1	1	1	0.259424	0.804837
protein.synthesis.ribosomal_protein.prokaryotic.chloroplast.50S_subunit.L21	29.2.1.1.1.2.21	1	1	0.259424	0.804837
secondary_metabolism.isoprenoids.carotenoids.phytoene_dehydrogenase	16.1.4.2	1	1	0.259424	0.804837
lipid_metabolism.FA_synthesis_and_FA_elongation.beta_hydroxyacyl_ACP_dehydratase	11.1.5	1	1	0.259424	0.804837
secondary_metabolism.sulfur-containing.glucosinolates.synthesis.aliphatic.2-oxoglutarate-dependent_dioxygenase	16.5.1.1.1.13	1	1	0.259424	0.804837
lipid_metabolism.FA_synthesis_and_FA_elongation.acetyl_CoA_carboxylation.heteromeric_complex.biotin_carboxylase	11.1.1.2.4	1	1	0.259424	0.804837
transport.p-_and_v-ATPases.H+-transporting_two-sector_ATPase.subunit_D	34.1.1.3	1	1	0.259424	0.804837
nucleotide_metabolism.salvage.phosphoribosyltransferases.hypoxanthine-guanine_phosphoribosyltransferase_(HPRT)	23.3.1.2	1	1	0.259424	0.804837
protein.synthesis.ribosomal_protein.prokaryotic.chloroplast.50S_subunit.L36	29.2.1.1.1.2.36	1	1	0.259424	0.804837
protein.synthesis.ribosomal_protein.prokaryotic.chloroplast.50S_subunit.L31	29.2.1.1.1.2.31	1	1	0.259424	0.804837
mitochondrial_electron_transport_/_ATP_synthesis.NADH-DH_(type_II).external	9.2.2	1	1	0.259424	0.804837
lipid_metabolism.phospholipid_synthesis.choline_monooxygenase	11.3.9	1	1	0.259424	0.804837
protein.synthesis.ribosomal_protein.eukaryotic.60S_subunit.L1	29.2.1.2.2.1	1	1	0.259424	0.804837
Co-factor_and_vitamine_metabolism.ubiquinone.hexaprenyldihydroxybenzoate_methyltransferase	18.8.1	1	1	0.259424	0.804837
tetrapyrrole_synthesis.chlorophyll_b_synthase	19.16	1	1	0.259424	0.804837
protein.glycosylation.core_alpha-(1,3)-fucosyltransferase_(FucT)	29.7.10	1	1	0.259424	0.804837
transport.unspecified_anions.arsenite-transporting_ATPase	34.18.1	1	1	0.259424	0.804837
Co-factor_and_vitamine_metabolism.pantothenate.3-methyl-2-oxobutanoate_hydroxymethyltransferase_(KPHMT,PANB)	18.4.2	1	1	0.259424	0.804837
secondary_metabolism.sulfur-containing.glucosinolates.synthesis.indole.cytochrome_P450_monooxygenase	16.5.1.1.3.4	1	1	0.259424	0.804837
Co-factor_and_vitamine_metabolism.folate_and_vitamine_K.vitamine_K.naphthoate_synthase	18.5.2.5	1	1	0.259424	0.804837
secondary_metabolism.sulfur-containing.glucosinolates.synthesis.aliphatic.flavin-containing_monooxygenase	16.5.1.1.1.10	1	1	0.259424	0.804837
nucleotide_metabolism.salvage.phosphoribosyltransferases.adenine_phosphoribosyltransferase_(APRT)	23.3.1.1	1	1	0.259424	0.804837
protein.synthesis.ribosomal_protein.prokaryotic.chloroplast.30S_subunit.S4	29.2.1.1.1.1.4	1	1	0.259424	0.804837
protein.synthesis.ribosomal_protein.prokaryotic.chloroplast.30S_subunit.S6	29.2.1.1.1.1.6	1	1	0.259424	0.804837
C1-metabolism.glycine_hydroxymethyltransferase	25.1	1	1	0.259424	0.804837
secondary_metabolism.isoprenoids.non-mevalonate_pathway.DXS	16.1.1.1	1	1	0.259424	0.804837
amino_acid_metabolism.synthesis.glutamate_family.arginine.argininosuccinate_lyase	13.1.2.3.23	1	1	0.259424	0.804837
RNA.regulation_of_transcription.plant_TF_(pbf2)	27.3.82	1	1	0.259424	0.804837
lipid_metabolism.FA_synthesis_and_FA_elongation.acetyl_CoA_carboxylation.heteromeric_complex.alpha_carboxyltransferase	11.1.1.2.1	1	1	0.259424	0.804837
Co-factor_and_vitamine_metabolism.pantothenate.phosphopantothenoylcysteine_synthetase_(PPCS)	18.4.6	1	1	0.259424	0.804837
protein.synthesis.ribosomal_protein.eukaryotic.40S_subunit.S3	29.2.1.2.1.3	1	1	0.259424	0.804837
secondary_metabolism.isoprenoids.tocopherol_biosynthesis.homogentisate_phytyltransferase	16.1.3.2	1	1	0.259424	0.804837
RNA.regulation_of_transcription.Transcriptional_Adaptor_Zinc_Bundle_(TAZ)_domain_family	27.3.72	1	1	0.259424	0.804837
major_CHO_metabolism.degradation.starch.ISA3	2.2.2.8	1	1	0.259424	0.804837
hormone_metabolism.jasmonate.synthesis-degradation.allene_oxidase_cyclase	17.7.1.4	1	1	0.259424	0.804837
lipid_metabolism.phospholipid_synthesis.cyclopropane-fatty-acyl-phospholipid_synthase	11.3.7	1	1	0.259424	0.804837
lipid_metabolism.FA_synthesis_and_FA_elongation.MCD	11.1.20	1	1	0.259424	0.804837
amino_acid_metabolism.synthesis.histidine.phosphoribosyl-AMP_cyclohydrolase	13.1.7.3	1	1	0.259424	0.804837
amino_acid_metabolism.degradation.branched_chain_group.valine_/_isoleucine	13.2.4.2	1	1	0.259424	0.804837
secondary_metabolism.isoprenoids.non-mevalonate_pathway.CMS	16.1.1.3	1	1	0.259424	0.804837
secondary_metabolism.isoprenoids.non-mevalonate_pathway.CMK	16.1.1.4	1	1	0.259424	0.804837
glycolysis.cytosolic_branch.phosphoenolpyruvate_carboxykinase_(PEPCK)	4.1.16	1	1	0.259424	0.804837
lipid_metabolism.FA_synthesis_and_FA_elongation.acetyl_CoA_carboxylation.homomeric_enzyme	11.1.1.1	1	1	0.259424	0.804837
secondary_metabolism.phenylpropanoids.lignin_biosynthesis.COMT	16.2.1.9	1	1	0.259424	0.804837
amino_acid_metabolism.synthesis.branched_chain_group.isoleucine_specific.threonine_ammonia-lyase	13.1.4.5.1	1	1	0.259424	0.804837
amino_acid_metabolism.synthesis.branched_chain_group.common.ketol-acid_reductoisomerase	13.1.4.1.2	1	1	0.259424	0.804837
Co-factor_and_vitamine_metabolism.pantothenate.phosphopantothenoylcysteine_decarboxylase_(PPCDC)	18.4.7	1	1	0.259424	0.804837
RNA.silencing.DNA_methylation	27.5.4	1	1	0.259424	0.804837
protein.synthesis.ribosomal_protein.eukaryotic.60S_subunit.L36	29.2.1.2.2.36	1	1	0.259424	0.804837
protein.synthesis.ribosomal_protein.eukaryotic.60S_subunit.L32	29.2.1.2.2.32	1	1	0.259424	0.804837
protein.synthesis.ribosomal_protein.eukaryotic.60S_subunit.L30	29.2.1.2.2.30	1	1	0.259424	0.804837
lipid_metabolism.lipid_degradation.beta-oxidation.misc	11.9.4.99	1	1	0.259424	0.804837
hormone_metabolism.gibberelin.synthesis-degradation.ent-kaurenoic_acid_hydroxylase/oxygenase	17.6.1.4	1	1	0.259424	0.804837
secondary_metabolism.sulfur-containing.glucosinolates.degradation.myrosinase.TGG	16.5.1.3.1.1	1	1	0.259424	0.804837
glycolysis.cytosolic_branch.enolase	4.1.13	1	1	0.259424	0.804837
hormone_metabolism.salicylic_acid.signal_transduction	17.8.2	1	1	0.259424	0.804837
protein.synthesis.ribosomal_protein.prokaryotic.unknown_organellar.50S_subunit.L33	29.2.1.1.3.2.33	1	1	0.259424	0.804837
protein.synthesis.ribosomal_protein.prokaryotic.unknown_organellar.50S_subunit.L30	29.2.1.1.3.2.30	1	1	0.259424	0.804837
protein.synthesis.ribosomal_protein.prokaryotic.unknown_organellar.50S_subunit.L36	29.2.1.1.3.2.36	1	1	0.259424	0.804837
protein.degradation.ubiquitin.E3.SCF.RBX	29.5.11.4.3.4	1	1	0.259424	0.804837
protein.synthesis.ribosomal_protein.prokaryotic.chloroplast.50S_subunit.L2	29.2.1.1.1.2.2	1	1	0.259424	0.804837
secondary_metabolism.sulfur-containing.glucosinolates.synthesis.aliphatic.methylthioalkylmalate_dehydrogenase_(MAM-DH)	16.5.1.1.1.5	1	1	0.259424	0.804837
hormone_metabolism.abscisic_acid.synthesis-degradation.synthesis.short_chain_alcohol_dehydrogenmase_(ABA2)	17.1.1.1.11	1	1	0.259424	0.804837
protein.synthesis.ribosomal_protein.eukaryotic.60S_subunit.L29	29.2.1.2.2.29	1	1	0.259424	0.804837
protein.synthesis.ribosomal_protein.prokaryotic.unknown_organellar.30S_subunit.S12	29.2.1.1.3.1.12	1	1	0.259424	0.804837
protein.synthesis.ribosomal_protein.prokaryotic.unknown_organellar.30S_subunit.S17	29.2.1.1.3.1.17	1	1	0.259424	0.804837
secondary_metabolism.flavonoids.dihydroflavonols.flavonoid_3'-monooxygenase	16.8.3.3	1	1	0.259424	0.804837
N-metabolism.ammonia_metabolism.glutamate_synthase.ferredoxin_dependent	12.2.1.1	1	1	0.259424	0.804837
transport.membrane_system_unknown	34.98	1	1	0.259424	0.804837
nucleotide_metabolism.synthesis.pyrimidine.dihydroorotase	23.1.1.3	1	1	0.259424	0.804837
hormone_metabolism.brassinosteroid.synthesis-degradation.BRs.CPD	17.3.1.1.3	1	1	0.259424	0.804837
RNA.silencing.DNA_methylation.DNA_methylase	27.5.4.1	1	1	0.259424	0.804837
amino_acid_metabolism.synthesis.serine-glycine-cysteine_group.glycine.glycine_transaminase	13.1.5.2.2	1	1	0.259424	0.804837
protein.synthesis.ribosomal_protein.eukaryotic.60S_subunit.L10	29.2.1.2.2.10	1	1	0.259424	0.804837
Co-factor_and_vitamine_metabolism.thiamine.thiamine_diphosphokinase	18.2.1	1	1	0.259424	0.804837
protein.synthesis.ribosomal_protein.prokaryotic.unknown_organellar.30S_subunit.S5	29.2.1.1.3.1.5	1	1	0.259424	0.804837
protein.synthesis.ribosomal_protein.prokaryotic.unknown_organellar.50S_subunit.L12	29.2.1.1.3.2.12	1	1	0.259424	0.804837
protein.synthesis.ribosomal_protein.prokaryotic.unknown_organellar.50S_subunit.L19	29.2.1.1.3.2.19	1	1	0.259424	0.804837
N-metabolism.ammonia_metabolism.glutamate_synthase.NADH_dependent	12.2.1.2	1	1	0.259424	0.804837
hormone_metabolism.jasmonate.synthesis-degradation.jasmonate-O-methyltransferase	17.7.1.10	1	1	0.259424	0.804837
PS.photorespiration.glycine_cleavage.H_protein	1.2.4.4	1	1	0.259424	0.804837
protein.synthesis.ribosomal_protein.eukaryotic.40S_subunit.S16	29.2.1.2.1.16	1	1	0.259424	0.804837
amino_acid_metabolism.synthesis.serine-glycine-cysteine_group.glycine.serine_glyoxylate_aminotransferase	13.1.5.2.3	1	1	0.259424	0.804837
protein.synthesis.ribosomal_protein.prokaryotic.chloroplast.30S_subunit.S19	29.2.1.1.1.1.19	1	1	0.259424	0.804837
protein.synthesis.ribosomal_protein.prokaryotic.chloroplast.30S_subunit.S10	29.2.1.1.1.1.10	1	1	0.259424	0.804837
protein.synthesis.ribosomal_protein.unknown.large_subunit.L18	29.2.1.99.2.18	1	1	0.259424	0.804837
RNA.regulation_of_transcription.NPR1/NIM1	27.3.61	1	1	0.259424	0.804837
secondary_metabolism.sulfur-containing.glucosinolates.synthesis.aliphatic.methylthioalkylmalate_synthase_(MAM)	16.5.1.1.1.2	1	1	0.259424	0.804837
PS.lightreaction.ATP_synthase.epsilon_chain	1.1.4.3	1	1	0.259424	0.804837
protein.synthesis.ribosomal_protein.eukaryotic.40S_subunit.S29	29.2.1.2.1.29	1	1	0.259424	0.804837
protein.synthesis.ribosomal_protein.eukaryotic.40S_subunit.S25	29.2.1.2.1.25	1	1	0.259424	0.804837
protein.synthesis.ribosomal_protein.eukaryotic.40S_subunit.S26	29.2.1.2.1.26	1	1	0.259424	0.804837
hormone_metabolism.brassinosteroid.synthesis-degradation.BRs.other	17.3.1.1.99	1	1	0.259424	0.804837
amino_acid_metabolism.synthesis.branched_chain_group.leucine_specific.2-isopropylmalate_synthase	13.1.4.4.1	1	1	0.259424	0.804837
N-metabolism.ammonia_metabolism.glutamate_synthase	12.2.1	1	1	0.259424	0.804837
protein.synthesis.ribosomal_protein.prokaryotic.chloroplast.50S_subunit.PSRP6	29.2.1.1.1.2.86	1	1	0.259424	0.804837
cell_wall.precursor_synthesis.sugar_kinases.arabinose-1-kinase	10.1.30.2	1	1	0.259424	0.804837
major_CHO_metabolism.degradation.starch.starch_phosphorylase	2.2.2.2	1	1	0.259424	0.804837
secondary_metabolism.sulfur-containing.glucosinolates.transport	16.5.1.4	1	1	0.259424	0.804837
hormone_metabolism.brassinosteroid.synthesis-degradation.BRs.DWF4	17.3.1.1.2	1	1	0.259424	0.804837
signalling.MAP_kinases	30.6	45	14	0.261572	0.806477
protein.synthesis.ribosomal_protein.unknown.unknown	29.2.1.99.99	7	3	0.263351	0.806477
hormone_metabolism.abscisic_acid.synthesis-degradation.synthesis	17.1.1.1	7	3	0.263351	0.806477
lipid_metabolism.lipid_degradation.beta-oxidation.enoyl_CoA_hydratase	11.9.4.3	7	3	0.263351	0.806477
Co-factor_and_vitamine_metabolism.folate_and_vitamine_K.vitamine_K	18.5.2	7	3	0.263351	0.806477
hormone_metabolism.gibberelin.synthesis-degradation.GA20_oxidase	17.6.1.11	7	3	0.263351	0.806477
signalling.phosphinositides	30.4	31	10	0.268075	0.810337
TCA_/_organic_transformation.TCA.pyruvate_DH	8.1.1	24	8	0.268541	0.810337
C1-metabolism	25	24	8	0.268541	0.810337
misc.gluco-,_galacto-_and_mannosidases.endoglucanase	26.3.4	4	2	0.2777	0.810337
RNA.silencing.transitivity.SGS	27.5.3.2	4	2	0.2777	0.810337
lipid_metabolism.FA_synthesis_and_FA_elongation.pyruvate_DH	11.1.31	4	2	0.2777	0.810337
secondary_metabolism.sulfur-containing.glucosinolates.synthesis.indole	16.5.1.1.3	4	2	0.2777	0.810337
RNA.silencing.sRNA_formation.DRB	27.5.1.2	4	2	0.2777	0.810337
secondary_metabolism.phenylpropanoids.lignin_biosynthesis.PAL	16.2.1.1	4	2	0.2777	0.810337
secondary_metabolism.isoprenoids.mevalonate_pathway.phosphomevalonate_kinase	16.1.2.5	4	2	0.2777	0.810337
amino_acid_metabolism.degradation.glutamate_family.glutamine	13.2.2.1	4	2	0.2777	0.810337
PS.calvin_cycle.PRK	1.3.12	4	2	0.2777	0.810337
lipid_metabolism.FA_synthesis_and_FA_elongation.acetyl_CoA_carboxylation.heteromeric_complex	11.1.1.2	4	2	0.2777	0.810337
TCA_/_organic_transformation.TCA.pyruvate_DH.E3	8.1.1.3	4	2	0.2777	0.810337
major_CHO_metabolism.degradation.sucrose.fructokinase	2.2.1.1	4	2	0.2777	0.810337
RNA.silencing.RISC_formation.DRB	27.5.2.3	4	2	0.2777	0.810337
lipid_metabolism.phospholipid_synthesis.phosphatidate_cytidylyltransferase	11.3.3	4	2	0.2777	0.810337
polyamine_metabolism.synthesis.spermidine_synthase	22.1.6	4	2	0.2777	0.810337
glycolysis.cytosolic_branch.fructose-2,6-bisphosphatase_(Fru2,6BisPase)	4.1.6	4	2	0.2777	0.810337
RNA.silencing.transitivity.SGS.XH-XS	27.5.3.2.1	4	2	0.2777	0.810337
protein.synthesis.ribosomal_protein.unknown.large_subunit	29.2.1.99.2	4	2	0.2777	0.810337
protein.synthesis.ribosomal_protein.eukaryotic.60S_subunit.L13A	29.2.1.2.2.513	4	2	0.2777	0.810337
secondary_metabolism.isoprenoids.non-mevalonate_pathway.HDR	16.1.1.7	4	2	0.2777	0.810337
protein.degradation.aspartate_protease	29.5.4	42	13	0.279467	0.813826
cell.organisation	31.1	264	73	0.281676	0.818072
misc.nitrilases,_nitrile_lyases,_berberine_bridge_enzymes,_reticuline_oxidases,_troponine_reductases	26.8	82	24	0.282074	0.818072
PS.photorespiration.glycolate_oxydase	1.2.2	14	5	0.286537	0.829327
hormone_metabolism.brassinosteroid.synthesis-degradation	17.3.1	108	31	0.287852	0.831443
glycolysis.cytosolic_branch	4.1	28	9	0.288571	0.831832
secondary_metabolism.flavonoids.flavonols	16.8.4	21	7	0.290386	0.835373
protein.synthesis.ribosomal_protein.prokaryotic.unknown_organellar	29.2.1.1.3	68	20	0.29743	0.852518
protein.targeting.secretory_pathway	29.3.4	127	36	0.297543	0.852518
cell_wall.degradation.mannan-xylose-arabinose-fucose	10.6.2	32	10	0.305708	0.872472
PS.calvin_cycle	1.3	61	18	0.305733	0.872472
signalling.receptor_kinases.wheat_LRK10_like	30.2.20	25	8	0.311626	0.882293
amino_acid_metabolism.synthesis.aspartate_family.methionine	13.1.3.4	25	8	0.311626	0.882293
OPP	7	43	13	0.312091	0.882293
mitochondrial_electron_transport_/_ATP_synthesis.cytochrome_c	9.6	11	4	0.312892	0.882293
misc.dynamin	26.17	11	4	0.312892	0.882293
amino_acid_metabolism.synthesis.aromatic_aa.tryptophan	13.1.6.5	11	4	0.312892	0.882293
lipid_metabolism.FA_synthesis_and_FA_elongation.acyl_CoA_ligase	11.1.8	18	6	0.31549	0.88786
major_CHO_metabolism.synthesis.starch	2.1.2	36	11	0.320634	0.900557
protein.degradation.ubiquitin.E3	29.5.11.4	722	193	0.321971	0.902533
RNA.regulation_of_transcription.SET-domain_transcriptional_regulator_family	27.3.69	47	14	0.323858	0.906039
RNA.regulation_of_transcription.chromatin_remodeling_factors	27.3.44	110	31	0.328837	0.916003
redox.ascorbate_and_glutathione.glutathione	21.2.2	29	9	0.329349	0.916003
signalling.receptor_kinases.proline_extensin_like	30.2.22	29	9	0.329349	0.916003
minor_CHO_metabolism.myo-inositol	3.4	40	12	0.333821	0.923331
cell_wall.pectinesterases	10.8	40	12	0.333821	0.923331
misc.GDSL-motif_lipase	26.28	51	15	0.334578	0.923331
RNA.regulation_of_transcription.homeobox_transcription_factor_family_(HB)	27.3.22	51	15	0.334578	0.923331
misc.GCN5-related_N-acetyltransferase	26.24	22	7	0.337862	0.930592
protein.degradation.ubiquitin.E2	29.5.11.3	55	16	0.344411	0.933828
stress.abiotic.cold	20.2.2	33	10	0.344493	0.933828
amino_acid_metabolism.synthesis.glutamate_family.arginine	13.1.2.3	15	5	0.344938	0.933828
RNA.regulation_of_transcription.GeBP_like	27.3.49	8	3	0.345051	0.933828
transport.nucleotides	34.1	8	3	0.345051	0.933828
RNA.regulation_of_transcription.nucleosome/chromatin_assembly_factor_group	27.3.62	8	3	0.345051	0.933828
RNA.regulation_of_transcription.PHD_finger_transcription_factor	27.3.63	8	3	0.345051	0.933828
PS.lightreaction.other_electron_carrier_(ox/red).ferredoxin_oxireductase	1.1.5.4	8	3	0.345051	0.933828
transport.porins	34.2	8	3	0.345051	0.933828
protein.synthesis.ribosomal_protein.prokaryotic	29.2.1.1	137	38	0.345595	0.933828
nucleotide_metabolism.phosphotransfer_and_pyrophosphatases	23.4	26	8	0.355952	0.944244
stress.abiotic.touch/wounding	20.2.4	19	6	0.368174	0.944244
N-metabolism	12	41	12	0.369329	0.944244
misc.oxidases_-_copper,_flavone_etc	26.7	127	35	0.370497	0.944244
protein.assembly_and_cofactor_ligation	29.8	30	9	0.371061	0.944244
protein.degradation.cysteine_protease	29.5.3	56	16	0.374856	0.944244
secondary_metabolism.isoprenoids.tocopherol_biosynthesis	16.1.3	12	4	0.380546	0.944244
misc.O-methyl_transferases	26.6	12	4	0.380546	0.944244
secondary_metabolism.phenylpropanoids.lignin_biosynthesis.F5H	16.2.1.8	12	4	0.380546	0.944244
amino_acid_metabolism.synthesis.histidine	13.1.7	12	4	0.380546	0.944244
misc.alcohol_dehydrogenases.cinnamyl_alcohol_dehydrogenase	26.11.1	12	4	0.380546	0.944244
transport.major_intrinsic_proteins.PIP	34.19.1	12	4	0.380546	0.944244
mitochondrial_electron_transport_/_ATP_synthesis.cytochrome_c_oxidase	9.7	34	10	0.383995	0.944244
cell_wall.degradation	10.6	75	21	0.384036	0.944244
RNA.silencing.transitivity	27.5.3	5	2	0.387065	0.944244
nucleotide_metabolism.phosphotransfer_and_pyrophosphatases.misc	23.4.99	5	2	0.387065	0.944244
RNA.regulation_of_transcription.polycomb_group_(PcG)	27.3.65	5	2	0.387065	0.944244
fermentation.LDH	5.1	5	2	0.387065	0.944244
transport.sulphate	34.6	5	2	0.387065	0.944244
fermentation.aldehyde_dehydrogenase	5.1	5	2	0.387065	0.944244
hormone_metabolism.gibberelin.synthesis-degradation.GA2_oxidase	17.6.1.13	5	2	0.387065	0.944244
secondary_metabolism.isoprenoids.tocopherol_biosynthesis.MPBQ/MSBQ_methyltransferase	16.1.3.3	5	2	0.387065	0.944244
glycolysis.plastid_branch.pyruvate_kinase_(PK)	4.2.14	5	2	0.387065	0.944244
major_CHO_metabolism.synthesis.starch.AGPase	2.1.2.1	5	2	0.387065	0.944244
major_CHO_metabolism.synthesis	2.1	38	11	0.395279	0.944244
RNA.processing.splicing	27.1.1	68	19	0.397815	0.944244
RNA.regulation_of_transcription.MYB-related_transcription_factor_family	27.3.26	16	5	0.403925	0.944244
RNA.regulation_of_transcription.B3_transcription_factor_family	27.3.41	16	5	0.403925	0.944244
amino_acid_metabolism.synthesis.aspartate_family.misc.homoserine.homoserine_kinase	13.1.3.6.1.4	16	5	0.403925	0.944244
transport.calcium	34.21	16	5	0.403925	0.944244
transport.amino_acids	34.3	72	20	0.404483	0.944244
signalling.receptor_kinases.Catharanthus_roseus-like_RLK1	30.2.16	61	17	0.412952	0.944244
protein.synthesis.ribosomal_protein.prokaryotic.chloroplast.30S_subunit	29.2.1.1.1.1	31	9	0.413192	0.944244
stress.biotic.PR-proteins	20.1.7	152	41	0.415718	0.944244
amino_acid_metabolism.synthesis.glutamate_family	13.1.2	20	6	0.421132	0.944244
secondary_metabolism.isoprenoids.non-mevalonate_pathway	16.1.1	20	6	0.421132	0.944244
amino_acid_metabolism.synthesis.aromatic_aa.chorismate.chorismate_synthase	13.1.6.1.7	20	6	0.421132	0.944244
protein.postranslational_modification.kinase.receptor_like_cytoplasmatic_kinase_VI	29.4.1.56	9	3	0.425734	0.944244
RNA.silencing.sRNA_formation	27.5.1	9	3	0.425734	0.944244
RNA.regulation_of_transcription.methyl_binding_domain_proteins	27.3.59	9	3	0.425734	0.944244
gluconeogenesis_/_glyoxylate_cycle	6	9	3	0.425734	0.944244
transport.unspecified_anions	34.18	9	3	0.425734	0.944244
Co-factor_and_vitamine_metabolism.folate_and_vitamine_K	18.5	9	3	0.425734	0.944244
protein.degradation.ubiquitin	29.5.11	919	241	0.432599	0.944244
amino_acid_metabolism.degradation.glutamate_family	13.2.2	24	7	0.434669	0.944244
lipid_metabolism.FA_synthesis_and_FA_elongation.long_chain_fatty_acid_CoA_ligase	11.1.9	58	16	0.436618	0.944244
mitochondrial_electron_transport_/_ATP_synthesis	9	161	43	0.441737	0.944244
RNA.regulation_of_transcription.histone_acetyltransferases	27.3.54	13	4	0.447358	0.944244
lipid_metabolism.lipid_degradation.lipases.triacylglycerol_lipase	11.9.2.1	13	4	0.447358	0.944244
minor_CHO_metabolism.raffinose_family.galactinol_synthases.putative	3.1.1.2	2	1	0.451566	0.944244
PS.calvin_cycle.Rib5P_Isomerase	1.3.10	2	1	0.451566	0.944244
protein.synthesis.ribosomal_protein.prokaryotic.chloroplast.30S_subunit.PSRP3	29.2.1.1.1.1.83	2	1	0.451566	0.944244
amino_acid_metabolism.synthesis.aromatic_aa.tryptophan.phosphoribosyanthranilate_isomerase	13.1.6.5.3	2	1	0.451566	0.944244
amino_acid_metabolism.synthesis.serine-glycine-cysteine_group.serine.phosphoglycerate_dehydrogenase	13.1.5.1.1	2	1	0.451566	0.944244
Co-factor_and_vitamine_metabolism.folate_and_vitamine_K.vitamine_K.isochorismate_synthase	18.5.2.1	2	1	0.451566	0.944244
cell_wall.precursor_synthesis.KDO_pathway.CMP-KDO_synthetase	10.1.12.4	2	1	0.451566	0.944244
lipid_metabolism.phospholipid_synthesis.choline-phosphate_cytidylyltransferase	11.3.6	2	1	0.451566	0.944244
amino_acid_metabolism.synthesis.central_amino_acid_metabolism.aspartate.aspartate_aminotransferase	13.1.1.2.1	2	1	0.451566	0.944244
secondary_metabolism.flavonoids.isoflavonols.isoflavone_reductase	16.8.5.1	2	1	0.451566	0.944244
amino_acid_metabolism.synthesis.histidine.bifunctional_phosphoribosyl-ATP_pyrophosphatase_/_phosphoribosyl-AMP_cyclohydrolase	13.1.7.4	2	1	0.451566	0.944244
secondary_metabolism.isoprenoids.carotenoids.lycopene_beta_cyclase	16.1.4.5	2	1	0.451566	0.944244
protein.aa_activation.arginine-tRNA_ligase	29.1.19	2	1	0.451566	0.944244
C1-metabolism.5-formyltetrahydrofolate_cyclo-ligase	25.4	2	1	0.451566	0.944244
protein.synthesis.ribosomal_protein.prokaryotic.mitochondrion.50S_subunit.L2	29.2.1.1.2.2.2	2	1	0.451566	0.944244
metal_handling.acquisition	15.1	2	1	0.451566	0.944244
major_CHO_metabolism.synthesis.starch.debranching	2.1.2.4	2	1	0.451566	0.944244
protein.glycosylation.alpha-(1,4)-fucosyltransferase_(FucT)	29.7.13	2	1	0.451566	0.944244
C1-metabolism.tetrahydrofolate_synthase	25.8	2	1	0.451566	0.944244
secondary_metabolism.flavonoids.anthocyanins.anthocyanidin_3-O-glucosyltransferase	16.8.1.12	2	1	0.451566	0.944244
cell_wall.hemicellulose_synthesis.xyloglucan.XXXG_galactose_transferase	10.3.1.1	2	1	0.451566	0.944244
TCA_/_organic_transformation.TCA.2-oxoglutarate_dehydrogenase	8.1.5	2	1	0.451566	0.944244
protein.glycosylation.alpha-1,3-mannosyl-glycoprotein_2-beta-N-acetylglucosaminyltransferase_(GnTI)	29.7.5	2	1	0.451566	0.944244
protein.postranslational_modification.kinase.receptor_like_cytoplasmatic_kinase_IV	29.4.1.54	2	1	0.451566	0.944244
secondary_metabolism.sulfur-containing.glucosinolates.synthesis.indole.CYP79B3_monooxygenase	16.5.1.1.3.2	2	1	0.451566	0.944244
stress.biotic.respiratory_burst	20.1.1	2	1	0.451566	0.944244
protein.synthesis.ribosomal_protein.prokaryotic.chloroplast.50S_subunit.L11	29.2.1.1.1.2.11	2	1	0.451566	0.944244
cell.unspecified	31.99	2	1	0.451566	0.944244
amino_acid_metabolism.synthesis.aromatic_aa.tryptophan.anthranilate_phosphoribosyltransferase	13.1.6.5.2	2	1	0.451566	0.944244
protein.synthesis.ribosomal_protein.prokaryotic.mitochondrion.30S_subunit.S16	29.2.1.1.2.1.16	2	1	0.451566	0.944244
amino_acid_metabolism.synthesis.aspartate_family.lysine.dihydrodipicolinate_reductase	13.1.3.5.2	2	1	0.451566	0.944244
protein.aa_activation.phenylalanine-tRNA_ligase	29.1.20	2	1	0.451566	0.944244
TCA_/_organic_transformation.other_organic_acid_transformations.malic	8.2.10	2	1	0.451566	0.944244
amino_acid_metabolism.synthesis.histidine.phosphoribosylformimino-5-aminoimidazole_carboxamide_ribotide_isomerase_(BBM_II)	13.1.7.5	2	1	0.451566	0.944244
glycolysis.plastid_branch.glucose-6-phosphate_isomerase	4.2.3	2	1	0.451566	0.944244
signalling.phosphinositides.phosphatidylinositol_4-kinase	30.4.2	2	1	0.451566	0.944244
amino_acid_metabolism.synthesis.aspartate_family.asparagine.asparagine_synthetase	13.1.3.1.1	2	1	0.451566	0.944244
amino_acid_metabolism.degradation.branched_chain_group.valine	13.2.4.3	2	1	0.451566	0.944244
transport.p-_and_v-ATPases.H+-transporting_two-sector_ATPase.subunit_E	34.1.1.4	2	1	0.451566	0.944244
amino_acid_metabolism.synthesis.aspartate_family.misc.homoserine.homoserine_dehydrogenase	13.1.3.6.1.3	2	1	0.451566	0.944244
nucleotide_metabolism.synthesis.PRS-PP	23.1.3	2	1	0.451566	0.944244
lipid_metabolism.FA_synthesis_and_FA_elongation.ketoacyl_ACP_synthase	11.1.3	2	1	0.451566	0.944244
tetrapyrrole_synthesis.protochlorophyllide_reductase	19.14	2	1	0.451566	0.944244
amino_acid_metabolism.synthesis.glutamate_family.arginine.aspartate_racemase	13.1.2.3.31	2	1	0.451566	0.944244
protein.synthesis.ribosomal_protein.eukaryotic.60S_subunit.L8	29.2.1.2.2.8	2	1	0.451566	0.944244
secondary_metabolism.phenylpropanoids.lignin_biosynthesis.C3H	16.2.1.5	2	1	0.451566	0.944244
protein.postranslational_modification.kinase.receptor_like_cytoplasmatic_kinase_VIII	29.4.1.58	2	1	0.451566	0.944244
secondary_metabolism.sulfur-containing.glucosinolates.synthesis.aromatic	16.5.1.1.2	2	1	0.451566	0.944244
secondary_metabolism.N_misc.cyanogenic_glycosides	16.4.3	2	1	0.451566	0.944244
secondary_metabolism.sulfur-containing.glucosinolates.synthesis.shared.CYP83B1_phenylacetaldoxime_monooxygenase	16.5.1.1.4.1	2	1	0.451566	0.944244
Co-factor_and_vitamine_metabolism.riboflavin.riboflavin_synthase	18.3.2	2	1	0.451566	0.944244
cell_wall.precursor_synthesis.sugar_kinases	10.1.30	2	1	0.451566	0.944244
gluconeogenesis_/_glyoxylate_cycle.malate_synthase	6.2	2	1	0.451566	0.944244
RNA.regulation_of_transcription.zf-HD	27.3.80	2	1	0.451566	0.944244
RNA.regulation_of_transcription.GRP	27.3.75	2	1	0.451566	0.944244
Co-factor_and_vitamine_metabolism.folate_and_vitamine_K.vitamine_K.2-phytyl-1,4-naphthoquinone_methyltransferase	18.5.2.8	2	1	0.451566	0.944244
lipid_metabolism.exotics_(steroids,_squalene_etc).trans-2-enoyl-CoA_reductase_(NADPH)	11.8.7	2	1	0.451566	0.944244
major_CHO_metabolism.degradation.starch.starch_cleavage.beta_amylase	2.2.2.1.2	2	1	0.451566	0.944244
secondary_metabolism.sulfur-containing.glucosinolates.synthesis.aliphatic.CYP83A1_phenylacetaldoxime_monooxygenase	16.5.1.1.1.7	2	1	0.451566	0.944244
protein.synthesis.ribosomal_protein.eukaryotic.40S_subunit.S15A	29.2.1.2.1.515	2	1	0.451566	0.944244
protein.synthesis.ribosomal_protein.eukaryotic.40S_subunit.S4	29.2.1.2.1.4	2	1	0.451566	0.944244
protein.aa_activation.threonine-tRNA_ligase	29.1.3	2	1	0.451566	0.944244
protein.glycosylation.alpha-1,6-mannosyl-glycoprotein_2-beta-N-acetylglucosaminyltransferase_(GnTII)	29.7.8	2	1	0.451566	0.944244
protein.degradation.ubiquitin.E3.unspecified	29.5.11.4.99	2	1	0.451566	0.944244
signalling.stress	30.13	2	1	0.451566	0.944244
protein.synthesis.ribosomal_protein.eukaryotic.60S_subunit.L37A	29.2.1.2.2.537	2	1	0.451566	0.944244
protein.aa_activation.glycine-tRNA_ligase	29.1.14	2	1	0.451566	0.944244
signalling.phosphorelay	30.1	2	1	0.451566	0.944244
OPP.non-reductive_PP.ribose_5-phosphate_isomerase	7.2.4	2	1	0.451566	0.944244
stress.biotic.secondary_metabolites	20.1.8	2	1	0.451566	0.944244
secondary_metabolism.isoprenoids.mevalonate_pathway.geranyl_diphosphate_synthase	16.1.2.8	2	1	0.451566	0.944244
secondary_metabolism.sulfur-containing.glucosinolates.synthesis.aromatic.CYP79A2_monooxygenase	16.5.1.1.2.1	2	1	0.451566	0.944244
protein.aa_activation.asparagine-tRNA_ligase	29.1.22	2	1	0.451566	0.944244
protein.synthesis.ribosomal_protein.eukaryotic.60S_subunit.L26	29.2.1.2.2.26	2	1	0.451566	0.944244
amino_acid_metabolism.degradation.aspartate_family.methionine	13.2.3.4	2	1	0.451566	0.944244
tetrapyrrole_synthesis.regulation	19.4	2	1	0.451566	0.944244
amino_acid_metabolism.synthesis.branched_chain_group.common.acetolactate_synthase	13.1.4.1.1	2	1	0.451566	0.944244
cell_wall.precursor_synthesis.GMD	10.1.7	2	1	0.451566	0.944244
protein.synthesis.ribosomal_protein.eukaryotic.60S_subunit.L13	29.2.1.2.2.13	2	1	0.451566	0.944244
protein.synthesis.ribosomal_protein.eukaryotic.60S_subunit.L19	29.2.1.2.2.19	2	1	0.451566	0.944244
OPP.oxidative_PP.glucose-6-phosphate_1-dehydrogenase_(G6PD)	7.1.1	2	1	0.451566	0.944244
protein.synthesis.ribosomal_protein.unknown.large_subunit.L23	29.2.1.99.2.23	2	1	0.451566	0.944244
secondary_metabolism.N_misc.betaine.betaine-aldehyde_dehydrogenase	16.4.2.1	2	1	0.451566	0.944244
cell_wall.precursor_synthesis.MUR4	10.1.9	2	1	0.451566	0.944244
polyamine_metabolism.synthesis.spermine_synthase	22.1.7	2	1	0.451566	0.944244
TCA_/_organic_transformation.other_organic_acid_transformations.misc	8.2.99	2	1	0.451566	0.944244
gluconeogenesis_/_glyoxylate_cycle.malate_dehydrogenase	6.3	2	1	0.451566	0.944244
TCA_/_organic_transformation.TCA.succinyl-CoA_ligase	8.1.6	2	1	0.451566	0.944244
protein.synthesis.ribosomal_protein.eukaryotic.40S_subunit.S17	29.2.1.2.1.17	2	1	0.451566	0.944244
protein.synthesis.ribosomal_protein.eukaryotic.40S_subunit.S19	29.2.1.2.1.19	2	1	0.451566	0.944244
secondary_metabolism.N_misc.cyanogenic_glycosides.cyanase	16.4.3.1	2	1	0.451566	0.944244
protein.synthesis.ribosomal_protein.prokaryotic.chloroplast.30S_subunit.S12	29.2.1.1.1.1.12	2	1	0.451566	0.944244
protein.synthesis.ribosomal_protein.prokaryotic.chloroplast.30S_subunit.S17	29.2.1.1.1.1.17	2	1	0.451566	0.944244
secondary_metabolism.sulfur-containing.glucosinolates.synthesis.indole.CYP79B2_monooxygenase	16.5.1.1.3.1	2	1	0.451566	0.944244
secondary_metabolism.sulfur-containing.misc	16.5.99	2	1	0.451566	0.944244
protein.aa_activation.aspartate-tRNA_ligase	29.1.12	2	1	0.451566	0.944244
lipid_metabolism.FA_synthesis_and_FA_elongation.fatty_acid_elongase	11.1.11	2	1	0.451566	0.944244
protein.synthesis.ribosomal_protein.eukaryotic.60S_subunit.L7A	29.2.1.2.2.57	2	1	0.451566	0.944244
lipid_metabolism.FA_synthesis_and_FA_elongation.ACP_protein	11.1.12	2	1	0.451566	0.944244
secondary_metabolism.sulfur-containing.glucosinolates.synthesis.aliphatic.benzoate-CoA_ligase	16.5.1.1.1.12	2	1	0.451566	0.944244
secondary_metabolism.sulfur-containing.misc.alliinase	16.5.99.1	2	1	0.451566	0.944244
protein.synthesis.ribosomal_protein.prokaryotic.mitochondrion.50S_subunit.L16	29.2.1.1.2.2.16	2	1	0.451566	0.944244
protein.synthesis.ribosomal_protein.eukaryotic.60S_subunit.P1	29.2.1.2.2.81	2	1	0.451566	0.944244
signalling.receptor_kinases.RKF3_like	30.2.23	2	1	0.451566	0.944244
cell_wall.hemicellulose_synthesis.xyloglucan	10.3.1	2	1	0.451566	0.944244
hormone_metabolism.auxin.signal_transduction	17.2.2	36	10	0.463461	0.967696
hormone_metabolism.cytokinin.synthesis-degradation	17.4.1	40	11	0.470725	0.981423
polyamine_metabolism	22	21	6	0.47343	0.982747
hormone_metabolism.abscisic_acid.synthesis-degradation	17.1.1	21	6	0.47343	0.982747
glycolysis.unclear/dually_targeted	4.3	21	6	0.47343	0.982747
lipid_metabolism.TAG_synthesis	11.4	6	2	0.488315	1
N-metabolism.ammonia_metabolism.glutamine_synthetase	12.2.2	6	2	0.488315	1
RNA.regulation_of_transcription.argonaute_transcription_factor_family	27.3.36	6	2	0.488315	1
misc.oxygenases	26.14	6	2	0.488315	1
amino_acid_metabolism.synthesis.serine-glycine-cysteine_group.cysteine.OASTL	13.1.5.3.1	6	2	0.488315	1
PS.lightreaction.state_transition	1.1.30	6	2	0.488315	1
mitochondrial_electron_transport_/_ATP_synthesis.F1-ATPase	9.9	29	8	0.490165	1
secondary_metabolism.N_misc	16.4	33	9	0.496785	1
hormone_metabolism.brassinosteroid	17.3	164	43	0.497682	1
polyamine_metabolism.synthesis.SAM_decarboxylase	22.1.2	10	3	0.502565	1
transport.major_intrinsic_proteins.NIP	34.19.3	10	3	0.502565	1
minor_CHO_metabolism.sugar_alcohols	3.3	10	3	0.502565	1
nucleotide_metabolism.salvage.nucleoside_kinases	23.3.2	10	3	0.502565	1
hormone_metabolism.brassinosteroid.induced-regulated-responsive-activated	17.3.3	14	4	0.511686	1
polyamine_metabolism.synthesis	22.1	18	5	0.518595	1
OPP.oxidative_PP.6-phosphogluconolactonase	7.1.2	22	6	0.524268	1
redox.ascorbate_and_glutathione	21.2	88	23	0.524351	1
amino_acid_metabolism.degradation.branched_chain_group	13.2.4	26	7	0.529149	1
hormone_metabolism.cytokinin	17.4	62	16	0.558399	1
lipid_metabolism.exotics_(steroids,_squalene_etc).sphingolipids	11.8.1	19	5	0.572316	1
amino_acid_metabolism.degradation.branched_chain_group.shared	13.2.4.1	19	5	0.572316	1
N-metabolism.misc	12.4	19	5	0.572316	1
cell_wall.degradation.cellulases_and_beta-1,4-glucanases	10.6.1	15	4	0.572322	1
PS.lightreaction.other_electron_carrier_(ox/red).ferredoxin	1.1.5.2	11	3	0.573692	1
signalling.receptor_kinases.leucine_rich_repeat_VIII.type_2	30.2.8.2	11	3	0.573692	1
transport.major_intrinsic_proteins	34.19	27	7	0.574044	1
secondary_metabolism.N_misc.alkaloid-like	16.4.1	27	7	0.574044	1
cell_wall.pectinesterases.PME	10.8.1	35	9	0.576714	1
signalling.lipids	30.9	7	2	0.578301	1
misc.plastocyanin-like	26.19	7	2	0.578301	1
amino_acid_metabolism.synthesis.serine-glycine-cysteine_group.serine	13.1.5.1	7	2	0.578301	1
redox.peroxiredoxin	21.5	7	2	0.578301	1
redox.misc	21.99	7	2	0.578301	1
lipid_metabolism.lipid_degradation.beta-oxidation.acyl-CoA_thioesterase	11.9.4.5	7	2	0.578301	1
protein.synthesis.ribosomal_protein.prokaryotic.mitochondrion.50S_subunit	29.2.1.1.2.2	7	2	0.578301	1
misc.gluco-,_galacto-_and_mannosidases	26.3	47	12	0.581268	1
misc.gluco-,_galacto-_and_mannosidases.alpha-galactosidase	26.3.1	3	1	0.593871	1
protein.aa_activation.alanine-tRNA_ligase	29.1.7	3	1	0.593871	1
signalling.unspecified	30.99	3	1	0.593871	1
cell_wall.precursor_synthesis.KDO_pathway	10.1.12	3	1	0.593871	1
misc.aminotransferases	26.26	3	1	0.593871	1
misc.aminotransferases.aminotransferase_class_IV_family_protein	26.26.1	3	1	0.593871	1
signalling.receptor_kinases.leucine_rich_repeat_IX	30.2.9	3	1	0.593871	1
amino_acid_metabolism.synthesis.aspartate_family.methionine.methionine_S-methyltransferase	13.1.3.4.13	3	1	0.593871	1
signalling.receptor_kinases.leucine_rich_repeat_XIII	30.2.13	3	1	0.593871	1
glycolysis.cytosolic_branch.phospho-enol-pyruvate_carboxylase_(PEPC)	4.1.15	3	1	0.593871	1
secondary_metabolism.sulfur-containing.glucosinolates.degradation.myrosinase	16.5.1.3.1	3	1	0.593871	1
nucleotide_metabolism.salvage.nucleoside_kinases.thymidine_kinase	23.3.2.3	3	1	0.593871	1
secondary_metabolism.sulfur-containing.glucosinolates.synthesis.aliphatic.glucosinolate_2-oxoglutarate-dependent_dioxygenase_(AOP)	16.5.1.1.1.11	3	1	0.593871	1
amino_acid_metabolism.synthesis.glutamate_family.arginine.acetylglutamate_kinase	13.1.2.3.2	3	1	0.593871	1
C1-metabolism.methylenetetrahydrofolate_dehydrogenase_and_methenyltetrahydrofolate_cyclohydrolase	25.5	3	1	0.593871	1
tetrapyrrole_synthesis.magnesium_chelatase	19.1	3	1	0.593871	1
amino_acid_metabolism.synthesis.central_amino_acid_metabolism.aspartate	13.1.1.2	3	1	0.593871	1
secondary_metabolism.flavonoids.anthocyanins.anthocyanin_5-aromatic_acyltransferase	16.8.1.21	3	1	0.593871	1
amino_acid_metabolism.synthesis.aromatic_aa.chorismate.shikimate_kinase	13.1.6.1.5	3	1	0.593871	1
nucleotide_metabolism.synthesis.pyrimidine.CTP_synthetase	23.1.1.10	3	1	0.593871	1
major_CHO_metabolism.degradation.starch.glucan_water_dikinase	2.2.2.3	3	1	0.593871	1
nucleotide_metabolism.salvage.nucleoside_kinases.adenosine_kinase	23.3.2.1	3	1	0.593871	1
transport.peroxisomes	34.17	3	1	0.593871	1
RNA.regulation_of_transcription.GRF_zinc_finger_family	27.3.83	3	1	0.593871	1
lipid_metabolism.exotics_(steroids,_squalene_etc).phosphatidylcholine-sterol_O-acyltransferase	11.8.10	3	1	0.593871	1
amino_acid_metabolism.synthesis.aromatic_aa.phenylalanine.arogenate_dehydratase_/_prephenate_dehydratase	13.1.6.3.1	3	1	0.593871	1
glycolysis.unclear/dually_targeted.pyruvate_kinase_(PK)	4.3.14	3	1	0.593871	1
protein.synthesis.ribosomal_protein.eukaryotic.60S_subunit.unknown	29.2.1.2.2.99	3	1	0.593871	1
biodegradation_of_xenobiotics.hydroxyacylglutathione_hydrolase	24.1	3	1	0.593871	1
nucleotide_metabolism.synthesis.purine.AIR_carboxylase	23.1.2.6	3	1	0.593871	1
protein.synthesis.ribosomal_protein.prokaryotic.unknown_organellar.50S_subunit.L35	29.2.1.1.3.2.35	3	1	0.593871	1
nucleotide_metabolism.salvage.phosphoribosyltransferases.uracil_phosphoribosyltransferase_(UPP)	23.3.1.3	3	1	0.593871	1
cell_wall.pectinesterases.misc	10.8.99	3	1	0.593871	1
hormone_metabolism.abscisic_acid.synthesis-degradation.synthesis.9-cis-epoxycarotenoid_dioxygenase	17.1.1.1.10	3	1	0.593871	1
lipid_metabolism.phospholipid_synthesis.diacylglycerol_kinase	11.3.5	3	1	0.593871	1
hormone_metabolism.jasmonate.synthesis-degradation.lipoxygenase	17.7.1.2	3	1	0.593871	1
TCA_/_organic_transformation.other_organic_acid_transformations.IDH	8.2.4	3	1	0.593871	1
protein.postranslational_modification.kinase.receptor_like_cytoplasmatic_kinase_X	29.4.1.60	3	1	0.593871	1
glycolysis.plastid_branch.phosphoglucomutase_(PGM)	4.2.2	3	1	0.593871	1
lipid_metabolism.FA_desaturation.omega_3_desaturase	11.2.3	3	1	0.593871	1
Co-factor_and_vitamine_metabolism.pantothenate.pantothenate_kinase_(PANK)	18.4.5	3	1	0.593871	1
TCA_/_organic_transformation.carbonic_anhydrases	8.3	3	1	0.593871	1
major_CHO_metabolism.synthesis.starch.transporter	2.1.2.5	3	1	0.593871	1
amino_acid_metabolism.synthesis.aromatic_aa.phenylalanine	13.1.6.3	3	1	0.593871	1
protein.postranslational_modification.kinase	29.4.1	276	70	0.611292	1
metal_handling.binding,_chelation_and_storage	15.2	44	11	0.613876	1
transport.unspecified_cations	34.14	48	12	0.61397	1
mitochondrial_electron_transport_/_ATP_synthesis.NADH-DH_(type_I).localisation_not_clear	9.1.2	32	8	0.615335	1
RNA.processing.degradation_dicer	27.1.20	32	8	0.615335	1
amino_acid_metabolism.degradation.aspartate_family.threonine	13.2.3.2	20	5	0.622711	1
Co-factor_and_vitamine_metabolism.iron-sulphur_clusters	18.7	20	5	0.622711	1
major_CHO_metabolism.degradation.sucrose.hexokinase	2.2.1.4	20	5	0.622711	1
biodegradation_of_xenobiotics	24	16	4	0.628455	1
PS.lightreaction.photosystem_II.LHC-II	1.1.1.1	16	4	0.628455	1
protein.degradation.ubiquitin.E3.RING	29.5.11.4.2	461	117	0.629039	1
major_CHO_metabolism.degradation.starch.starch_cleavage	2.2.2.1	12	3	0.638074	1
protein.targeting.unknown	29.3.99	12	3	0.638074	1
protein.synthesis.ribosomal_protein.prokaryotic.unknown_organellar.30S_subunit	29.2.1.1.3.1	12	3	0.638074	1
amino_acid_metabolism.degradation.serine-glycine-cysteine_group	13.2.5	12	3	0.638074	1
protein.targeting.peroxisomes	29.3.5	12	3	0.638074	1
RNA.regulation_of_transcription.NAC_domain_transcription_factor_family	27.3.27	37	9	0.650409	1
mitochondrial_electron_transport_/_ATP_synthesis.NADH-DH_(type_I)	9.1	37	9	0.650409	1
protein.degradation.subtilases	29.5.1	37	9	0.650409	1
development.multitarget.target_of_rapamycin	33.30.1	8	2	0.656051	1
cell_wall.cell_wall_proteins.proline_rich_proteins	10.5.2	8	2	0.656051	1
development.multitarget	33.3	8	2	0.656051	1
protein.degradation.AAA_type	29.5.9	29	7	0.657081	1
tetrapyrrole_synthesis.GSA	19.3	25	6	0.662231	1
lipid_metabolism.lipid_degradation.beta-oxidation	11.9.4	25	6	0.662231	1
RNA.regulation_of_transcription.MADS_box_transcription_factor_family	27.3.24	21	5	0.669362	1
misc.alcohol_dehydrogenases	26.11	17	4	0.679617	1
amino_acid_metabolism.degradation.aromatic_aa	13.2.6	17	4	0.679617	1
secondary_metabolism.isoprenoids.mevalonate_pathway	16.1.2	34	8	0.688926	1
cell_wall.degradation.pectate_lyases_and_polygalacturonases	10.6.3	30	7	0.6947	1
protein.postranslational_modification.kinase.receptor_like_cytoplasmatic_kinase_V	29.4.1.55	30	7	0.6947	1
hormone_metabolism.auxin.synthesis-degradation	17.2.1	13	3	0.695289	1
protein.synthesis.release	29.2.5	13	3	0.695289	1
signalling.receptor_kinases.leucine_rich_repeat_II	30.2.2	13	3	0.695289	1
PS.calvin_cycle.rubisco_small_subunit	1.3.2	13	3	0.695289	1
signalling.misc	30.8	13	3	0.695289	1
lipid_metabolism.FA_desaturation.omega_6_desaturase	11.2.4	4	1	0.699261	1
TCA_/_organic_transformation.TCA.fumarase	8.1.8	4	1	0.699261	1
protein.synthesis.ribosomal_RNA	29.2.6	4	1	0.699261	1
secondary_metabolism.N_misc.betaine	16.4.2	4	1	0.699261	1
OPP.electron_transfer	7.3	4	1	0.699261	1
nucleotide_metabolism.salvage.nucleoside_kinases.uridine_kinase	23.3.2.2	4	1	0.699261	1
minor_CHO_metabolism.raffinose_family.galactinol_synthases	3.1.1	4	1	0.699261	1
minor_CHO_metabolism.galactose.galactokinases	3.8.1	4	1	0.699261	1
RNA.silencing.sRNA_formation.HEN	27.5.1.4	4	1	0.699261	1
nucleotide_metabolism.phosphotransfer_and_pyrophosphatases.nucleoside_diphosphate_kinase	23.4.10	4	1	0.699261	1
RNA.silencing.sRNA_formation.DCL	27.5.1.1	4	1	0.699261	1
TCA_/_organic_transformation.TCA.IDH	8.1.4	4	1	0.699261	1
mitochondrial_electron_transport_/_ATP_synthesis.alternative_oxidase	9.4	4	1	0.699261	1
RNA.regulation_of_transcription.high_mobility_group_family_(HMG)	27.3.53	4	1	0.699261	1
amino_acid_metabolism.synthesis.serine-glycine-cysteine_group.serine.phosphoserine_aminotransferase	13.1.5.1.2	4	1	0.699261	1
protein.synthesis.ribosomal_protein.eukaryotic.60S_subunit.L34	29.2.1.2.2.34	4	1	0.699261	1
protein.aa_activation.methionine-tRNA_ligase	29.1.10	4	1	0.699261	1
PS.calvin_cycle.GAP	1.3.4	4	1	0.699261	1
glycolysis.unclear/dually_targeted.phosphoglycerate_mutase	4.3.12	4	1	0.699261	1
PS.photorespiration.glycine_cleavage	1.2.4	4	1	0.699261	1
protein.synthesis.ribosomal_protein.prokaryotic.unknown_organellar.50S_subunit.unknown	29.2.1.1.3.2.99	4	1	0.699261	1
amino_acid_metabolism.synthesis.central_amino_acid_metabolism.GABA.GABA_transaminase	13.1.1.1.2	4	1	0.699261	1
amino_acid_metabolism.degradation.branched_chain_group.leucine	13.2.4.4	4	1	0.699261	1
secondary_metabolism.flavonoids.isoflavonols	16.8.5	4	1	0.699261	1
lipid_metabolism.lipid_degradation.lysophospholipases.glycerophosphodiester_phosphodiesterase	11.9.3.3	4	1	0.699261	1
RNA.silencing.sRNA_formation.HEN.KH	27.5.1.4.1	4	1	0.699261	1
RNA.silencing.RISC_formation.AGO	27.5.2.2	4	1	0.699261	1
PS.lightreaction.other_electron_carrier_(ox/red).plastocyanin	1.1.5.1	4	1	0.699261	1
TCA_/_organic_transformation.other_organic_acid_transformations.cyt_MDH	8.2.9	4	1	0.699261	1
hormone_metabolism.cytokinin.signal_transduction	17.4.2	22	5	0.712036	1
protein.synthesis.ribosomal_protein.eukaryotic.40S_subunit	29.2.1.2.1	39	9	0.716221	1
RNA.regulation_of_transcription.auxin_response_transcription_factor_family_(ARF)	27.3.4	9	2	0.721855	1
RNA.regulation_of_transcription.ARR	27.3.5	9	2	0.721855	1
amino_acid_metabolism.degradation.aromatic_aa.tryptophan	13.2.6.3	9	2	0.721855	1
misc.other_Ferredoxins_and_Rieske_domain	26.3	9	2	0.721855	1
minor_CHO_metabolism.galactose	3.8	9	2	0.721855	1
lipid_metabolism.FA_desaturation	11.2	9	2	0.721855	1
amino_acid_metabolism.degradation.aromatic_aa.tyrosine	13.2.6.2	9	2	0.721855	1
stress.biotic.receptors.CC-NBS-LRR	20.1.2.1	9	2	0.721855	1
protein.degradation.metalloprotease	29.5.7	35	8	0.722174	1
lipid_metabolism.FA_synthesis_and_FA_elongation.acyl-CoA_binding_protein	11.1.13	31	7	0.729521	1
hormone_metabolism.brassinosteroid.synthesis-degradation.sterols	17.3.1.2	48	11	0.735004	1
RNA.transcription	27.2	138	33	0.737653	1
PS.lightreaction.photosystem_I.PSI_polypeptide_subunits	1.1.2.2	27	6	0.738759	1
protein.targeting.secretory_pathway.vacuole	29.3.4.3	27	6	0.738759	1
metal_handling	15	65	15	0.744609	1
signalling.receptor_kinases.leucine_rich_repeat_VIII	30.2.8	14	3	0.745363	1
RNA.regulation_of_transcription.SNF7	27.3.71	14	3	0.745363	1
transport.sugars	34.2	40	9	0.745894	1
protein.degradation.ubiquitin.ubiquitin_protease	29.5.11.5	23	5	0.750659	1
protein.folding	29.6	78	18	0.757586	1
hormone_metabolism.brassinosteroid.synthesis-degradation.sterols.DWF5	17.3.1.2.7	19	4	0.766505	1
PS.lightreaction.ATP_synthase	1.1.4	19	4	0.766505	1
signalling.receptor_kinases.misc	30.2.99	66	15	0.766702	1
signalling.receptor_kinases.S-locus_glycoprotein_like	30.2.24	87	20	0.771979	1
RNA.regulation_of_transcription.C2C2(Zn)_Constans-like_zinc_finger_family_(CO-like)	27.3.7	28	6	0.772023	1
protein.synthesis.initiation	29.2.3	58	13	0.774759	1
amino_acid_metabolism.synthesis.aspartate_family.lysine	13.1.3.5	10	2	0.776678	1
amino_acid_metabolism.degradation.serine-glycine-cysteine_group.glycine	13.2.5.2	10	2	0.776678	1
hormone_metabolism.brassinosteroid.signal_transduction.other	17.3.2.99	10	2	0.776678	1
RNA.regulation_of_transcription.CPP(Zn)_CPP1-related_transcription_factor_family	27.3.17	5	1	0.777311	1
nucleotide_metabolism.phosphotransfer_and_pyrophosphatases.uridylate_kinase	23.4.3	5	1	0.777311	1
transport.nitrate	34.4	5	1	0.777311	1
secondary_metabolism.isoprenoids.carotenoids.violaxanthin_de-epoxidase	16.1.4.21	5	1	0.777311	1
secondary_metabolism.isoprenoids.non-mevalonate_pathway.geranylgeranyl_pyrophosphate_synthase	16.1.1.10	5	1	0.777311	1
RNA.regulation_of_transcription.CCAAT_box_binding_factor_family,_HAP5	27.3.16	5	1	0.777311	1
RNA.regulation_of_transcription.pseudo_ARR_transcription_factor_family	27.3.66	5	1	0.777311	1
amino_acid_metabolism.degradation.aspartate_family.asparagine	13.2.3.1	5	1	0.777311	1
secondary_metabolism.sulfur-containing.glucosinolates.synthesis.shared	16.5.1.1.4	5	1	0.777311	1
amino_acid_metabolism.synthesis.glutamate_family.proline	13.1.2.2	5	1	0.777311	1
protein.postranslational_modification.kinase.receptor_like_cytoplasmatic_kinase_VII	29.4.1.57	222	53	0.783382	1
misc.peroxidases	26.12	24	5	0.78528	1
redox.ascorbate_and_glutathione.ascorbate	21.2.1	15	3	0.788623	1
PS.lightreaction.cytochrome_b6/f	1.1.3	15	3	0.788623	1
secondary_metabolism.flavonoids.dihydroflavonols	16.8.3	46	10	0.791367	1
protein.degradation.ubiquitin.E3.BTB/POZ_Cullin3.BTB/POZ	29.5.11.4.5.2	20	4	0.802454	1
cell_wall.cell_wall_proteins.AGPs	10.5.1	20	4	0.802454	1
protein.degradation.ubiquitin.ubiquitin	29.5.11.1	25	5	0.816042	1
transport.ammonium	34.5	11	2	0.821786	1
cell_wall.cell_wall_proteins.LRR	10.5.3	11	2	0.821786	1
nucleotide_metabolism.synthesis.pyrimidine	23.1.1	11	2	0.821786	1
signalling.receptor_kinases.legume-lectin	30.2.19	11	2	0.821786	1
cell_wall.modification	10.7	16	3	0.825585	1
RNA.regulation_of_transcription.HDA	27.3.55	16	3	0.825585	1
protein.degradation.ubiquitin.proteasom	29.5.11.20	52	11	0.827981	1
cell_wall.cellulose_synthesis	10.2	30	6	0.828835	1
protein.degradation.ubiquitin.E3.BTB/POZ_Cullin3	29.5.11.4.5	21	4	0.83377	1
nucleotide_metabolism.phosphotransfer_and_pyrophosphatases.guanylate_kinase	23.4.2	6	1	0.83511	1
mitochondrial_electron_transport_/_ATP_synthesis.NADH-DH_(type_I).complex_I	9.1.1	6	1	0.83511	1
stress.biotic.PR-proteins.PR6_(proteinase_inhibitors).trypsin_inhibitor	20.1.7.6.1	6	1	0.83511	1
signalling.phosphinositides.phosphatidylinositol-4-phosphate_5-kinase	30.4.1	6	1	0.83511	1
lipid_metabolism.lipid_degradation.lysophospholipases.phospholipase_D	11.9.3.1	6	1	0.83511	1
RNA.regulation_of_transcription.NIN-like_bZIP-related_family	27.3.60	6	1	0.83511	1
TCA_/_organic_transformation.TCA.succinate_dehydrogenase	8.1.7	6	1	0.83511	1
lipid_metabolism.lipid_degradation.beta-oxidation.acyl_CoA_DH	11.9.4.2	6	1	0.83511	1
signalling.receptor_kinases.DUF_26	30.2.17	170	39	0.838509	1
protein.degradation.autophagy	29.5.2	12	2	0.858528	1
transport.p-_and_v-ATPases.H+-transporting_two-sector_ATPase	34.1.1	12	2	0.858528	1
signalling.receptor_kinases.leucine_rich_repeat_I	30.2.1	12	2	0.858528	1
nucleotide_metabolism.synthesis	23.1	32	6	0.873711	1
transport.NDP-sugars_at_the_ER	34.11	7	1	0.877911	1
RNA.regulation_of_transcription.AT-rich_interaction_domain_containing_transcription_factor_family	27.3.38	7	1	0.877911	1
OPP.non-reductive_PP	7.2	7	1	0.877911	1
N-metabolism.nitrate_metabolism.NR	12.1.1	7	1	0.877911	1
amino_acid_metabolism.synthesis.central_amino_acid_metabolism.GABA	13.1.1.1	7	1	0.877911	1
PS.lightreaction.photosystem_I	1.1.2	37	7	0.880707	1
RNA.regulation_of_transcription.orphan_family	27.3.34	18	3	0.883112	1
nucleotide_metabolism.synthesis.purine	23.1.2	18	3	0.883112	1
protein.synthesis.ribosomal_protein.prokaryotic.mitochondrion	29.2.1.1.2	23	4	0.884014	1
hormone_metabolism.brassinosteroid.signal_transduction	17.3.2	42	8	0.887592	1
protein.targeting.secretory_pathway.golgi	29.3.4.2	13	2	0.888208	1
RNA.regulation_of_transcription.general_transcription	27.3.50	24	4	0.90376	1
transport.phosphate	34.7	24	4	0.90376	1
nucleotide_metabolism.deoxynucleotide_metabolism.pseudouridine_synthase	23.5.2	8	1	0.909605	1
stress.biotic.heat_shock_proteins	20.1.6	8	1	0.909605	1
secondary_metabolism.sulfur-containing.glucosinolates.degradation	16.5.1.3	8	1	0.909605	1
misc.acid_and_other_phosphatases	26.13	49	9	0.92008	1
signalling.receptor_kinases.leucine_rich_repeat_XIV	30.2.14	25	4	0.920468	1
lipid_metabolism.exotics_(steroids,_squalene_etc)	11.8	40	7	0.924743	1
protein.synthesis.ribosomal_protein.prokaryotic.mitochondrion.30S_subunit	29.2.1.1.2.1	15	2	0.930999	1
signalling.receptor_kinases.thaumatin_like	30.2.15	15	2	0.930999	1
signalling.receptor_kinases.wall_associated_kinase	30.2.25	9	1	0.933074	1
misc.acyl_transferases	26.5	9	1	0.933074	1
RNA.regulation_of_transcription.Zn-finger(CCHC)	27.3.73	9	1	0.933074	1
signalling.receptor_kinases.crinkly_like	30.2.26	9	1	0.933074	1
PS.lightreaction.cyclic_electron_flow-chlororespiration	1.1.40	21	3	0.937951	1
DNA.repair	28.2	92	18	0.939549	1
cell_wall.cell_wall_proteins.HRGP	10.5.4	16	2	0.946058	1
signalling.receptor_kinases.leucine_rich_repeat_VII	30.2.7	27	4	0.946288	1
PS.lightreaction.photosystem_I.LHC-I	1.1.2.1	10	1	0.950452	1
N-metabolism.nitrate_metabolism	12.1	10	1	0.950452	1
stress.biotic.kinases	20.1.4	17	2	0.957951	1
misc.beta_1,3_glucan_hydrolases	26.4	23	3	0.960046	1
cell_wall.cell_wall_proteins	10.5	59	10	0.963298	1
mitochondrial_electron_transport_/_ATP_synthesis.cytochrome_c_reductase	9.5	11	1	0.963318	1
amino_acid_metabolism.degradation.glutamate_family.arginine	13.2.2.3	11	1	0.963318	1
hormone_metabolism.brassinosteroid.signal_transduction.BRI	17.3.2.1	29	4	0.964207	1
hormone_metabolism.gibberelin.induced-regulated-responsive-activated	17.6.3	18	2	0.967306	1
signalling.receptor_kinases.leucine_rich_repeat_X	30.2.10	19	2	0.974639	1
misc.beta_1,3_glucan_hydrolases.glucan_endo-1,3-beta-glucosidase	26.4.1	19	2	0.974639	1
signalling.receptor_kinases.leucine_rich_repeat_VI	30.2.6	13	1	0.979897	1
stress.biotic.receptors	20.1.2	188	37	0.982577	1
PS.lightreaction.NADH_DH	1.1.6	14	1	0.985119	1
signalling.light.COP9_signalosome	30.11.1	15	1	0.988985	1
misc.invertase/pectin_methylesterase_inhibitor_family_protein	26.18	23	2	0.990996	1
cell_wall.cellulose_synthesis.cellulose_synthase	10.2.1	17	1	0.993965	1
signalling.receptor_kinases	30.2	542	114	0.997294	1
signalling.receptor_kinases.leucine_rich_repeat_IV	30.2.4	20	1	0.997553	1
signalling.receptor_kinases.leucine_rich_repeat_XII	30.2.12	69	8	0.999034	1
signalling.receptor_kinases.leucine_rich_repeat_III	30.2.3	48	4	0.999517	1
signalling.receptor_kinases.leucine_rich_repeat_XI	30.2.11	160	18	0.999999	1
protein.synthesis.ribosomal_protein.eukaryotic.40S_subunit.S30	29.2.1.2.1.30	2	0	1	1
protein.folding.chaperones_and_co-chaperones.HSP70s.co-chaperones.J-domain	29.6.2.3.2.2	1	0	1	1
OPP.non-reductive_PP.transaldolase	7.2.2	2	0	1	1
protein.synthesis.ribosomal_protein.eukaryotic.40S_subunit.S3A	29.2.1.2.1.53	1	0	1	1
protein.synthesis.ribosomal_protein.prokaryotic.unknown_organellar.50S_subunit.L1	29.2.1.1.3.2.1	1	0	1	1
protein.synthesis.ribosomal_protein.prokaryotic.unknown_organellar.50S_subunit.L9	29.2.1.1.3.2.9	1	0	1	1
lipid_metabolism.FA_synthesis_and_FA_elongation.acetyl_CoA_carboxylation.heteromeric_complex.biotin_carboxyl_carrier_protein	11.1.1.2.3	2	0	1	1
protein.folding.chaperones_and_co-chaperones.HSP70s.co-chaperones	29.6.2.3.2	1	0	1	1
transport.major_intrinsic_proteins.unspecified	34.19.99	1	0	1	1
protein.targeting.secretory_pathway.plasma_membrane	29.3.4.4	4	0	1	1
biodegradation_of_xenobiotics.lactoylglutathione_lyase	24.2	6	0	1	1
secondary_metabolism.isoprenoids.mevalonate_pathway.HMG-CoA_synthase	16.1.2.2	1	0	1	1
protein.synthesis.ribosomal_protein.prokaryotic.mitochondrion.50S_subunit.L29	29.2.1.1.2.2.29	1	0	1	1
glycolysis.cytosolic_branch.triosephosphate_isomerase_(TPI)	4.1.7	1	0	1	1
minor_CHO_metabolism.myo-inositol.myo-inositol_oxygenases	3.4.4	2	0	1	1
cell_wall.cellulose_synthesis.COBRA	10.2.2	2	0	1	1
signalling.gravity	30.12	1	0	1	1
stress.biotic.signalling.MLO-like	20.1.3.1	3	0	1	1
amino_acid_metabolism.synthesis.histidine.glutamine_amidotransferase/cyclase	13.1.7.6	1	0	1	1
secondary_metabolism.flavonoids.dihydroflavonols.flavanone_3-hydroxylase	16.8.3.2	1	0	1	1
secondary_metabolism.phenylpropanoids.lignin_biosynthesis.CCoAOMT	16.2.1.6	4	0	1	1
amino_acid_metabolism.synthesis.aromatic_aa.tyrosine.prephenate_dehydrogenase	13.1.6.4.2	1	0	1	1
lipid_metabolism.FA_desaturation.a_hydroxylase	11.2.2	1	0	1	1
major_CHO_metabolism.synthesis.sucrose.SPP	2.1.1.2	1	0	1	1
major_CHO_metabolism.synthesis.sucrose.SPS	2.1.1.1	1	0	1	1
secondary_metabolism.sulfur-containing.glucosinolates.synthesis.aliphatic.methylthioalkylmalate_isomerase_small_subunit_(MAM-IS)	16.5.1.1.1.4	1	0	1	1
hormone_metabolism.gibberelin.synthesis-degradation.ent-kaurene_oxidase	17.6.1.3	1	0	1	1
nucleotide_metabolism.synthesis.purine.AICAR_transformylase_and_IMP_synthase	23.1.2.9	1	0	1	1
DNA.synthesis/chromatin_structure.retrotransposon/transposase.mutator-like_transposase	28.1.1.7	2	0	1	1
protein.aa_activation.proline-tRNA_ligase	29.1.15	2	0	1	1
hormone_metabolism.brassinosteroid.synthesis-degradation.sterols.other	17.3.1.2.99	5	0	1	1
secondary_metabolism.sulfur-containing.glucosinolates.synthesis.shared.alkylthiohydroximate_C-S_lyase	16.5.1.1.4.2	2	0	1	1
secondary_metabolism.sulfur-containing.glucosinolates.synthesis.aliphatic.UDP-glycosyltransferase	16.5.1.1.1.8	1	0	1	1
Co-factor_and_vitamine_metabolism.folate_and_vitamine_K.vitamine_K.succinyl-benzoyl_CoA_synthetase	18.5.2.4	1	0	1	1
protein.aa_activation.bifunctional_aminoacyl-tRNA_synthetase	29.1.40	2	0	1	1
protein.aa_activation.glutamine-tRNA_ligase	29.1.18	1	0	1	1
hormone_metabolism.brassinosteroid.synthesis-degradation.sterols.DWF1	17.3.1.2.8	1	0	1	1
hormone_metabolism.brassinosteroid.synthesis-degradation.sterols.DWF7	17.3.1.2.6	2	0	1	1
protein.synthesis.ribosomal_protein.unknown.small_subunit.S21	29.2.1.99.1.21	2	0	1	1
amino_acid_metabolism.synthesis.glutamate_family.arginine.ornithine_carbamoyltransferase	13.1.2.3.21	1	0	1	1
Co-factor_and_vitamine_metabolism.coenzyme_M	18.1	1	0	1	1
nucleotide_metabolism.synthesis.pyrimidine.uridine_5'-monophosphate_synthase	23.1.1.5	1	0	1	1
protein.synthesis.ribosome_biogenesis.BRIX	29.2.2.50	5	0	1	1
tetrapyrrole_synthesis.protoporphyrin_IX_oxidase	19.9	2	0	1	1
PS.lightreaction.ATP_synthase.chloroplastic_subunit_a	1.1.4.6	1	0	1	1
secondary_metabolism.isoprenoids.non-mevalonate_pathway.MCS	16.1.1.5	1	0	1	1
protein.synthesis.ribosomal_protein.prokaryotic.mitochondrion.50S_subunit.L37	29.2.1.1.2.2.37	1	0	1	1
RNA.regulation_of_transcription.silencing_group	27.3.70	2	0	1	1
PS.calvin_cycle.transketolase	1.3.8	6	0	1	1
amino_acid_metabolism.synthesis.aromatic_aa.chorismate.5-enolpyruvylshikimate-3-phosphate_synthase	13.1.6.1.6	1	0	1	1
major_CHO_metabolism.degradation.starch.laforin_like_phosphoglucan_phosphatase_(SEX4)	2.2.2.10	2	0	1	1
protein.synthesis.ribosomal_protein.prokaryotic.mitochondrion.30S_subunit.S31	29.2.1.1.2.1.31	2	0	1	1
glycolysis.cytosolic_branch.glyceraldehyde_3-phosphate_dehydrogenase_(GAP-DH)	4.1.8	1	0	1	1
amino_acid_metabolism.degradation.branched_chain_group.isoleucine	13.2.4.5	2	0	1	1
secondary_metabolism.isoprenoids.mevalonate_pathway.acetyl-CoA_C-acyltransferase	16.1.2.1	1	0	1	1
OPP.non-reductive_PP.transketolase	7.2.1	2	0	1	1
nucleotide_metabolism.deoxynucleotide_metabolism.ribonucleoside-diphosphate_reductase	23.5.4	1	0	1	1
amino_acid_metabolism.synthesis.aspartate_family.methionine.homocysteine_S-methyltransferase	13.1.3.4.12	5	0	1	1
minor_CHO_metabolism.misc	3.99	1	0	1	1
protein.postranslational_modification.kinase.receptor_like_cytoplasmatic_kinase_III	29.4.1.53	1	0	1	1
lipid_metabolism.phospholipid_synthesis.1-acylglycerol-3-phosphate_O-acyltransferase	11.3.1	2	0	1	1
protein.synthesis.ribosomal_protein.prokaryotic.mitochondrion.50S_subunit.L5	29.2.1.1.2.2.5	1	0	1	1
protein.synthesis.ribosomal_protein.eukaryotic.60S_subunit.L40	29.2.1.2.2.40	1	0	1	1
glycolysis.unclear/dually targeted.aldolase	4.3.10	1	0	1	1
protein.synthesis.ribosomal_protein.eukaryotic.60S_subunit.L44	29.2.1.2.2.44	1	0	1	1
cell_wall.pectin_synthesis.xylogalacturonan.xylose_transferase	10.4.4.1	1	0	1	1
hormone_metabolism.gibberelin.synthesis-degradation.GA3_oxidase	17.6.1.12	1	0	1	1
TCA_/_organic_transformation.other_organic_acid_transformations.aconitase	8.2.3	2	0	1	1
amino_acid_metabolism.degradation.central_amino_acid_metabolism	13.2.1	1	0	1	1
cell.cell_death	31.5	14	0	1	1
cell_wall.precursor_synthesis.KDO_pathway.arabinose-5-phosphate_isomerase	10.1.12.1	1	0	1	1
major_CHO_metabolism.degradation.sucrose.invertases.cell_wall	2.2.1.3.2	1	0	1	1
PS.lightreaction.ATP_synthase.delta_chain	1.1.4.7	1	0	1	1
nucleotide_metabolism.degradation.pyrimidine.uridine_nucleosidase	23.2.1.2	1	0	1	1
minor_CHO_metabolism.galactose.galactose-1-phosphate_uridyl_transferases	3.8.3	1	0	1	1
signalling.phosphinositides.phosphoinositide_phospholipase_C	30.4.4	2	0	1	1
secondary_metabolism.isoprenoids.tocopherol_biosynthesis.tocopherol_methyltransferase	16.1.3.5	1	0	1	1
glycolysis.unclear/dually_targeted.glyceraldehyde_3-phosphate_dehydrogenase_(GAP-DH)	4.3.8	1	0	1	1
PS.lightreaction.cytochrome_b6/f.subunit_4_(PETD)	1.1.3.2	1	0	1	1
Co-factor_and_vitamine_metabolism.folate_and_vitamine_K.vitamine_K.DHNA_phytyltransferase	18.5.2.7	1	0	1	1
amino_acid_metabolism.misc	13.99	3	0	1	1
PS.calvin_cycle.TPI	1.3.5	2	0	1	1
secondary_metabolism.isoprenoids.carotenoids.zeta-carotene_desaturase	16.1.4.3	1	0	1	1
secondary_metabolism.sulfur-containing.glucosinolates.synthesis.aliphatic.branched-chain_amino_acid_aminotransferase_(BCAT/MAAT)	16.5.1.1.1.1	2	0	1	1
glycolysis.cytosolic_branch.phosphoglycerate_mutase	4.1.12	3	0	1	1
protein.synthesis.ribosomal_protein.prokaryotic.mitochondrion.30S_subunit.S27	29.2.1.1.2.1.27	2	0	1	1
protein.synthesis.ribosomal_protein.prokaryotic.mitochondrion.30S_subunit.S29	29.2.1.1.2.1.29	2	0	1	1
nucleotide_metabolism.synthesis.purine.AIR_synthase	23.1.2.5	1	0	1	1
amino_acid_metabolism.synthesis.histidine.histidinol-phosphate_aminotransferase	13.1.7.9	1	0	1	1
polyamine_metabolism.synthesis.ornithine_decarboxylase	22.1.1	1	0	1	1
PS.calvin_cycle.sedoheptulose_bisphosphatase	1.3.9	1	0	1	1
lipid_metabolism.lipid_degradation.beta-oxidation.acyl_CoA_reductase	11.9.4.13	1	0	1	1
cell_wall.precursor_synthesis.NDP_sugar_pyrophosphorylase	10.1.1	3	0	1	1
protein.postranslational_modification.kinase.receptor_like_cytoplasmatic_kinase_II	29.4.1.52	2	0	1	1
cell_wall.precursor_synthesis.GER	10.1.8	2	0	1	1
lipid_metabolism.FA_synthesis_and_FA_elongation.enoyl_ACP_reductase	11.1.6	1	0	1	1
transport.p-_and_v-ATPases.H+-transporting_two-sector_ATPase.subunit_C	34.1.1.2	3	0	1	1
nucleotide_metabolism.synthesis.purine.SAICAR_lyase	23.1.2.8	1	0	1	1
protein.synthesis.ribosomal_protein.prokaryotic.chloroplast.50S_subunit.L14	29.2.1.1.1.2.14	2	0	1	1
protein.synthesis.ribosomal_protein.prokaryotic.chloroplast.50S_subunit.L15	29.2.1.1.1.2.15	1	0	1	1
protein.synthesis.ribosomal_protein.prokaryotic.chloroplast.50S_subunit.L16	29.2.1.1.1.2.16	1	0	1	1
protein.synthesis.ribosomal_protein.prokaryotic.chloroplast.50S_subunit.L17	29.2.1.1.1.2.17	1	0	1	1
protein.synthesis.ribosomal_protein.prokaryotic.chloroplast.50S_subunit.L10	29.2.1.1.1.2.10	1	0	1	1
amino_acid_metabolism.synthesis.central_amino_acid_metabolism.GABA.glutamate_decarboxylase	13.1.1.1.1	1	0	1	1
protein.synthesis.ribosomal_protein.prokaryotic.chloroplast.50S_subunit.L18	29.2.1.1.1.2.18	1	0	1	1
amino_acid_metabolism.synthesis.aspartate_family.methionine.methionine_synthase	13.1.3.4.3	1	0	1	1
gluconeogenesis_/_glyoxylate_cycle.phosphoenolpyruvate_carboxykinase_(PEPCK)	6.4	1	0	1	1
signalling.in_sugar_and_nutrient_physiology.pyruvate_dehydrogenase_kinase	30.1.2	1	0	1	1
protein.aa_activation.lysine-tRNA_ligase	29.1.6	1	0	1	1
tetrapyrrole_synthesis.magnesium_protoporphyrin_IX_methyltransferase	19.11	1	0	1	1
major_CHO_metabolism.degradation.starch.starch_cleavage.alpha_amylase	2.2.2.1.1	1	0	1	1
misc.sulfotransferase	26.25	1	0	1	1
PS.lightreaction.cytochrome_b6/f.apocytochrome_f_(CYF)	1.1.3.4	1	0	1	1
Co-factor_and_vitamine_metabolism.pantothenate.dephospho-CoA_kinase_(DPCK)	18.4.9	1	0	1	1
protein.synthesis.ribosomal_protein.prokaryotic.mitochondrion.30S_subunit.S11	29.2.1.1.2.1.11	1	0	1	1
protein.synthesis.ribosomal_protein.prokaryotic.mitochondrion.30S_subunit.S10	29.2.1.1.2.1.10	1	0	1	1
protein.synthesis.ribosomal_protein.prokaryotic.mitochondrion.30S_subunit.S14	29.2.1.1.2.1.14	2	0	1	1
cell_wall.precursor_synthesis.NDP_sugar_pyrophosphorylase.multiple_NDP-Sugars	10.1.1.20	1	0	1	1
secondary_metabolism.isoprenoids.mevalonate_pathway.isopentenyl_pyrophosphate:dimethyllallyl_pyrophosphate_isomerase	16.1.2.7	3	0	1	1
major_CHO_metabolism.synthesis.starch.ADP_Glucose_Phosphorylase	2.1.2.60	1	0	1	1
protein.aa_activation.isoleucine-tRNA_ligase	29.1.5	2	0	1	1
nucleotide_metabolism.phosphotransfer_and_pyrophosphatases.thymidylate_kinase	23.4.4	1	0	1	1
Co-factor_and_vitamine_metabolism.biotin	18.6	4	0	1	1
lipid_metabolism.phospholipid_synthesis.(S)-coclaurine-N-methyltransferase	11.3.10	1	0	1	1
lipid_metabolism.exotics_(steroids,_squalene_etc).methylsterol_monooxygenase	11.8.2	1	0	1	1
amino_acid_metabolism.synthesis.aspartate_family.misc.homoserine.aspartate_semialdehyde_dehydrogenase	13.1.3.6.1.2	2	0	1	1
protein.postranslational_modification.kinase.receptor_like_cytoplasmatic_kinase_I	29.4.1.51	2	0	1	1
major_CHO_metabolism.synthesis.starch.starch_branching	2.1.2.3	9	0	1	1
RNA.regulation_of_transcription.alfin-like	27.3.2	4	0	1	1
hormone_metabolism.brassinosteroid.synthesis-degradation.BRs.metabolic_regulation	17.3.1.1.5	2	0	1	1
nucleotide_metabolism.synthesis.pyrimidine.dihydroorotate_dehydrogenase	23.1.1.4	2	0	1	1
secondary_metabolism.flavonoids.dihydroflavonols.dihydroflavonol_4-reductase	16.8.3.1	6	0	1	1
lipid_metabolism.glycerol_metabolism.FAD-dependent_glycerol-3-phosphate_dehydrogenase	11.5.3	1	0	1	1
protein.synthesis.ribosomal_protein.prokaryotic.chloroplast.50S_subunit.L29	29.2.1.1.1.2.29	1	0	1	1
amino_acid_metabolism.synthesis.serine-glycine-cysteine_group.serine.phosphoserine_phosphatase	13.1.5.1.3	1	0	1	1
protein.synthesis.ribosomal_protein.prokaryotic.chloroplast.50S_subunit.L23	29.2.1.1.1.2.23	1	0	1	1
protein.synthesis.ribosomal_protein.prokaryotic.chloroplast.50S_subunit.L27	29.2.1.1.1.2.27	1	0	1	1
transport.hormones.auxin	34.23.1	1	0	1	1
minor_CHO_metabolism.galactose.alpha-galactosidases	3.8.2	1	0	1	1
tetrapyrrole_synthesis.porphobilinogen_deaminase	19.5	1	0	1	1
signalling.receptor_kinases.leucine_rich_repeat_V	30.2.5	3	0	1	1
cell_wall.pectin_synthesis.rhamnogalacturonan_II.xylose_transferase_with_fucose_acceptor	10.4.3.6	1	0	1	1
misc.gluco-,_galacto-_and_mannosidases.beta-galactosidase	26.3.2	4	0	1	1
protein.synthesis.ribosome_biogenesis.pre-rRNA_processing_and_modifications.WD-repeat_proteins	29.2.2.3.4	1	0	1	1
amino_acid_metabolism.synthesis.aspartate_family.threonine.threonine_synthase	13.1.3.2.1	1	0	1	1
hormone_metabolism.jasmonate.synthesis-degradation.lipases	17.7.1.1	2	0	1	1
DNA.synthesis/chromatin_structure.retrotransposon/transposase.CACTA-like_transposase	28.1.1.5	1	0	1	1
gluconeogenesis_/_glyoxylate_cycle.isocitrate_lyase	6.9	1	0	1	1
lipid_metabolism.lipid_degradation.beta-oxidation.hydroxybutyryl_CoA_DH	11.9.4.4	1	0	1	1
tetrapyrrole_synthesis.uroporphyrinogen_decarboxylase	19.7	1	0	1	1
minor_CHO_metabolism.myo-inositol.InsP_kinases	3.4.2	2	0	1	1
major_CHO_metabolism.degradation.starch.limit_dextrinase/pullulanase	2.2.2.9	1	0	1	1
amino_acid_metabolism.synthesis.aspartate_family.lysine.diaminopimelate_epimerase	13.1.3.5.4	1	0	1	1
amino_acid_metabolism.synthesis.glutamate_family.arginine.carbamoyl-phosphate_synthase	13.1.2.3.11	2	0	1	1
Co-factor_and_vitamine_metabolism.pantothenate.branched-chain_amino_acid_aminotransferase	18.4.1	2	0	1	1
polyamine_metabolism.degradation.polyamin_oxidase	22.2.1	1	0	1	1
C1-metabolism.formate_dehydrogenase	25.1	1	0	1	1
transport.p-_and_v-ATPases.H+-transporting_two-sector_ATPase.subunit_H	34.1.1.6	1	0	1	1
PS.photorespiration.phosphoglycolate_phosphatase	1.2.1	1	0	1	1
transport.p-_and_v-ATPases.H+-transporting_two-sector_ATPase.subunit_B	34.1.1.1	1	0	1	1
gluconeogenesis_/_glyoxylate_cycle.citrate_synthase	6.1	1	0	1	1
protein.synthesis.ribosomal_protein.prokaryotic.chloroplast.50S_subunit.L34	29.2.1.1.1.2.34	1	0	1	1
protein.synthesis.ribosomal_protein.prokaryotic.chloroplast.50S_subunit.L32	29.2.1.1.1.2.32	1	0	1	1
protein.synthesis.ribosomal_protein.prokaryotic.chloroplast.50S_subunit.L33	29.2.1.1.1.2.33	1	0	1	1
transport.hormones	34.23	1	0	1	1
signalling.phosphinositides.inositol-tetrakisphosphate_1-kinase	30.4.5	2	0	1	1
Co-factor_and_vitamine_metabolism.biotin.biotin_synthase	18.6.1	1	0	1	1
major_CHO_metabolism.synthesis.sucrose	2.1.1	2	0	1	1
secondary_metabolism.isoprenoids.carotenoids.lycopene_epsilon_cyclase	16.1.4.4	1	0	1	1
cell_wall.precursor_synthesis.RHM	10.1.10	2	0	1	1
hormone_metabolism.jasmonate.induced-regulated-responsive-activated	17.7.3	7	0	1	1
DNA.synthesis/chromatin_structure.retrotransposon/transposase.copia-like_retrotransposon	28.1.1.3	3	0	1	1
protein.degradation.ubiquitin.E1	29.5.11.2	7	0	1	1
mitochondrial_electron_transport_/_ATP_synthesis.NADH-DH_(type_I).complex_I.carbonic_anhydrase	9.1.1.5	2	0	1	1
protein.synthesis.ribosomal_protein.eukaryotic.60S_subunit.L6	29.2.1.2.2.6	1	0	1	1
transport.H+_transporting_pyrophosphatase	34.3	2	0	1	1
amino_acid_metabolism.degradation.serine-glycine-cysteine_group.cysteine	13.2.5.3	1	0	1	1
protein.synthesis.ribosomal_protein.eukaryotic.60S_subunit.L5	29.2.1.2.2.5	2	0	1	1
protein.synthesis.ribosomal_protein.eukaryotic.60S_subunit.L3	29.2.1.2.2.3	1	0	1	1
lipid_metabolism.glycolipid_synthesis.MGDG_synthase	11.10.1	1	0	1	1
protein.synthesis.ribosomal_protein.eukaryotic.60S_subunit.L7	29.2.1.2.2.7	2	0	1	1
protein.synthesis.ribosomal_protein.eukaryotic.60S_subunit.L2	29.2.1.2.2.2	1	0	1	1
protein.synthesis.ribosomal_protein.eukaryotic.60S_subunit.L9	29.2.1.2.2.9	1	0	1	1
nucleotide_metabolism.synthesis.unspecified	23.1.99	1	0	1	1
tetrapyrrole_synthesis.urogen_III_methylase	19.3	2	0	1	1
nucleotide_metabolism.synthesis.purine.GAR_synthetase	23.1.2.2	1	0	1	1
lipid_metabolism.FA_desaturation.desaturase	11.2.1	2	0	1	1
RNA.regulation_of_transcription.ELF3	27.3.47	1	0	1	1
Co-factor_and_vitamine_metabolism.molybdenum_cofactor.gephyrin	18.1.1	1	0	1	1
major_CHO_metabolism.degradation.sucrose.invertases.inhibitors	2.2.1.3.30	1	0	1	1
protein.synthesis.ribosomal_protein.unknown.large_subunit.L18/L5	29.2.1.99.2.1185	1	0	1	1
protein.synthesis.ribosomal_protein.prokaryotic.unknown_organellar.50S_subunit.L10A	29.2.1.1.3.2.510	1	0	1	1
amino_acid_metabolism.degradation.aspartate_family.methionine.methionine_gamma-lyase	13.2.3.4.1	1	0	1	1
amino_acid_metabolism.synthesis.aromatic_aa.tryptophan.indole-3-glycerol_phosphate_synthase	13.1.6.5.4	1	0	1	1
S-assimilation.sulfite_redox	14.3	2	0	1	1
lipid_metabolism.glycerol_metabolism.glycerol-3-phosphate_dehydrogenase_(NAD+)	11.5.2	3	0	1	1
protein.degradation.ubiquitin.E3.DCX	29.5.11.4.6	4	0	1	1
glycolysis.unclear/dually_targeted.triosephosphate_isomerase_(TPI)	4.3.7	1	0	1	1
protein.synthesis.ribosomal_protein.prokaryotic.chloroplast.30S_subunit.S30A	29.2.1.1.1.1.530	1	0	1	1
amino_acid_metabolism.synthesis.aromatic_aa.tyrosine.arogenate_dehydrogenase_/_prephenate_dehydrogenase	13.1.6.4.1	1	0	1	1
protein.glycosylation.UDP-glucose_glycoprotein_glucosyltransferase	29.7.4	1	0	1	1
protein.synthesis.ribosomal_protein.prokaryotic.mitochondrion.30S_subunit.S7	29.2.1.1.2.1.7	1	0	1	1
protein.synthesis.ribosomal_protein.prokaryotic.mitochondrion.30S_subunit.S2	29.2.1.1.2.1.2	1	0	1	1
PS.calvin_cycle.rubisco_large_subunit	1.3.1	2	0	1	1
RNA.processing.siRNA_methyltransferase	27.1.21	1	0	1	1
mitochondrial_electron_transport_/_ATP_synthesis.uncoupling_protein	9.8	3	0	1	1
secondary_metabolism.isoprenoids.carotenoids.carotenoid_isomerase	16.1.4.8	1	0	1	1
amino_acid_metabolism.synthesis.glutamate_family.arginine.acetylornithine_aminotransferase	13.1.2.3.4	1	0	1	1
hormone_metabolism.abscisic_acid.synthesis-degradation.synthesis.abscisic_aldehyde_oxidase	17.1.1.1.12	2	0	1	1
OPP.non-reductive_PP.ribulose-phosphate_3-epimerase	7.2.3	1	0	1	1
protein.glycosylation.mannosyl-oligosaccharide_1,3-1,6-alpha-mannosidase_(GMII)	29.7.7	1	0	1	1
Co-factor_and_vitamine_metabolism.molybdenum_cofactor	18.1	5	0	1	1
PS.calvin_cycle.RPE	1.3.11	2	0	1	1
transport.major_intrinsic_proteins.SIP	34.19.4	1	0	1	1
glycolysis.unclear/dually_targeted.UGPase	4.3.1	3	0	1	1
C1-metabolism.methylenetetrahydrofolate_reductase	25.6	1	0	1	1
protein.synthesis.ribosomal_protein.prokaryotic.mitochondrion.L51/S25/CI-B8	29.2.1.1.2.51	1	0	1	1
secondary_metabolism.sulfur-containing.glucosinolates.synthesis.indole.indole-3-methyl-desulfoglucosinolate_sulfotransferase	16.5.1.1.3.3	1	0	1	1
transport.p-_and_v-ATPases.H+-exporting_ATPase	34.1.2	3	0	1	1
protein.synthesis.ribosomal_protein.eukaryotic.60S_subunit.L35A	29.2.1.2.2.535	1	0	1	1
tetrapyrrole_synthesis.magnesium-protoporphyrin_IX_monomethyl_ester_(oxidative)_cyclase	19.12	1	0	1	1
glycolysis.cytosolic_branch.pyrophosphate-fructose-6-P_phosphotransferase	4.1.5	1	0	1	1
protein.synthesis.ribosomal_protein.prokaryotic.chloroplast.30S_subunit.S9	29.2.1.1.1.1.9	2	0	1	1
protein.synthesis.ribosomal_protein.prokaryotic.chloroplast.30S_subunit.S8	29.2.1.1.1.1.8	1	0	1	1
protein.synthesis.ribosomal_protein.prokaryotic.chloroplast.30S_subunit.S5	29.2.1.1.1.1.5	1	0	1	1
protein.synthesis.ribosomal_protein.prokaryotic.chloroplast.30S_subunit.S7	29.2.1.1.1.1.7	1	0	1	1
protein.synthesis.ribosomal_protein.prokaryotic.chloroplast.30S_subunit.S3	29.2.1.1.1.1.3	1	0	1	1
protein.synthesis.ribosomal_protein.prokaryotic.chloroplast.30S_subunit.S2	29.2.1.1.1.1.2	1	0	1	1
amino_acid_metabolism.synthesis.aromatic_aa.chorismate.3-dehydroquinate_synthase	13.1.6.1.2	2	0	1	1
secondary_metabolism.isoprenoids.non-mevalonate_pathway.DXR	16.1.1.2	1	0	1	1
Co-factor_and_vitamine_metabolism.pantothenate.pantetheine-phosphate_adenylyltransferase_(PPAT)	18.4.8	1	0	1	1
biodegradation_of_xenobiotics.3-hydroxybutyryl-CoA_dehydrogenase	24.3	1	0	1	1
secondary_metabolism.sulfur-containing.glucosinolates.synthesis.aliphatic.sulfotransferase	16.5.1.1.1.9	1	0	1	1
tetrapyrrole_synthesis.coproporphyrinogen_III_oxidase	19.8	2	0	1	1
N-metabolism.N-degradation	12.3	1	0	1	1
secondary_metabolism.isoprenoids.tocopherol_biosynthesis.tocopherol_cyclase	16.1.3.4	1	0	1	1
cell_wall.precursor_synthesis.GAE	10.1.6	1	0	1	1
minor_CHO_metabolism.callose	3.6	2	0	1	1
glycolysis.cytosolic_branch.pyruvate_kinase_(PK)	4.1.14	3	0	1	1
RNA.silencing.transitivity.RDRP	27.5.3.1	1	0	1	1
secondary_metabolism.sulfur-containing.glucosinolates.degradation.nitrilespecifier_protein.epithiospecifier_protein	16.5.1.3.2.1	2	0	1	1
PS.photorespiration.glycerate_kinase	1.2.7	1	0	1	1
C1-metabolism.formate-tetrahydrofolate_ligase	25.2	1	0	1	1
major_CHO_metabolism.degradation.sucrose.invertases.vacuolar	2.2.1.3.3	1	0	1	1
cell_wall.cell_wall_proteins.RGP	10.5.5	2	0	1	1
minor_CHO_metabolism.trehalose.trehalase	3.2.4	1	0	1	1
protein.synthesis.ribosomal_protein.eukaryotic.40S_subunit.SA	29.2.1.2.1.31	1	0	1	1
protein.synthesis.ribosomal_protein.eukaryotic.40S_subunit.S8	29.2.1.2.1.8	3	0	1	1
protein.synthesis.ribosomal_protein.eukaryotic.40S_subunit.S2	29.2.1.2.1.2	1	0	1	1
protein.synthesis.ribosomal_protein.eukaryotic.40S_subunit.S7	29.2.1.2.1.7	1	0	1	1
N-metabolism.N-degradation.glutamate_dehydrogenase	12.3.1	1	0	1	1
minor_CHO_metabolism.sugar_kinases	3.7	1	0	1	1
protein.synthesis.ribosome_biogenesis.pre-rRNA_processing_and_modifications	29.2.2.3	1	0	1	1
cell_wall.cell_wall_proteins.AGPs.AGP	10.5.1.1	4	0	1	1
redox.ascorbate_and_glutathione.ascorbate.GME	21.2.1.1	1	0	1	1
minor_CHO_metabolism.raffinose_family.galactinol_synthases.known	3.1.1.1	3	0	1	1
signalling.receptor_kinases.C-Lectin	30.2.27	1	0	1	1
protein.glycosylation.beta-(1,3)-galactosyltransferase_(GalT)	29.7.12	1	0	1	1
amino_acid_metabolism.degradation.aspartate_family.asparagine.L-asparaginase	13.2.3.1.1	2	0	1	1
amino_acid_metabolism.synthesis.aromatic_aa.phenylalanine_and_tyrosine	13.1.6.2	4	0	1	1
stress.biotic.PR-proteins.PR12_(plant_defensins)	20.1.7.12	4	0	1	1
polyamine_metabolism.synthesis.N-carbamoylputrescine_amidohydrolase	22.1.5	1	0	1	1
TCA_/_organic_transformation.TCA.pyruvate_DH.E2	8.1.1.2	4	0	1	1
RNA.regulation_of_transcription.LUG	27.3.58	2	0	1	1
protein.aa_activation.valine-tRNA_ligase	29.1.9	1	0	1	1
protein.synthesis.ribosomal_protein.eukaryotic.60S_subunit.L36A	29.2.1.2.2.536	1	0	1	1
protein.degradation.ubiquitin.E3.BTB/POZ_Cullin3.Cullin3	29.5.11.4.5.1	1	0	1	1
tetrapyrrole_synthesis.divinyl_chlorophyllide-a_8-vinyl-reductase	19.13	1	0	1	1
RNA.regulation_of_transcription.EIN3-like_(EIL)_transcription_factor_family	27.3.19	1	0	1	1
glycolysis.cytosolic_branch.UGPase	4.1.1	1	0	1	1
protein.aa_activation.histidine-tRNA_ligase	29.1.21	2	0	1	1
amino_acid_metabolism.synthesis.serine-glycine-cysteine_group.glycine.sarcosine_oxidase	13.1.5.2.41	1	0	1	1
amino_acid_metabolism.synthesis.glutamate_family.proline.delta_1-pyrroline-5-carboxylate_synthetase	13.1.2.2.1	1	0	1	1
major_CHO_metabolism.degradation.sucrose.Susy	2.2.1.5	2	0	1	1
S-assimilation.APR	14.2	1	0	1	1
gluconeogenesis_/_glyoxylate_cycle.pyruvate_dikinase	6.5	1	0	1	1
amino_acid_metabolism.synthesis.histidine.ATP_phosphoribosyltransferase	13.1.7.1	1	0	1	1
protein.aa_activation.tyrosine-tRNA_ligase	29.1.1	2	0	1	1
lipid_metabolism.exotics_(steroids,_squalene_etc).UDP-glucose:sterol_glucosyltransferase	11.8.3	2	0	1	1
protein.synthesis.ribosomal_protein.eukaryotic.40S_subunit.S23	29.2.1.2.1.23	2	0	1	1
cell.cell_death.plants	31.5.1	6	0	1	1
lipid_metabolism.exotics_(steroids,_squalene_etc).sphingolipids.ceramide_glucosyltransferase	11.8.1.3	1	0	1	1
hormone_metabolism.brassinosteroid.synthesis-degradation.sterols.FACKEL	17.3.1.2.4	1	0	1	1
protein.degradation.ubiquitin.E3.SCF.cullin	29.5.11.4.3.3	2	0	1	1
nucleotide_metabolism.synthesis.pyrimidine.carbamoyl_phosphate_synthetase	23.1.1.1	2	0	1	1
PS.photorespiration.glycine_cleavage.P_subunit	1.2.4.1	1	0	1	1
secondary_metabolism.sulfur-containing.glucosinolates.degradation.nitrilespecifier_protein	16.5.1.3.2	4	0	1	1
RNA.regulation_of_transcription.TUB_transcription_factor_family	27.3.31	1	0	1	1
signalling.phosphinositides.bis(5'-nucleosyl)-tetraphosphatase_(assymetrical)	30.4.3	1	0	1	1
polyamine_metabolism.synthesis.agmatine_deiminase	22.1.4	1	0	1	1
cell_wall.pectin_synthesis.rhamnogalacturonan_II	10.4.3	1	0	1	1
protein.synthesis.ribosomal_protein.eukaryotic.60S_subunit.L37	29.2.1.2.2.37	1	0	1	1
protein.synthesis.ribosomal_protein.eukaryotic.60S_subunit.L31	29.2.1.2.2.31	1	0	1	1
protein.synthesis.ribosomal_protein.eukaryotic.60S_subunit.L38	29.2.1.2.2.38	3	0	1	1
protein.synthesis.ribosomal_protein.eukaryotic.60S_subunit.L39	29.2.1.2.2.39	1	0	1	1
TCA_/_organic_transformation.TCA.aconitase	8.1.3	3	0	1	1
nucleotide_metabolism.synthesis.purine.FGAR_amidotransferase	23.1.2.4	2	0	1	1
signalling.14-3-3_proteins	30.7	2	0	1	1
protein.aa_activation.cysteine-tRNA_ligase	29.1.16	1	0	1	1
misc.gluco-,_galacto-_and_mannosidases.alpha-mannosidase	26.3.3	1	0	1	1
Co-factor_and_vitamine_metabolism.isochorismatase	18.13	1	0	1	1
glycolysis.cytosolic_branch.3-phosphoglycerate_kinase_(PGK)	4.1.11	2	0	1	1
protein.synthesis.ribosomal_protein.eukaryotic.60S_subunit.L4/L1	29.2.1.2.2.141	1	0	1	1
nucleotide_metabolism.degradation.pyrimidine	23.2.1	4	0	1	1
redox.ascorbate_and_glutathione.ascorbate.L-galactono-1,4-lactone_dehydrogenase	21.2.1.5	1	0	1	1
amino_acid_metabolism.synthesis.aromatic_aa.tryptophan.anthranilate_synthase	13.1.6.5.1	3	0	1	1
nucleotide_metabolism.synthesis.purine.SAICAR_synthetase	23.1.2.7	1	0	1	1
lipid_metabolism.FA_synthesis_and_FA_elongation.ACP_oxoacyl_reductase	11.1.4	3	0	1	1
secondary_metabolism.phenylpropanoids.lignin_biosynthesis.CCR1	16.2.1.7	5	0	1	1
hormone_metabolism.ethylene.synthesis-degradation.1-aminocyclopropane-1-carboxylate_synthase	17.5.1.1	3	0	1	1
protein.synthesis.ribosomal_protein.prokaryotic.unknown_organellar.50S_subunit.L32	29.2.1.1.3.2.32	1	0	1	1
protein.synthesis.ribosomal_protein.prokaryotic.unknown_organellar.50S_subunit.L34	29.2.1.1.3.2.34	1	0	1	1
protein.synthesis.ribosomal_protein.prokaryotic.unknown_organellar.30S_subunit.S21	29.2.1.1.3.1.21	1	0	1	1
hormone_metabolism.jasmonate.signal_transduction	17.7.2	1	0	1	1
glycolysis.cytosolic_branch.glucose-6-phosphate_isomerase	4.1.3	1	0	1	1
amino_acid_metabolism.synthesis.aromatic_aa.phenylalanine_and_tyrosine.chorismate_mutase	13.1.6.2.1	1	0	1	1
secondary_metabolism.phenylpropanoids.lignin_biosynthesis.C4H	16.2.1.2	2	0	1	1
protein.synthesis.ribosomal_protein.prokaryotic.chloroplast.50S_subunit.L6	29.2.1.1.1.2.6	1	0	1	1
protein.synthesis.ribosomal_protein.prokaryotic.chloroplast.50S_subunit.L4	29.2.1.1.1.2.4	1	0	1	1
protein.synthesis.ribosomal_protein.prokaryotic.chloroplast.50S_subunit.L5	29.2.1.1.1.2.5	1	0	1	1
protein.synthesis.ribosomal_protein.prokaryotic.chloroplast.50S_subunit.L3	29.2.1.1.1.2.3	2	0	1	1
protein.synthesis.ribosomal_protein.prokaryotic.chloroplast.50S_subunit.L1	29.2.1.1.1.2.1	2	0	1	1
misc.protease_inhibitor/seed_storage/lipid_transfer_protein_(LTP)_family_protein.protease_inhibitor	26.21.1	1	0	1	1
cell_wall.precursor_synthesis.UER	10.1.11	1	0	1	1
glycolysis.cytosolic_branch.non-phosphorylating_glyceraldehyde_3-phosphate_dehydrogenase_(NPGAP-DH)	4.1.9	1	0	1	1
N-metabolism.nitrate_metabolism.nitrite_reductase	12.1.2	3	0	1	1
Co-factor_and_vitamine_metabolism.coenzyme_M.2-hydroxyacid_dehydrogenase	18.10.3	1	0	1	1
protein.synthesis.ribosomal_protein.eukaryotic.60S_subunit.L24	29.2.1.2.2.24	1	0	1	1
protein.synthesis.ribosomal_protein.eukaryotic.60S_subunit.L27	29.2.1.2.2.27	2	0	1	1
protein.synthesis.ribosomal_protein.eukaryotic.60S_subunit.L21	29.2.1.2.2.21	1	0	1	1
protein.synthesis.ribosomal_protein.eukaryotic.60S_subunit.L23	29.2.1.2.2.23	1	0	1	1
protein.synthesis.ribosomal_protein.eukaryotic.60S_subunit.L28	29.2.1.2.2.28	1	0	1	1
protein.synthesis.ribosomal_protein.prokaryotic.unknown_organellar.30S_subunit.S15	29.2.1.1.3.1.15	1	0	1	1
protein.synthesis.ribosomal_protein.prokaryotic.unknown_organellar.30S_subunit.S16	29.2.1.1.3.1.16	1	0	1	1
protein.synthesis.ribosomal_protein.prokaryotic.unknown_organellar.30S_subunit.S18	29.2.1.1.3.1.18	1	0	1	1
secondary_metabolism.sulfur-containing.glucosinolates.synthesis.aliphatic.methylthioalkylmalate_isomerase_large_subunit_(MAM-IL)	16.5.1.1.1.3	1	0	1	1
Co-factor_and_vitamine_metabolism.thiamine.hydroxymethylpyrimidine_kinase	18.2.2	1	0	1	1
lipid_metabolism.lipid_transfer_proteins_etc	11.6	11	0	1	1
S-assimilation.sulfite_oxidase	14.5	1	0	1	1
misc.gluco-,_galacto-_and_mannosidases.glycosyl_hydrolase_family_5	26.3.5	1	0	1	1
protein.synthesis.ribosomal_protein.prokaryotic.chloroplast.30S_subunit.S31	29.2.1.1.1.1.31	1	0	1	1
cell_wall.precursor_synthesis.NDP_sugar_pyrophosphorylase.GDP_mannose	10.1.1.1	1	0	1	1
nucleotide_metabolism.synthesis.purine.GAR_transformylase	23.1.2.3	1	0	1	1
cell_wall.precursor_synthesis.sugar_kinases.galacturonic_acid_kinase	10.1.30.1	1	0	1	1
protein.synthesis.misc	29.2.99	2	0	1	1
cell_wall.precursor_synthesis.phosphomannose_isomerase	10.1.20	1	0	1	1
nucleotide_metabolism.degradation.pyrimidine.dihydropyrimidinase	23.2.1.4	1	0	1	1
stress.biotic.PR-proteins.PR2_(endo-beta-1,3-glucanases)	20.1.7.2	2	0	1	1
protein.synthesis.ribosomal_protein.prokaryotic.unknown_organellar.50S_subunit.L20	29.2.1.1.3.2.20	1	0	1	1
protein.synthesis.ribosomal_protein.prokaryotic.unknown_organellar.50S_subunit.L25	29.2.1.1.3.2.25	1	0	1	1
protein.synthesis.ribosomal_protein.prokaryotic.unknown_organellar.50S_subunit.L28	29.2.1.1.3.2.28	1	0	1	1
PS.calvin_cycle.phosphoglycerate_kinase	1.3.3	3	0	1	1
C1-metabolism.dihydroneopterin_aldolase	25.9	1	0	1	1
tetrapyrrole_synthesis.uroporphyrinogen_III_synthase	19.6	3	0	1	1
cell_wall.precursor_synthesis.NDP_sugar_pyrophosphorylase.GDP_fucose_and_fucokinase	10.1.1.2	1	0	1	1
glycolysis.cytosolic_branch.phosphoglucomutase_(PGM)	4.1.2	1	0	1	1
transport.major_intrinsic_proteins.TIP	34.19.2	4	0	1	1
minor_CHO_metabolism.myo-inositol.InsP_synthases	3.4.3	1	0	1	1
amino_acid_metabolism.synthesis.aromatic_aa.tyrosine	13.1.6.4	3	0	1	1
nucleotide_metabolism.degradation.pyrimidine.dihydrouracil_dehydrogenase	23.2.1.3	1	0	1	1
mitochondrial_electron_transport_/_ATP_synthesis.NADH-DH_(type_II).mitochondrial	9.2.3	1	0	1	1
redox.heme	21.3	4	0	1	1
protein.synthesis.ribosomal_protein.eukaryotic.60S_subunit.L11	29.2.1.2.2.11	1	0	1	1
protein.synthesis.ribosomal_protein.eukaryotic.60S_subunit.L12	29.2.1.2.2.12	1	0	1	1
protein.synthesis.ribosomal_protein.eukaryotic.60S_subunit.L14	29.2.1.2.2.14	1	0	1	1
protein.synthesis.ribosomal_protein.eukaryotic.60S_subunit.L15	29.2.1.2.2.15	2	0	1	1
protein.synthesis.ribosomal_protein.eukaryotic.60S_subunit.L16	29.2.1.2.2.16	1	0	1	1
protein.synthesis.ribosomal_protein.eukaryotic.60S_subunit.L17	29.2.1.2.2.17	1	0	1	1
protein.synthesis.ribosomal_protein.eukaryotic.60S_subunit.L18	29.2.1.2.2.18	1	0	1	1
lipid_metabolism.lipid_degradation.beta-oxidation.multifunctional	11.9.4.9	2	0	1	1
redox.peroxiredoxin.BAS1	21.5.1	2	0	1	1
tetrapyrrole_synthesis.ferrochelatase	19.2	1	0	1	1
PS.lightreaction.ATP_synthase.gamma_chain	1.1.4.4	1	0	1	1
redox.ascorbate_and_glutathione.ascorbate.L-galactose_dehydrogenase	21.2.1.4	1	0	1	1
protein.synthesis.ribosomal_protein.prokaryotic.chloroplast.30S_subunit.S20	29.2.1.1.1.1.20	1	0	1	1
amino_acid_metabolism.synthesis.histidine.histidinol_dehydrogenase	13.1.7.11	1	0	1	1
nucleotide_metabolism.synthesis.pyrimidine.aspartate_transcarbamoylase	23.1.1.2	2	0	1	1
protein.synthesis.ribosomal_protein.prokaryotic.unknown_organellar.30S_subunit.S1	29.2.1.1.3.1.1	3	0	1	1
amino_acid_metabolism.synthesis.aspartate_family.methionine.S-adenosylmethionine_synthetase	13.1.3.4.11	1	0	1	1
lipid_metabolism.phospholipid_synthesis.phosphatidylserine_decarboxylase	11.3.8	2	0	1	1
protein.glycosylation.mannosyl-oligosaccharide_alpha-1,2-mannosidase	29.7.3	2	0	1	1
stress.biotic.PR-proteins.PR13_(thionins)	20.1.7.13	1	0	1	1
protein.targeting.secretory_pathway.ER	29.3.4.1	6	0	1	1
lipid_metabolism.lipid_degradation.beta-oxidation.enoyl_isomerase	11.9.4.14	1	0	1	1
cell_wall.precursor_synthesis.AXS	10.1.3	1	0	1	1
protein.synthesis.ribosomal_protein.prokaryotic.unknown_organellar.50S_subunit.L14	29.2.1.1.3.2.14	1	0	1	1
protein.synthesis.ribosomal_protein.prokaryotic.unknown_organellar.50S_subunit.L15	29.2.1.1.3.2.15	1	0	1	1
protein.synthesis.ribosomal_protein.prokaryotic.unknown_organellar.50S_subunit.L17	29.2.1.1.3.2.17	1	0	1	1
protein.synthesis.ribosomal_protein.prokaryotic.unknown_organellar.50S_subunit.L10	29.2.1.1.3.2.10	1	0	1	1
amino_acid_metabolism.synthesis.branched_chain_group.common.branched-chain-amino-acid_aminotransferase	13.1.4.1.4	2	0	1	1
protein.synthesis.ribosomal_protein.prokaryotic.unknown_organellar.50S_subunit.L18	29.2.1.1.3.2.18	3	0	1	1
PS.lightreaction.ATP_synthase.alpha_subunit	1.1.4.1	1	0	1	1
Co-factor_and_vitamine_metabolism.pantothenate.2-dehydropantoate_2-reductase	18.4.3	1	0	1	1
minor_CHO_metabolism.others.xylose_isomerase	3.5.1	1	0	1	1
PS.photorespiration.glycine_cleavage.T_subunit	1.2.4.2	1	0	1	1
lipid_metabolism.glycerol_metabolism	11.5	4	0	1	1
lipid_metabolism.exotics_(steroids,_squalene_etc).sphingolipids.ceramidase	11.8.1.1	1	0	1	1
protein.synthesis.ribosomal_protein.eukaryotic.60S_subunit.L23A	29.2.1.2.2.523	1	0	1	1
cell_wall.precursor_synthesis.UGD	10.1.4	1	0	1	1
redox.ascorbate_and_glutathione.ascorbate.GDP-L-galactose_phosphorylase	21.2.1.2	1	0	1	1
lipid_metabolism.unassigned	11.7	1	0	1	1
nucleotide_metabolism.deoxynucleotide_metabolism.dihydrofolate_reductase-thymidylate_synthase	23.5.1	1	0	1	1
protein.degradation.ubiquitin.E3.APC	29.5.11.4.4	2	0	1	1
protein.synthesis.ribosomal_protein.eukaryotic.40S_subunit.S11	29.2.1.2.1.11	1	0	1	1
protein.synthesis.ribosomal_protein.eukaryotic.40S_subunit.S10	29.2.1.2.1.10	1	0	1	1
protein.synthesis.ribosomal_protein.eukaryotic.40S_subunit.S13	29.2.1.2.1.13	1	0	1	1
protein.synthesis.ribosomal_protein.eukaryotic.40S_subunit.S15	29.2.1.2.1.15	1	0	1	1
protein.synthesis.ribosomal_protein.eukaryotic.40S_subunit.S14	29.2.1.2.1.14	1	0	1	1
protein.synthesis.ribosomal_protein.eukaryotic.40S_subunit.S18	29.2.1.2.1.18	2	0	1	1
lipid_metabolism.glycolipid_synthesis.UDP-sulfoquinovose_synthase	11.10.3	1	0	1	1
protein.synthesis.ribosomal_protein.prokaryotic.unknown_organellar.30S_subunit.S6	29.2.1.1.3.1.6	2	0	1	1
redox.peroxiredoxin.PER1	21.5.2	1	0	1	1
hormone_metabolism.brassinosteroid.synthesis-degradation.sterols.HYD1	17.3.1.2.5	1	0	1	1
protein.folding.chaperones_and_co-chaperones.HSP70s	29.6.2.3	1	0	1	1
PS.lightreaction.ATP_synthase.subunit_C	1.1.4.5	1	0	1	1
protein.synthesis.ribosomal_protein.prokaryotic.chloroplast.30S_subunit.S11	29.2.1.1.1.1.11	1	0	1	1
protein.synthesis.ribosomal_protein.prokaryotic.chloroplast.30S_subunit.S13	29.2.1.1.1.1.13	1	0	1	1
protein.synthesis.ribosomal_protein.prokaryotic.chloroplast.30S_subunit.S15	29.2.1.1.1.1.15	3	0	1	1
protein.synthesis.ribosomal_protein.prokaryotic.chloroplast.30S_subunit.S14	29.2.1.1.1.1.14	1	0	1	1
protein.synthesis.ribosomal_protein.prokaryotic.chloroplast.30S_subunit.S16	29.2.1.1.1.1.16	1	0	1	1
secondary_metabolism.isoprenoids.mevalonate_pathway.HMG-CoA_reductase	16.1.2.3	1	0	1	1
glycolysis.plastid_branch.pyrophosphate-fructose-6-P_phosphotransferase	4.2.5	1	0	1	1
PS.calvin_cycle.FBPase	1.3.7	2	0	1	1
amino_acid_metabolism.synthesis.aspartate_family.lysine.LL-diaminopimelic_acid_aminotransferase	13.1.3.5.3	1	0	1	1
transport.sugars.sucrose	34.2.1	1	0	1	1
protein.folding.chaperones_and_co-chaperones	29.6.2	1	0	1	1
nucleotide_metabolism.synthesis.purine.GMP_synthetase	23.1.2.31	1	0	1	1
lipid_metabolism.lipid_degradation.lysophospholipases.phospholipase_A2	11.9.3.4	2	0	1	1
polyamine_metabolism.synthesis.arginine_decarboxylase	22.1.3	1	0	1	1
glycolysis.plastid_branch.phosphoglycerate_mutase	4.2.12	1	0	1	1
amino_acid_metabolism.synthesis.aspartate_family.threonine	13.1.3.2	1	0	1	1
nucleotide_metabolism.synthesis.purine.IMP_dehydrogenase	23.1.2.30	1	0	1	1
RNA.regulation_of_transcription.PHOR1	27.3.64	3	0	1	1
amino_acid_metabolism.synthesis.aspartate_family.methionine.cystathionine_beta-lyase	13.1.3.4.2	1	0	1	1
protein.aa_activation.leucine-tRNA_ligase	29.1.4	3	0	1	1
PS.lightreaction.cytochrome_b6/f.iron_sulfur_subunit	1.1.3.1	1	0	1	1
secondary_metabolism.sulfur-containing.glucosinolates.degradation.nitrilase	16.5.1.3.3	1	0	1	1
protein.synthesis.ribosomal_protein.prokaryotic.chloroplast.50S_subunit.L28	29.2.1.1.1.2.28	1	0	1	1
secondary_metabolism.isoprenoids.mevalonate_pathway.farnesyl_pyrophosphate_synthetase	16.1.2.9	2	0	1	1
polyamine_metabolism.degradation	22.2	1	0	1	1
hormone_metabolism.brassinosteroid.synthesis-degradation.sterols.CYP51	17.3.1.2.3	1	0	1	1
metal_handling.regulation	15.3	3	0	1	1
protein.synthesis.ribosomal_protein.prokaryotic.chloroplast.50S_subunit.L24	29.2.1.1.1.2.24	2	0	1	1
nucleotide_metabolism.degradation.pyrimidine.beta-ureidopropionase	23.2.1.5	1	0	1	1
amino_acid_metabolism.synthesis.aspartate_family.lysine.diaminopimelate_decarboxylase	13.1.3.5.5	3	0	1	1
protein.synthesis.ribosomal_protein.eukaryotic.40S_subunit.S28	29.2.1.2.1.28	1	0	1	1
protein.synthesis.ribosomal_protein.eukaryotic.40S_subunit.S24	29.2.1.2.1.24	1	0	1	1
protein.synthesis.ribosomal_protein.eukaryotic.40S_subunit.S27	29.2.1.2.1.27	2	0	1	1
protein.synthesis.ribosomal_protein.eukaryotic.40S_subunit.S20	29.2.1.2.1.20	1	0	1	1
protein.synthesis.ribosomal_protein.eukaryotic.40S_subunit.S21	29.2.1.2.1.21	3	0	1	1
cell_wall.pectin_synthesis.xylogalacturonan	10.4.4	1	0	1	1
lipid_metabolism.exotics_(steroids,_squalene_etc).3-beta_hydroxysteroid_dehydrogenase/isomerase	11.8.4	1	0	1	1
secondary_metabolism.isoprenoids.non-mevalonate_pathway.HDS	16.1.1.6	1	0	1	1
hormone_metabolism.brassinosteroid.synthesis-degradation.sterols.SMT2	17.3.1.2.2	2	0	1	1
amino_acid_metabolism.synthesis.histidine.imidazoleglycerol-phosphate_dehydratase	13.1.7.8	1	0	1	1
tetrapyrrole_synthesis.sirohydrochlorin_ferrochelatase	19.32	1	0	1	1
signalling.receptor_kinases.leucine_rich_repeat_VIII.type_1	30.2.8.1	3	0	1	1
protein.synthesis.ribosomal_protein.prokaryotic.chloroplast.30S_subunit.S1	29.2.1.1.1.1.1	1	0	1	1
nucleotide_metabolism.synthesis.purine.adenylosuccinate_synthase	23.1.2.20	3	0	1	1
C1-metabolism.dihydropteridine_diphosphokinase	25.3	1	0	1	1
protein.synthesis.ribosomal_protein.unknown.small_subunit	29.2.1.99.1	2	0	1	1
secondary_metabolism.isoprenoids.mevalonate_pathway.mevalonate_kinase	16.1.2.4	2	0	1	1
secondary_metabolism.sulfur-containing.glucosinolates.synthesis.shared.UDP-glycosyltransferase	16.5.1.1.4.3	1	0	1	1
protein.synthesis.ribosomal_protein.prokaryotic.chloroplast.50S_subunit.PSRP5	29.2.1.1.1.2.85	1	0	1	1
mitochondrial_electron_transport_/_ATP_synthesis.unspecified	9.99	2	0	1	1
RNA.regulation_of_transcription.FHA_transcription_factor	27.3.48	7	0	1	1
protein.synthesis.ribosomal_protein.eukaryotic.60S_subunit.P2	29.2.1.2.2.82	1	0	1	1
protein.synthesis.ribosomal_protein.eukaryotic.60S_subunit.P3	29.2.1.2.2.83	1	0	1	1
protein.synthesis.ribosomal_protein.eukaryotic.60S_subunit.L10A	29.2.1.2.2.510	1	0	1	1
tetrapyrrole_synthesis.chlorophyll_synthase	19.15	1	0	1	1
amino_acid_metabolism.degradation.central_amino_acid_metabolism.aspartate	13.2.1.2	1	0	1	1

## Sheet: Chloroplast_losses
MapMan_term	MapMan_ID	Total_occurences	Sample_occurences	raw_p_value	BH_corrected_p_value
secondary_metabolism	16	427	195	1.07617e-08	6.72793e-06
RNA.regulation_of_transcription	27.3	2172	822	1.2623e-08	6.72793e-06
RNA	27	2656	988	1.4174e-08	6.72793e-06
amino_acid_metabolism.synthesis	13.1	201	103	3.71504e-08	1.32255e-05
hormone_metabolism	17	712	296	2.28069e-07	6.49542e-05
cell	31	597	253	2.84805e-07	6.75938e-05
transport	34	923	370	6.47357e-07	0.000117763
major_CHO_metabolism	2	186	93	7.15594e-07	0.000117763
DNA.synthesis/chromatin_structure	28.1	437	191	7.4429e-07	0.000117763
DNA	28	630	261	1.7248e-06	0.000231206
stress	20	873	349	1.89323e-06	0.000231206
misc	26	1196	464	1.94837e-06	0.000231206
major_CHO_metabolism.degradation	2.2	151	76	5.31026e-06	0.000541805
protein	29	3175	1139	5.32674e-06	0.000541805
Co-factor_and_vitamine_metabolism	18	102	55	7.94818e-06	0.000754547
amino_acid_metabolism	13	301	134	1.11227e-05	0.000989918
misc.UDP_glucosyl_and_glucoronyl_transferases	26.2	243	111	1.5833e-05	0.00132625
stress.biotic.regulation_of_transcription	20.1.5	61	36	2.1951e-05	0.00173657
major_CHO_metabolism.degradation.sucrose	2.2.1	98	52	2.52395e-05	0.00189163
hormone_metabolism.jasmonate.synthesis-degradation	17.7.1	19	15	4.81146e-05	0.00342576
cell.organisation	31.1	264	116	8.41739e-05	0.00570779
micro_RNA,_natural_antisense_etc	32	145	69	0.000137825	0.00829436
stress.abiotic	20.2	409	169	0.00013943	0.00829436
lipid_metabolism	11	390	162	0.000139793	0.00829436
development	33	756	292	0.000262576	0.0149563
protein.degradation	29.5	1326	490	0.000338879	0.0185601
secondary_metabolism.phenylpropanoids	16.2	116	56	0.000359019	0.0189349
amino_acid_metabolism.synthesis.aspartate_family	13.1.3	61	33	0.000465355	0.0236666
development.storage_proteins	33.1	50	28	0.000590915	0.0274476
amino_acid_metabolism.synthesis.aromatic_aa	13.1.6	50	28	0.000590915	0.0274476
secondary_metabolism.isoprenoids	16.1	151	69	0.000597525	0.0274476
major_CHO_metabolism.degradation.sucrose.invertases.neutral	2.2.1.3.1	69	36	0.000654471	0.0287783
tetrapyrrole_synthesis	19	131	61	0.000668679	0.0287783
redox	21	225	97	0.000687425	0.0287783
secondary_metabolism.sulfur-containing.glucosinolates.synthesis.aliphatic	16.5.1.1.1	18	13	0.000707331	0.0287783
hormone_metabolism.salicylic_acid	17.8	132	61	0.000850871	0.0318858
hormone_metabolism.salicylic_acid.synthesis-degradation	17.8.1	132	61	0.000850871	0.0318858
stress.abiotic.drought/salt	20.2.3	77	39	0.000850884	0.0318858
transport.peptides_and_oligopeptides	34.13	143	65	0.00100561	0.0367177
misc.cytochrome_P450	26.1	138	63	0.00104138	0.037073
signalling.calcium	30.3	188	82	0.00113809	0.039528
amino_acid_metabolism.synthesis.branched_chain_group.leucine_specific	13.1.4.4	6	6	0.00124011	0.0420458
major_CHO_metabolism.degradation.sucrose.invertases	2.2.1.3	71	36	0.00129324	0.0428273
RNA.regulation_of_transcription.C2C2(Zn)_DOF_zinc_finger_family	27.3.8	13	10	0.00141977	0.0453473
secondary_metabolism.sulfur-containing.glucosinolates.synthesis	16.5.1.1	23	15	0.00143303	0.0453473
glycolysis.unclear/dually_targeted	4.3	21	14	0.00151284	0.0468322
lipid_metabolism.FA_synthesis_and_FA_elongation	11.1	166	73	0.00158282	0.0479562
nucleotide_metabolism	23	148	66	0.00169135	0.0501767
stress.biotic	20.1	475	185	0.00224492	0.0652402
misc.glutathione_S_transferases	26.9	44	24	0.00232566	0.0662347
secondary_metabolism.isoprenoids.carotenoids	16.1.4	22	14	0.00290983	0.0812469
redox.thioredoxin	21.1	67	33	0.00368964	0.0985236
transport.ABC_transporters_and_multidrug_resistance_systems	34.16	72	35	0.00373129	0.0985236
RNA.regulation_of_transcription.C2H2_zinc_finger_family	27.3.11	77	37	0.00373615	0.0985236
lipid_metabolism.lipid_degradation.lysophospholipases	11.9.3	36	20	0.0039882	0.103258
protein.synthesis	29.2	677	254	0.00410601	0.103843
hormone_metabolism.jasmonate	17.7	27	16	0.00415663	0.103843
secondary_metabolism.sulfur-containing.glucosinolates	16.5.1	34	19	0.0045589	0.111929
amino_acid_metabolism.synthesis.aspartate_family.methionine	13.1.3.4	25	15	0.00466282	0.11254
lipid_metabolism.lipid_degradation	11.9	96	44	0.00509339	0.120883
secondary_metabolism.phenylpropanoids.lignin_biosynthesis	16.2.1	76	36	0.00562592	0.131333
development.unspecified	33.99	636	238	0.00618725	0.141904
stress.biotic.PR-proteins.PR6_(proteinase_inhibitors)	20.1.7.6	19	12	0.00636619	0.141904
stress.abiotic.unspecified	20.2.99	54	27	0.00637771	0.141904
protein.degradation.metalloprotease	29.5.7	35	19	0.00694326	0.152111
mitochondrial_electron_transport_/_ATP_synthesis.cytochrome_c	9.6	11	8	0.007871	0.164828
amino_acid_metabolism.synthesis.aromatic_aa.tryptophan	13.1.6.5	11	8	0.007871	0.164828
lipid_metabolism.glycolipid_synthesis	11.1	11	8	0.007871	0.164828
RNA.regulation_of_transcription.unclassified	27.3.99	313	123	0.00820774	0.169389
protein.degradation.inhibitors	29.5.15	50	25	0.00850785	0.17299
hormone_metabolism.auxin	17.2	122	53	0.00863717	0.17299
amino_acid_metabolism.synthesis.branched_chain_group	13.1.4	24	14	0.00876133	0.17299
DNA.synthesis/chromatin_structure.retrotransposon/transposase.hat-like_transposase	28.1.1.4	38	20	0.00886815	0.17299
redox.glutaredoxins	21.4	31	17	0.00918863	0.176819
major_CHO_metabolism.synthesis.starch	2.1.2	36	19	0.010246	0.194537
secondary_metabolism.isoprenoids.non-mevalonate_pathway	16.1.1	20	12	0.0112076	0.209995
lipid_metabolism.FA_synthesis_and_FA_elongation.acetyl_CoA_carboxylation.heteromeric_complex	11.1.1.2	4	4	0.0115519	0.210896
glycolysis.unclear/dually_targeted.phosphoglycerate_mutase	4.3.12	4	4	0.0115519	0.210896
RNA.regulation_of_transcription.AP2/EREBP,_APETALA2/ethylene-responsive_element_binding_protein_family	27.3.3	92	41	0.0118576	0.213736
transport.calcium	34.21	16	10	0.0140461	0.250021
secondary_metabolism.sulfur-containing	16.5	37	19	0.0146899	0.257953
hormone_metabolism.auxin.induced-regulated-responsive-activated	17.2.3	80	36	0.0148541	0.257953
DNA.unspecified	28.99	136	57	0.0155447	0.266695
amino_acid_metabolism.synthesis.aromatic_aa.chorismate	13.1.6.1	30	16	0.0158572	0.268818
protein.degradation.ubiquitin	29.5.11	919	331	0.016483	0.273396
lipid_metabolism.lipid_degradation.lysophospholipases.phosphoinositide_phospholipase_C	11.9.3.5	6	5	0.0165112	0.273396
nucleotide_metabolism.degradation	23.2	35	18	0.0170339	0.278808
tetrapyrrole_synthesis.unspecified	19.99	10	7	0.017839	0.281971
hormone_metabolism.ethylene	17.5	145	60	0.0178916	0.281971
hormone_metabolism.gibberelin.signal_transduction	17.6.2	8	6	0.0180192	0.281971
stress.biotic.receptors.TIR-NBS-LRR	20.1.2.2	8	6	0.0180192	0.281971
protein.degradation.serine_protease	29.5.5	58	27	0.019844	0.303849
lipid_metabolism.FA_synthesis_and_FA_elongation.long_chain_fatty_acid_CoA_ligase	11.1.9	58	27	0.019844	0.303849
major_CHO_metabolism.synthesis	2.1	38	19	0.0205116	0.309215
DNA.synthesis/chromatin_structure.retrotransposon/transposase	28.1.1	43	21	0.0207711	0.309215
secondary_metabolism.isoprenoids.terpenoids	16.1.5	79	35	0.0210704	0.309215
signalling	30	1111	395	0.0211115	0.309215
cell.division	31.2	119	50	0.0212803	0.309215
cell.vesicle_transport	31.4	160	65	0.0218822	0.31475
RNA.regulation_of_transcription.AtSR_transcription_factor_family	27.3.39	144	59	0.0232889	0.331251
protein.synthesis.ribosome_biogenesis	29.2.2	414	155	0.0234946	0.331251
lipid_metabolism.lipid_degradation.lipases	11.9.2	36	18	0.0238219	0.332572
RNA.processing	27.1	403	151	0.0244181	0.337587
misc.misc2	26.1	72	32	0.0253424	0.34447
TCA_/_organic_transformation	8	59	27	0.0253998	0.34447
minor_CHO_metabolism	3	153	62	0.0261007	0.350636
RNA.regulation_of_transcription.squamosa_promoter_binding_protein_family_(SBP)	27.3.28	29	15	0.0267191	0.355589
protein.synthesis.ribosomal_protein.prokaryotic.chloroplast.50S_subunit	29.2.1.1.1.2	39	19	0.0279524	0.368558
secondary_metabolism.flavonoids	16.8	94	40	0.0295558	0.386123
RNA.silencing.RISC_formation.RNA_helicase	27.5.2.1	13	8	0.0313449	0.395208
tetrapyrrole_synthesis.ALA_dehydratase	19.4	60	27	0.0320828	0.395208
RNA.silencing	27.5	32	16	0.0322404	0.395208
protein.postranslational_modification	29.4	878	313	0.0329967	0.395208
protein.synthesis.ribosomal_protein.eukaryotic.60S_subunit.L18A	29.2.1.2.2.518	20	11	0.0333022	0.395208
major_CHO_metabolism.degradation.sucrose.hexokinase	2.2.1.4	20	11	0.0333022	0.395208
glycolysis	4	55	25	0.0336009	0.395208
hormone_metabolism.ethylene.synthesis-degradation	17.5.1	55	25	0.0336009	0.395208
RNA.regulation_of_transcription.E2F/DP_transcription_factor_family	27.3.18	3	3	0.0352468	0.395208
glycolysis.cytosolic_branch.phosphoglycerate_mutase	4.1.12	3	3	0.0352468	0.395208
secondary_metabolism.flavonoids.anthocyanins.anthocyanin_5-aromatic_acyltransferase	16.8.1.21	3	3	0.0352468	0.395208
major_CHO_metabolism.degradation.starch.glucan_water_dikinase	2.2.2.3	3	3	0.0352468	0.395208
transport.peroxisomes	34.17	3	3	0.0352468	0.395208
PS.photorespiration.serine_hydroxymethyltransferase	1.2.5	3	3	0.0352468	0.395208
nucleotide_metabolism.salvage.phosphoribosyltransferases.uracil_phosphoribosyltransferase_(UPP)	23.3.1.3	3	3	0.0352468	0.395208
amino_acid_metabolism.synthesis.aromatic_aa.tryptophan.tryptophan_synthase	13.1.6.5.5	3	3	0.0352468	0.395208
hormone_metabolism.jasmonate.synthesis-degradation.lipoxygenase	17.7.1.2	3	3	0.0352468	0.395208
major_CHO_metabolism.synthesis.starch.transporter	2.1.2.5	3	3	0.0352468	0.395208
transport.misc	34.99	265	101	0.0368944	0.405419
transport.sugars	34.2	40	19	0.0372478	0.405419
hormone_metabolism.gibberelin.synthesis-degradation	17.6.1	30	15	0.037581	0.405419
nucleotide_metabolism.salvage	23.3	30	15	0.037581	0.405419
protein.assembly_and_cofactor_ligation	29.8	30	15	0.037581	0.405419
major_CHO_metabolism.degradation.starch	2.2.2	53	24	0.0386611	0.406758
RNA.regulation_of_transcription.heat-shock_transcription_factor_family_(HSF)	27.3.23	9	6	0.0391333	0.406758
minor_CHO_metabolism.myo-inositol.inositol_phosphatase	3.4.5	9	6	0.0391333	0.406758
RNA.regulation_of_transcription.TCP_transcription_factor_family	27.3.29	9	6	0.0391333	0.406758
signalling.receptor_kinases.extensin	30.2.18	9	6	0.0391333	0.406758
protein.aa_activation	29.1	85	36	0.0403838	0.413995
RNA.regulation_of_transcription.WRKY_domain_transcription_factor_family	27.3.32	48	22	0.0404111	0.413995
redox.peroxiredoxin	21.5	7	5	0.0421803	0.418541
Co-factor_and_vitamine_metabolism.folate_and_vitamine_K.vitamine_K	18.5.2	7	5	0.0421803	0.418541
secondary_metabolism.isoprenoids.carotenoids.violaxanthin_de-epoxidase	16.1.4.21	5	4	0.0426183	0.418541
secondary_metabolism.isoprenoids.non-mevalonate_pathway.geranylgeranyl_pyrophosphate_synthase	16.1.1.10	5	4	0.0426183	0.418541
hormone_metabolism.jasmonate.synthesis-degradation.12-oxophytodienoate_reductase_3	17.7.1.5	5	4	0.0426183	0.418541
major_CHO_metabolism.synthesis.starch.AGPase	2.1.2.1	5	4	0.0426183	0.418541
transport.metabolite_transporters_at_the_mitochondrial_membrane	34.9	64	28	0.0431811	0.420289
RNA.regulation_of_transcription.C2C2(Zn)_Constans-like_zinc_finger_family_(CO-like)	27.3.7	28	14	0.0438738	0.420289
stress.biotic.signalling	20.1.3	28	14	0.0438738	0.420289
DNA.synthesis/chromatin_structure.histone	28.1.3	33	16	0.0439768	0.420289
PS.lightreaction.photosystem_II.LHC-II	1.1.1.1	16	9	0.0450586	0.427756
TCA_/_organic_transformation.TCA	8.1	46	21	0.0466467	0.4399
RNA.regulation_of_transcription.bZIP_transcription_factor_family	27.3.35	78	33	0.0489275	0.456107
RNA.regulation_of_transcription.lateral_organ_boundaries_gene_family_(AS2)	27.3.37	21	11	0.0496465	0.456107
hormone_metabolism.abscisic_acid.synthesis-degradation	17.1.1	21	11	0.0496465	0.456107
RNA.silencing.RISC_formation	27.5.2	21	11	0.0496465	0.456107
hormone_metabolism.brassinosteroid	17.3	164	64	0.0530484	0.481635
protein.degradation.ubiquitin.E3	29.5.11.4	722	257	0.0531016	0.481635
signalling.G-proteins	30.5	184	71	0.0550786	0.496405
PS	1	339	125	0.0594265	0.527202
transport.phosphate	34.7	24	12	0.0601291	0.527202
secondary_metabolism.phenylpropanoids.lignin_biosynthesis.F5H	16.2.1.8	12	7	0.0610873	0.527202
Co-factor_and_vitamine_metabolism.pantothenate	18.4	12	7	0.0610873	0.527202
major_CHO_metabolism.degradation.starch.starch_cleavage	2.2.2.1	12	7	0.0610873	0.527202
amino_acid_metabolism.synthesis.histidine	13.1.7	12	7	0.0610873	0.527202
secondary_metabolism.phenylpropanoids.lignin_biosynthesis.4CL	16.2.1.3	12	7	0.0610873	0.527202
RNA.regulation_of_transcription.MYB_domain_transcription_factor_family	27.3.25	254	95	0.0658348	0.564752
RNA.transcription	27.2	138	54	0.0676071	0.572592
stress.biotic.kinases	20.1.4	17	9	0.0685188	0.572592
secondary_metabolism.flavonoids.anthocyanins	16.8.1	17	9	0.0685188	0.572592
hormone_metabolism.brassinosteroid.synthesis-degradation.sterols.SMT1	17.3.1.2.1	17	9	0.0685188	0.572592
hormone_metabolism.gibberelin	17.6	53	23	0.0687593	0.572592
RNA.regulation_of_transcription.GRAS_transcription_factor_family	27.3.21	27	13	0.0700589	0.578022
amino_acid_metabolism.synthesis.aspartate_family.misc.homoserine	13.1.3.6.1	22	11	0.0706291	0.578022
amino_acid_metabolism.synthesis.aspartate_family.misc	13.1.3.6	22	11	0.0706291	0.578022
mitochondrial_electron_transport_/_ATP_synthesis	9	161	62	0.0717716	0.584016
hormone_metabolism.abscisic_acid	17.1	48	21	0.0734329	0.586636
lipid_metabolism.glycolipid_synthesis.DGDG_synthase	11.10.2	8	5	0.0824488	0.586636
RNA.regulation_of_transcription.nucleosome/chromatin_assembly_factor_group	27.3.62	8	5	0.0824488	0.586636
PS.lightreaction.other_electron_carrier_(ox/red).ferredoxin_oxireductase	1.1.5.4	8	5	0.0824488	0.586636
glycolysis.unclear/dually_targeted.phospho-enol-pyruvate_carboxylase_(PEPC)	4.3.15	8	5	0.0824488	0.586636
amino_acid_metabolism.synthesis.aromatic_aa.chorismate.chorismate_synthase	13.1.6.1.7	20	10	0.0831925	0.586636
Co-factor_and_vitamine_metabolism.iron-sulphur_clusters	18.7	20	10	0.0831925	0.586636
metal_handling	15	65	27	0.0864286	0.586636
misc.acid_and_other_phosphatases	26.13	49	21	0.0900901	0.586636
protein.synthesis.ribosomal_protein.prokaryotic.chloroplast	29.2.1.1.1	68	28	0.090468	0.586636
protein.synthesis.ribosomal_protein.prokaryotic.unknown_organellar	29.2.1.1.3	68	28	0.090468	0.586636
cell.cycle	31.3	79	32	0.0907196	0.586636
protein.degradation.ubiquitin.E3.SCF	29.5.11.4.3	235	87	0.0932737	0.586636
PS.calvin_cycle.transketolase	1.3.8	6	4	0.0948323	0.586636
lipid_metabolism.FA_synthesis_and_FA_elongation.acetyl_CoA_carboxylation	11.1.1	6	4	0.0948323	0.586636
stress.biotic.PR-proteins.PR6_(proteinase_inhibitors).trypsin_inhibitor	20.1.7.6.1	6	4	0.0948323	0.586636
RNA.regulation_of_transcription.CCAAT_box_binding_factor_family,_HAP3	27.3.15	6	4	0.0948323	0.586636
cell.division.plastid	31.2.5	6	4	0.0948323	0.586636
hormone_metabolism.abscisic_acid.signal_transduction	17.1.2	13	7	0.0957867	0.586636
hormone_metabolism.auxin.signal_transduction	17.2.2	36	16	0.0963608	0.586636
metal_handling.binding,_chelation_and_storage	15.2	44	19	0.0968459	0.586636
misc.oxidases_-_copper,_flavone_etc	26.7	127	49	0.0973665	0.586636
lipid_metabolism.FA_synthesis_and_FA_elongation.acyl_CoA_ligase	11.1.8	18	9	0.0983152	0.586636
nucleotide_metabolism.synthesis.purine	23.1.2	18	9	0.0983152	0.586636
protein.degradation.ubiquitin.E2	29.5.11.3	55	23	0.100827	0.586636
secondary_metabolism.phenylpropanoids.lignin_biosynthesis.CAD	16.2.1.10	31	14	0.102561	0.586636
signalling.phosphinositides	30.4	31	14	0.102561	0.586636
misc.myrosinases-lectin-jacalin	26.16	80	32	0.105254	0.586636
protein.degradation.ubiquitin.E3.RING	29.5.11.4.2	461	164	0.106061	0.586636
secondary_metabolism.phenylpropanoids.lignin_biosynthesis.CCoAOMT	16.2.1.6	4	3	0.106331	0.586636
RNA.silencing.transitivity.SGS	27.5.3.2	4	3	0.106331	0.586636
secondary_metabolism.sulfur-containing.glucosinolates.synthesis.indole	16.5.1.1.3	4	3	0.106331	0.586636
amino_acid_metabolism.degradation.glutamate_family.glutamine	13.2.2.1	4	3	0.106331	0.586636
TCA_/_organic_transformation.TCA.IDH	8.1.4	4	3	0.106331	0.586636
PS.calvin_cycle.PRK	1.3.12	4	3	0.106331	0.586636
RNA.regulation_of_transcription.high_mobility_group_family_(HMG)	27.3.53	4	3	0.106331	0.586636
major_CHO_metabolism.degradation.sucrose.fructokinase	2.2.1.1	4	3	0.106331	0.586636
protein.synthesis.ribosomal_protein.eukaryotic.60S_subunit.L34	29.2.1.2.2.34	4	3	0.106331	0.586636
lipid_metabolism.phospholipid_synthesis.phosphatidate_cytidylyltransferase	11.3.3	4	3	0.106331	0.586636
PS.calvin_cycle.GAP	1.3.4	4	3	0.106331	0.586636
RNA.silencing.transitivity.SGS.XH-XS	27.5.3.2.1	4	3	0.106331	0.586636
secondary_metabolism.isoprenoids.non-mevalonate_pathway.HDR	16.1.1.7	4	3	0.106331	0.586636
lipid_metabolism.FA_synthesis_and_FA_elongation.acetyl_CoA_carboxylation.heteromeric_complex.biotin_carboxyl_carrier_protein	11.1.1.2.3	2	2	0.107522	0.586636
DNA.synthesis/chromatin_structure.retrotransposon/transposase.mutator-like_transposase	28.1.1.7	2	2	0.107522	0.586636
amino_acid_metabolism.synthesis.aromatic_aa.tryptophan.phosphoribosyanthranilate_isomerase	13.1.6.5.3	2	2	0.107522	0.586636
Co-factor_and_vitamine_metabolism.folate_and_vitamine_K.vitamine_K.isochorismate_synthase	18.5.2.1	2	2	0.107522	0.586636
lipid_metabolism.phospholipid_synthesis.1-acylglycerol-3-phosphate_O-acyltransferase	11.3.1	2	2	0.107522	0.586636
TCA_/_organic_transformation.other_organic_acid_transformations.aconitase	8.2.3	2	2	0.107522	0.586636
Co-factor_and_vitamine_metabolism.riboflavin.GTP_cyclohydrolase_II	18.3.1	2	2	0.107522	0.586636
secondary_metabolism.sulfur-containing.glucosinolates.synthesis.aliphatic.branched-chain_amino_acid_aminotransferase_(BCAT/MAAT)	16.5.1.1.1.1	2	2	0.107522	0.586636
secondary_metabolism.sulfur-containing.glucosinolates.synthesis.indole.CYP79B3_monooxygenase	16.5.1.1.3.2	2	2	0.107522	0.586636
stress.biotic.respiratory_burst	20.1.1	2	2	0.107522	0.586636
hormone_metabolism.brassinosteroid.synthesis-degradation.BRs.metabolic_regulation	17.3.1.1.5	2	2	0.107522	0.586636
amino_acid_metabolism.synthesis.histidine.phosphoribosylformimino-5-aminoimidazole_carboxamide_ribotide_isomerase_(BBM_II)	13.1.7.5	2	2	0.107522	0.586636
protein.synthesis.ribosomal_protein.prokaryotic.chloroplast.50S_subunit.L22	29.2.1.1.1.2.22	2	2	0.107522	0.586636
secondary_metabolism.sulfur-containing.glucosinolates.regulation	16.5.1.2	2	2	0.107522	0.586636
hormone_metabolism.jasmonate.synthesis-degradation.lipases	17.7.1.1	2	2	0.107522	0.586636
Co-factor_and_vitamine_metabolism.pantothenate.branched-chain_amino_acid_aminotransferase	18.4.1	2	2	0.107522	0.586636
nucleotide_metabolism.synthesis.PRS-PP	23.1.3	2	2	0.107522	0.586636
amino_acid_metabolism.synthesis.glutamate_family.arginine.aspartate_racemase	13.1.2.3.31	2	2	0.107522	0.586636
nucleotide_metabolism.synthesis.purine.amidophosphoribosyltransferase	23.1.2.1	2	2	0.107522	0.586636
secondary_metabolism.sulfur-containing.glucosinolates.synthesis.aromatic	16.5.1.1.2	2	2	0.107522	0.586636
secondary_metabolism.sulfur-containing.glucosinolates.synthesis.shared.CYP83B1_phenylacetaldoxime_monooxygenase	16.5.1.1.4.1	2	2	0.107522	0.586636
hormone_metabolism.jasmonate.synthesis-degradation.allene_oxidase_synthase	17.7.1.3	2	2	0.107522	0.586636
Co-factor_and_vitamine_metabolism.riboflavin.riboflavin_synthase	18.3.2	2	2	0.107522	0.586636
tetrapyrrole_synthesis.coproporphyrinogen_III_oxidase	19.8	2	2	0.107522	0.586636
Co-factor_and_vitamine_metabolism.folate_and_vitamine_K.vitamine_K.2-phytyl-1,4-naphthoquinone_methyltransferase	18.5.2.8	2	2	0.107522	0.586636
major_CHO_metabolism.degradation.starch.starch_cleavage.beta_amylase	2.2.2.1.2	2	2	0.107522	0.586636
secondary_metabolism.sulfur-containing.glucosinolates.synthesis.aliphatic.CYP83A1_phenylacetaldoxime_monooxygenase	16.5.1.1.1.7	2	2	0.107522	0.586636
cell_wall.cell_wall_proteins.RGP	10.5.5	2	2	0.107522	0.586636
major_CHO_metabolism.degradation.sucrose.Susy	2.2.1.5	2	2	0.107522	0.586636
secondary_metabolism.sulfur-containing.glucosinolates.regulation.indole	16.5.1.2.3	2	2	0.107522	0.586636
protein.aa_activation.glycine-tRNA_ligase	29.1.14	2	2	0.107522	0.586636
secondary_metabolism.sulfur-containing.glucosinolates.synthesis.aromatic.CYP79A2_monooxygenase	16.5.1.1.2.1	2	2	0.107522	0.586636
minor_CHO_metabolism.trehalose.TPP	3.2.2	2	2	0.107522	0.586636
amino_acid_metabolism.synthesis.aspartate_family.misc.homoserine.aspartate_kinase	13.1.3.6.1.1	2	2	0.107522	0.586636
amino_acid_metabolism.synthesis.branched_chain_group.common.acetolactate_synthase	13.1.4.1.1	2	2	0.107522	0.586636
protein.synthesis.ribosomal_protein.eukaryotic.60S_subunit.L13	29.2.1.2.2.13	2	2	0.107522	0.586636
OPP.oxidative_PP.glucose-6-phosphate_1-dehydrogenase_(G6PD)	7.1.1	2	2	0.107522	0.586636
amino_acid_metabolism.synthesis.branched_chain_group.common.branched-chain-amino-acid_aminotransferase	13.1.4.1.4	2	2	0.107522	0.586636
TCA_/_organic_transformation.TCA.succinyl-CoA_ligase	8.1.6	2	2	0.107522	0.586636
secondary_metabolism.sulfur-containing.glucosinolates.synthesis.indole.CYP79B2_monooxygenase	16.5.1.1.3.1	2	2	0.107522	0.586636
protein.aa_activation.aspartate-tRNA_ligase	29.1.12	2	2	0.107522	0.586636
lipid_metabolism.FA_synthesis_and_FA_elongation.ACP_protein	11.1.12	2	2	0.107522	0.586636
secondary_metabolism.sulfur-containing.glucosinolates.synthesis.aliphatic.benzoate-CoA_ligase	16.5.1.1.1.12	2	2	0.107522	0.586636
secondary_metabolism.isoprenoids.mevalonate_pathway.mevalonate_kinase	16.1.2.4	2	2	0.107522	0.586636
secondary_metabolism.flavonoids.flavonols	16.8.4	21	10	0.113689	0.610419
minor_CHO_metabolism.trehalose	3.2	11	6	0.114025	0.610419
misc.dynamin	26.17	11	6	0.114025	0.610419
secondary_metabolism.wax	16.7	11	6	0.114025	0.610419
signalling.receptor_kinases.leucine_rich_repeat_VIII.type_2	30.2.8.2	11	6	0.114025	0.610419
protein.synthesis.ribosomal_protein.prokaryotic	29.2.1.1	137	52	0.115045	0.612979
TCA_/_organic_transformation.other_organic_acid_transformations	8.2	16	8	0.116655	0.612979
amino_acid_metabolism.synthesis.aspartate_family.misc.homoserine.homoserine_kinase	13.1.3.6.1.4	16	8	0.116655	0.612979
biodegradation_of_xenobiotics	24	16	8	0.116655	0.612979
TCA_/_organic_transformation.TCA.pyruvate_DH.E1	8.1.1.1	16	8	0.116655	0.612979
redox.ascorbate_and_glutathione.glutathione	21.2.2	29	13	0.119457	0.616578
mitochondrial_electron_transport_/_ATP_synthesis.F1-ATPase	9.9	29	13	0.119457	0.616578
RNA.regulation_of_transcription.triple-helix_transcription_factor_family_(Trihelix)	27.3.30	29	13	0.119457	0.616578
signalling.receptor_kinases.proline_extensin_like	30.2.22	29	13	0.119457	0.616578
transport.metal	34.12	67	27	0.119505	0.616578
protein.synthesis.elongation	29.2.4	37	16	0.119989	0.616841
transport.unspecified_cations	34.14	48	20	0.124291	0.636655
protein.synthesis.ribosomal_protein	29.2.1	262	95	0.126783	0.647093
minor_CHO_metabolism.myo-inositol	3.4	40	17	0.127744	0.64736
cell_wall.pectinesterases	10.8	40	17	0.127744	0.64736
nucleotide_metabolism.synthesis	23.1	32	14	0.129381	0.651021
cell_wall.degradation.mannan-xylose-arabinose-fucose	10.6.2	32	14	0.129381	0.651021
RNA.regulation_of_transcription.homeobox_transcription_factor_family_(HB)	27.3.22	51	21	0.130235	0.653009
transport.cyclic_nucleotide_or_calcium_regulated_channels	34.22	19	9	0.134376	0.668414
N-metabolism.misc	12.4	19	9	0.134376	0.668414
signalling.in_sugar_and_nutrient_physiology	30.1	43	18	0.134942	0.668414
RNA.regulation_of_transcription.auxin_response_transcription_factor_family_(ARF)	27.3.4	9	5	0.136593	0.668414
RNA.regulation_of_transcription.ARR	27.3.5	9	5	0.136593	0.668414
gluconeogenesis_/_glyoxylate_cycle	6	9	5	0.136593	0.668414
Co-factor_and_vitamine_metabolism.folate_and_vitamine_K	18.5	9	5	0.136593	0.668414
cell_wall.pectinesterases.PME	10.8.1	35	15	0.138431	0.673629
misc.nitrilases,_nitrile_lyases,_berberine_bridge_enzymes,_reticuline_oxidases,_troponine_reductases	26.8	82	32	0.138605	0.673629
transport.major_intrinsic_proteins	34.19	27	12	0.139324	0.674823
PS.lightreaction	1.1	243	88	0.140286	0.677178
protein.degradation.ubiquitin.E3.SCF.FBOX	29.5.11.4.3.2	217	79	0.142019	0.683224
RNA.regulation_of_transcription.ABI3/VP1-related_B3-domain-containing_transcription_factor_family	27.3.1	122	46	0.143618	0.688595
hormone_metabolism.brassinosteroid.synthesis-degradation	17.3.1	108	41	0.147672	0.705654
N-metabolism	12	41	17	0.154314	0.7331
misc.calcineurin-like_phosphoesterase_family_protein	26.27	83	32	0.157411	0.7331
stress.biotic.PR-proteins	20.1.7	152	56	0.162448	0.7331
redox.dismutases_and_catalases	21.6	25	11	0.162737	0.7331
signalling.lipids	30.9	7	4	0.165035	0.7331
hormone_metabolism.abscisic_acid.synthesis-degradation.synthesis	17.1.1.1	7	4	0.165035	0.7331
Co-factor_and_vitamine_metabolism.riboflavin	18.3	7	4	0.165035	0.7331
hormone_metabolism.gibberelin.synthesis-degradation.GA20_oxidase	17.6.1.11	7	4	0.165035	0.7331
amino_acid_metabolism.synthesis.serine-glycine-cysteine_group.cysteine	13.1.5.3	12	6	0.166963	0.7331
protein.synthesis.ribosomal_protein.prokaryotic.unknown_organellar.30S_subunit	29.2.1.1.3.1	12	6	0.166963	0.7331
nucleotide_metabolism.salvage.NUDIX_hydrolases	23.3.3	12	6	0.166963	0.7331
protein.targeting.peroxisomes	29.3.5	12	6	0.166963	0.7331
PS.calvin_cycle	1.3	61	24	0.16909	0.7331
signalling.receptor_kinases.Catharanthus_roseus-like_RLK1	30.2.16	61	24	0.16909	0.7331
PS.lightreaction.photosystem_II	1.1.1	121	45	0.173571	0.7331
glycolysis.cytosolic_branch	4.1	28	12	0.174253	0.7331
amino_acid_metabolism.degradation.aspartate_family.threonine	13.2.3.2	20	9	0.176254	0.7331
protein.degradation.ubiquitin.E3.SCF.SKP	29.5.11.4.3.1	20	9	0.176254	0.7331
hormone_metabolism.brassinosteroid.signal_transduction	17.3.2	42	17	0.183613	0.7331
protein.degradation.cysteine_protease	29.5.3	56	22	0.184547	0.7331
cell_wall.hemicellulose_synthesis	10.3	34	14	0.193452	0.7331
protein.targeting.chloroplast	29.3.3	34	14	0.193452	0.7331
hormone_metabolism.brassinosteroid.synthesis-degradation.sterols	17.3.1.2	48	19	0.196285	0.7331
signalling.light	30.11	105	39	0.19687	0.7331
PS.lightreaction.photosystem_I	1.1.2	37	15	0.201543	0.7331
RNA.regulation_of_transcription.CPP(Zn)_CPP1-related_transcription_factor_family	27.3.17	5	3	0.201901	0.7331
RNA.silencing.transitivity	27.5.3	5	3	0.201901	0.7331
transport.nitrate	34.4	5	3	0.201901	0.7331
nucleotide_metabolism.phosphotransfer_and_pyrophosphatases.misc	23.4.99	5	3	0.201901	0.7331
amino_acid_metabolism.synthesis.aspartate_family.methionine.homocysteine_S-methyltransferase	13.1.3.4.12	5	3	0.201901	0.7331
transport.sulphate	34.6	5	3	0.201901	0.7331
fermentation.aldehyde_dehydrogenase	5.1	5	3	0.201901	0.7331
RNA.regulation_of_transcription.CCAAT_box_binding_factor_family,_HAP5	27.3.16	5	3	0.201901	0.7331
hormone_metabolism.gibberelin.synthesis-degradation.GA2_oxidase	17.6.1.13	5	3	0.201901	0.7331
Co-factor_and_vitamine_metabolism.molybdenum_cofactor	18.1	5	3	0.201901	0.7331
amino_acid_metabolism.synthesis.serine-glycine-cysteine_group.cysteine.SAT	13.1.5.3.2	5	3	0.201901	0.7331
secondary_metabolism.sulfur-containing.glucosinolates.synthesis.shared	16.5.1.1.4	5	3	0.201901	0.7331
transport.major_intrinsic_proteins.NIP	34.19.3	10	5	0.202111	0.7331
amino_acid_metabolism.synthesis.aspartate_family.lysine	13.1.3.5	10	5	0.202111	0.7331
minor_CHO_metabolism.sugar_alcohols	3.3	10	5	0.202111	0.7331
nucleotide_metabolism.salvage.nucleoside_kinases	23.3.2	10	5	0.202111	0.7331
hormone_metabolism.brassinosteroid.signal_transduction.other	17.3.2.99	10	5	0.202111	0.7331
transport.metabolite_transporters_at_the_envelope_membrane	34.8	26	11	0.202482	0.7331
nucleotide_metabolism.phosphotransfer_and_pyrophosphatases	23.4	26	11	0.202482	0.7331
hormone_metabolism.ethylene.signal_transduction	17.5.2	71	27	0.205953	0.7331
signalling.in_sugar_and_nutrient_physiology.misc	30.1.1	18	8	0.208346	0.7331
lipid_metabolism.FA_synthesis_and_FA_elongation.pyruvate_kinase	11.1.30	29	12	0.212933	0.7331
cell_wall	10	418	145	0.214338	0.7331
RNA.processing.degradation_dicer	27.1.20	32	13	0.22207	0.7331
protein.synthesis.ribosomal_protein.eukaryotic	29.2.1.2	121	44	0.227019	0.7331
signalling.receptor_kinases.leucine_rich_repeat_II	30.2.2	13	6	0.22797	0.7331
signalling.misc	30.8	13	6	0.22797	0.7331
amino_acid_metabolism.synthesis.branched_chain_group.common	13.1.4.1	13	6	0.22797	0.7331
cell.cycle.peptidylprolyl_isomerase	31.3.1	13	6	0.22797	0.7331
TCA_/_organic_transformation.TCA.pyruvate_DH	8.1.1	24	10	0.235493	0.7331
C1-metabolism	25	24	10	0.235493	0.7331
protein.glycosylation	29.7	41	16	0.243725	0.7331
PS.lightreaction.photosystem_I.PSI_polypeptide_subunits	1.1.2.2	27	11	0.245903	0.7331
minor_CHO_metabolism.myo-inositol.poly-phosphatases	3.4.1	27	11	0.245903	0.7331
stress.abiotic.light	20.2.5	27	11	0.245903	0.7331
misc.rhodanese	26.23	16	7	0.247199	0.7331
RNA.regulation_of_transcription.MYB-related_transcription_factor_family	27.3.26	16	7	0.247199	0.7331
nucleotide_metabolism.deoxynucleotide_metabolism.pseudouridine_synthase	23.5.2	8	4	0.247621	0.7331
minor_CHO_metabolism.raffinose_family	3.1	8	4	0.247621	0.7331
tetrapyrrole_synthesis.glu-tRNA_reductase	19.2	8	4	0.247621	0.7331
transport.nucleotides	34.1	8	4	0.247621	0.7331
cell_wall.cell_wall_proteins.proline_rich_proteins	10.5.2	8	4	0.247621	0.7331
Co-factor_and_vitamine_metabolism.thiamine	18.2	8	4	0.247621	0.7331
S-assimilation	14	8	4	0.247621	0.7331
amino_acid_metabolism.synthesis.aspartate_family.asparagine	13.1.3.1	3	2	0.252074	0.7331
misc.gluco-,_galacto-_and_mannosidases.alpha-galactosidase	26.3.1	3	2	0.252074	0.7331
stress.biotic.signalling.MLO-like	20.1.3.1	3	2	0.252074	0.7331
cell_wall.precursor_synthesis.KDO_pathway	10.1.12	3	2	0.252074	0.7331
lipid_metabolism.phospholipid_synthesis.choline_kinase	11.3.2	3	2	0.252074	0.7331
misc.aminotransferases	26.26	3	2	0.252074	0.7331
misc.aminotransferases.aminotransferase_class_IV_family_protein	26.26.1	3	2	0.252074	0.7331
cell_wall.pectinesterases.acetyl_esterase	10.8.2	3	2	0.252074	0.7331
S-assimilation.APS	14.1	3	2	0.252074	0.7331
TCA_/_organic_transformation.other_organic_acid_transformations.atp-citrate_lyase	8.2.11	3	2	0.252074	0.7331
hormone_metabolism.brassinosteroid.signal_transduction.BZR	17.3.2.2	3	2	0.252074	0.7331
lipid_metabolism.lipid_degradation.lipases.acylglycerol_lipase	11.9.2.2	3	2	0.252074	0.7331
lipid_metabolism.lipid_degradation.lysophospholipases.carboxylesterase	11.9.3.2	3	2	0.252074	0.7331
tetrapyrrole_synthesis.magnesium_chelatase	19.1	3	2	0.252074	0.7331
amino_acid_metabolism.synthesis.aromatic_aa.chorismate.shikimate_kinase	13.1.6.1.5	3	2	0.252074	0.7331
nucleotide_metabolism.salvage.nucleoside_kinases.adenosine_kinase	23.3.2.1	3	2	0.252074	0.7331
RNA.regulation_of_transcription.GRF_zinc_finger_family	27.3.83	3	2	0.252074	0.7331
amino_acid_metabolism.synthesis.aromatic_aa.chorismate.3-deoxy-D-arabino-heptulosonate_7-phosphate_synthase	13.1.6.1.1	3	2	0.252074	0.7331
amino_acid_metabolism.synthesis.aromatic_aa.phenylalanine.arogenate_dehydratase_/_prephenate_dehydratase	13.1.6.3.1	3	2	0.252074	0.7331
glycolysis.unclear/dually_targeted.pyruvate_kinase_(PK)	4.3.14	3	2	0.252074	0.7331
minor_CHO_metabolism.raffinose_family.raffinose_synthases.putative	3.1.2.2	3	2	0.252074	0.7331
TCA_/_organic_transformation.TCA.aconitase	8.1.3	3	2	0.252074	0.7331
nucleotide_metabolism.synthesis.purine.AIR_carboxylase	23.1.2.6	3	2	0.252074	0.7331
amino_acid_metabolism.synthesis.aromatic_aa.tryptophan.anthranilate_synthase	13.1.6.5.1	3	2	0.252074	0.7331
lipid_metabolism.FA_synthesis_and_FA_elongation.ACP_oxoacyl_reductase	11.1.4	3	2	0.252074	0.7331
N-metabolism.nitrate_metabolism.nitrite_reductase	12.1.2	3	2	0.252074	0.7331
minor_CHO_metabolism.trehalose.TPS	3.2.1	3	2	0.252074	0.7331
tetrapyrrole_synthesis.uroporphyrinogen_III_synthase	19.6	3	2	0.252074	0.7331
lipid_metabolism.FA_synthesis_and_FA_elongation.beta_ketoacyl_CoA_synthase	11.1.10	3	2	0.252074	0.7331
protein.synthesis.ribosomal_protein.prokaryotic.unknown_organellar.30S_subunit.S1	29.2.1.1.3.1.1	3	2	0.252074	0.7331
protein.postranslational_modification.kinase.receptor_like_cytoplasmatic_kinase_X	29.4.1.60	3	2	0.252074	0.7331
glycolysis.plastid_branch.phosphoglucomutase_(PGM)	4.2.2	3	2	0.252074	0.7331
Co-factor_and_vitamine_metabolism.pantothenate.pantothenate_kinase_(PANK)	18.4.5	3	2	0.252074	0.7331
protein.synthesis.ribosomal_protein.eukaryotic.40S_subunit.S21	29.2.1.2.1.21	3	2	0.252074	0.7331
TCA_/_organic_transformation.carbonic_anhydrases	8.3	3	2	0.252074	0.7331
amino_acid_metabolism.synthesis.aromatic_aa.phenylalanine	13.1.6.3	3	2	0.252074	0.7331
misc.gluco-,_galacto-_and_mannosidases	26.3	47	18	0.254753	0.7331
protein.postranslational_modification.kinase.receptor_like_cytoplasmatic_kinase_V	29.4.1.55	30	12	0.254828	0.7331
protein.synthesis.ribosomal_protein.prokaryotic.unknown_organellar.50S_subunit	29.2.1.1.3.2	30	12	0.254828	0.7331
lipid_metabolism.phospholipid_synthesis	11.3	50	19	0.259524	0.7331
stress.abiotic.touch/wounding	20.2.4	19	8	0.262143	0.7331
misc.GCN5-related_N-acetyltransferase	26.24	22	9	0.274135	0.7331
protein.postranslational_modification.kinase.receptor_like_cytoplasmatic_kinase_IX	29.4.1.59	11	5	0.275517	0.7331
N-metabolism.ammonia_metabolism	12.2	11	5	0.275517	0.7331
signalling.receptor_kinases.wheat_LRK10_like	30.2.20	25	10	0.283997	0.7331
signalling.MAP_kinases	30.6	45	17	0.285511	0.7331
stress.abiotic.heat	20.2.1	192	67	0.289616	0.7331
signalling.receptor_kinases.leucine_rich_repeat_VIII	30.2.8	14	6	0.294614	0.7331
hormone_metabolism.brassinosteroid.induced-regulated-responsive-activated	17.3.3	14	6	0.294614	0.7331
mitochondrial_electron_transport_/_ATP_synthesis.cytochrome_c_oxidase	9.7	34	13	0.305365	0.7331
cell_wall.cellulose_synthesis.cellulose_synthase	10.2.1	17	7	0.308628	0.7331
biodegradation_of_xenobiotics.lactoylglutathione_lyase	24.2	6	3	0.30897	0.7331
lipid_metabolism.TAG_synthesis	11.4	6	3	0.30897	0.7331
N-metabolism.ammonia_metabolism.glutamine_synthetase	12.2.2	6	3	0.30897	0.7331
nucleotide_metabolism.salvage.phosphoribosyltransferases	23.3.1	6	3	0.30897	0.7331
lipid_metabolism.lipid_degradation.lysophospholipases.phospholipase_D	11.9.3.1	6	3	0.30897	0.7331
nucleotide_metabolism.phosphotransfer_and_pyrophosphatases.adenylate_kinase	23.4.1	6	3	0.30897	0.7331
RNA.regulation_of_transcription.C2C2(Zn)_GATA_transcription_factor_family	27.3.9	6	3	0.30897	0.7331
RNA.regulation_of_transcription.NIN-like_bZIP-related_family	27.3.60	6	3	0.30897	0.7331
secondary_metabolism.unspecified	16.99	6	3	0.30897	0.7331
RNA.regulation_of_transcription.bromodomain_proteins	27.3.42	6	3	0.30897	0.7331
PS.lightreaction.state_transition	1.1.30	6	3	0.30897	0.7331
cell_wall.pectin_synthesis	10.4	6	3	0.30897	0.7331
hormone_metabolism.ethylene.induced-regulated-responsive-activated	17.5.3	20	8	0.319402	0.7331
fermentation	5	20	8	0.319402	0.7331
protein.synthesis.ribosomal_protein.eukaryotic.60S_subunit	29.2.1.2.2	84	30	0.320641	0.7331
secondary_metabolism.flavonoids.dihydroflavonols	16.8.3	46	17	0.323066	0.7331
PS.lightreaction.ATP_synthase.subunit_B_(ATPX)	1.1.4.9	1	1	0.327939	0.7331
transport.major_intrinsic_proteins.unspecified	34.19.99	1	1	0.327939	0.7331
glycolysis.cytosolic_branch.triosephosphate_isomerase_(TPI)	4.1.7	1	1	0.327939	0.7331
hormone_metabolism.brassinosteroid.synthesis-degradation.BRs.BR6OX	17.3.1.1.4	1	1	0.327939	0.7331
secondary_metabolism.isoprenoids.carotenoids.carotenoid_beta_ring_hydroxylase	16.1.4.6	1	1	0.327939	0.7331
amino_acid_metabolism.synthesis.histidine.glutamine_amidotransferase/cyclase	13.1.7.6	1	1	0.327939	0.7331
hormone_metabolism.gibberelin.synthesis-degradation.ent-kaurene_oxidase	17.6.1.3	1	1	0.327939	0.7331
tetrapyrrole_synthesis.heme_oxygenase	19.21	1	1	0.327939	0.7331
secondary_metabolism.sulfur-containing.glucosinolates.synthesis.aliphatic.CYP79F1/F2_monooxygenase	16.5.1.1.1.6	1	1	0.327939	0.7331
hormone_metabolism.abscisic_acid.synthesis-degradation.degradation	17.1.1.2	1	1	0.327939	0.7331
hormone_metabolism.brassinosteroid.synthesis-degradation.sterols.DWF1	17.3.1.2.8	1	1	0.327939	0.7331
amino_acid_metabolism.synthesis.branched_chain_group.leucine_specific.3-isopropylmalate_dehydrogenase	13.1.4.4.3	1	1	0.327939	0.7331
secondary_metabolism.sulfur-containing.glucosinolates.transport.aliphatic	16.5.1.4.1	1	1	0.327939	0.7331
lipid_metabolism.glycolipid_synthesis.sulfolipid_synthase	11.10.4	1	1	0.327939	0.7331
Co-factor_and_vitamine_metabolism.folate_and_vitamine_K.vitamine_K.2-phytyl-1,4-naphthoquinone_methyltransferase.PHYLLO	18.5.2.8.1	1	1	0.327939	0.7331
secondary_metabolism.isoprenoids.carotenoids.carotenoid_cleavage_dioxygenase	16.1.4.10	1	1	0.327939	0.7331
TCA_/_organic_transformation.TCA.misc	8.1.99	1	1	0.327939	0.7331
protein.aa_activation.serine-tRNA_ligase	29.1.11	1	1	0.327939	0.7331
amino_acid_metabolism.synthesis.aromatic_aa.chorismate.5-enolpyruvylshikimate-3-phosphate_synthase	13.1.6.1.6	1	1	0.327939	0.7331
Co-factor_and_vitamine_metabolism.lipoic_acid	18.11	1	1	0.327939	0.7331
glycolysis.cytosolic_branch.glyceraldehyde_3-phosphate_dehydrogenase_(GAP-DH)	4.1.8	1	1	0.327939	0.7331
minor_CHO_metabolism.misc	3.99	1	1	0.327939	0.7331
cell_wall.pectin_synthesis.xylogalacturonan.xylose_transferase	10.4.4.1	1	1	0.327939	0.7331
cell_wall.precursor_synthesis.KDO_pathway.arabinose-5-phosphate_isomerase	10.1.12.1	1	1	0.327939	0.7331
amino_acid_metabolism.synthesis.aspartate_family.misc.homoserine.bifunctional_aspartate_kinase/homoserine_dehydrogenase	13.1.3.6.1.10	1	1	0.327939	0.7331
secondary_metabolism.flavonoids.chalcones.chalcone_isomerase	16.8.2.2	1	1	0.327939	0.7331
hormone_metabolism.abscisic_acid.synthesis-degradation.synthesis.zeaxanthin_epoxidase	17.1.1.1.1	1	1	0.327939	0.7331
hormone_metabolism.abscisic_acid.synthesis-degradation.degradation.8-hydroxylase	17.1.1.2.1	1	1	0.327939	0.7331
minor_CHO_metabolism.galactose.galactose-1-phosphate_uridyl_transferases	3.8.3	1	1	0.327939	0.7331
secondary_metabolism.isoprenoids.tocopherol_biosynthesis.tocopherol_methyltransferase	16.1.3.5	1	1	0.327939	0.7331
secondary_metabolism.flavonoids.chalcones.naringenin-chalcone_synthase	16.8.2.1	1	1	0.327939	0.7331
glycolysis.unclear/dually_targeted.glyceraldehyde_3-phosphate_dehydrogenase_(GAP-DH)	4.3.8	1	1	0.327939	0.7331
Co-factor_and_vitamine_metabolism.folate_and_vitamine_K.vitamine_K.DHNA_phytyltransferase	18.5.2.7	1	1	0.327939	0.7331
amino_acid_metabolism.synthesis.aromatic_aa.chorismate.3-dehydroquinate_dehydratase/shikimate_dehydrogenase	13.1.6.1.10	1	1	0.327939	0.7331
secondary_metabolism.isoprenoids.carotenoids.zeta-carotene_desaturase	16.1.4.3	1	1	0.327939	0.7331
RNA.regulation_of_transcription.C2C2(Zn)_YABBY_family	27.3.10	1	1	0.327939	0.7331
nucleotide_metabolism.synthesis.purine.AIR_synthase	23.1.2.5	1	1	0.327939	0.7331
amino_acid_metabolism.synthesis.aspartate_family.lysine.dihydrodipicolinate_synthase	13.1.3.5.1	1	1	0.327939	0.7331
lipid_metabolism.lipid_degradation.beta-oxidation.acyl_CoA_reductase	11.9.4.13	1	1	0.327939	0.7331
PS.lightreaction.ATP_synthase.beta_subunit	1.1.4.2	1	1	0.327939	0.7331
protein.synthesis.ribosomal_protein.prokaryotic.chloroplast.50S_subunit.L17	29.2.1.1.1.2.17	1	1	0.327939	0.7331
protein.synthesis.ribosomal_protein.prokaryotic.chloroplast.50S_subunit.L10	29.2.1.1.1.2.10	1	1	0.327939	0.7331
amino_acid_metabolism.synthesis.central_amino_acid_metabolism.GABA.glutamate_decarboxylase	13.1.1.1.1	1	1	0.327939	0.7331
protein.synthesis.ribosomal_protein.prokaryotic.chloroplast.50S_subunit.L18	29.2.1.1.1.2.18	1	1	0.327939	0.7331
protein.synthesis.ribosomal_protein.prokaryotic.chloroplast.50S_subunit.L19	29.2.1.1.1.2.19	1	1	0.327939	0.7331
amino_acid_metabolism.synthesis.aspartate_family.methionine.methionine_synthase	13.1.3.4.3	1	1	0.327939	0.7331
protein.synthesis.ribosomal_protein.prokaryotic.chloroplast.50S_subunit.L9	29.2.1.1.1.2.9	1	1	0.327939	0.7331
protein.aa_activation.lysine-tRNA_ligase	29.1.6	1	1	0.327939	0.7331
tetrapyrrole_synthesis.magnesium_protoporphyrin_IX_methyltransferase	19.11	1	1	0.327939	0.7331
amino_acid_metabolism.synthesis.aspartate_family.methionine.cystathionine_gamma-synthase	13.1.3.4.1	1	1	0.327939	0.7331
major_CHO_metabolism.degradation.starch.starch_cleavage.alpha_amylase	2.2.2.1.1	1	1	0.327939	0.7331
misc.sulfotransferase	26.25	1	1	0.327939	0.7331
PS.lightreaction.cytochrome_b6/f.apocytochrome_f_(CYF)	1.1.3.4	1	1	0.327939	0.7331
Co-factor_and_vitamine_metabolism.pantothenate.dephospho-CoA_kinase_(DPCK)	18.4.9	1	1	0.327939	0.7331
major_CHO_metabolism.synthesis.starch.ADP_Glucose_Phosphorylase	2.1.2.60	1	1	0.327939	0.7331
nucleotide_metabolism.phosphotransfer_and_pyrophosphatases.thymidylate_kinase	23.4.4	1	1	0.327939	0.7331
lipid_metabolism.phospholipid_synthesis.(S)-coclaurine-N-methyltransferase	11.3.10	1	1	0.327939	0.7331
amino_acid_metabolism.synthesis.glutamate_family.arginine.argininosuccinate_synthase	13.1.2.3.22	1	1	0.327939	0.7331
secondary_metabolism.isoprenoids.carotenoids.phytoene_synthase	16.1.4.1	1	1	0.327939	0.7331
lipid_metabolism.glycerol_metabolism.FAD-dependent_glycerol-3-phosphate_dehydrogenase	11.5.3	1	1	0.327939	0.7331
protein.synthesis.ribosomal_protein.prokaryotic.chloroplast.50S_subunit.L29	29.2.1.1.1.2.29	1	1	0.327939	0.7331
amino_acid_metabolism.synthesis.serine-glycine-cysteine_group.serine.phosphoserine_phosphatase	13.1.5.1.3	1	1	0.327939	0.7331
protein.synthesis.ribosomal_protein.prokaryotic.chloroplast.50S_subunit.L23	29.2.1.1.1.2.23	1	1	0.327939	0.7331
protein.synthesis.ribosomal_protein.prokaryotic.chloroplast.50S_subunit.L27	29.2.1.1.1.2.27	1	1	0.327939	0.7331
lipid_metabolism.FA_synthesis_and_FA_elongation.beta_hydroxyacyl_ACP_dehydratase	11.1.5	1	1	0.327939	0.7331
transport.hormones.auxin	34.23.1	1	1	0.327939	0.7331
minor_CHO_metabolism.galactose.alpha-galactosidases	3.8.2	1	1	0.327939	0.7331
cell_wall.pectin_synthesis.rhamnogalacturonan_II.xylose_transferase_with_fucose_acceptor	10.4.3.6	1	1	0.327939	0.7331
gluconeogenesis_/_glyoxylate_cycle.isocitrate_lyase	6.9	1	1	0.327939	0.7331
lipid_metabolism.FA_synthesis_and_FA_elongation.acetyl_CoA_carboxylation.heteromeric_complex.biotin_carboxylase	11.1.1.2.4	1	1	0.327939	0.7331
C1-metabolism.formate_dehydrogenase	25.1	1	1	0.327939	0.7331
PS.photorespiration.phosphoglycolate_phosphatase	1.2.1	1	1	0.327939	0.7331
gluconeogenesis_/_glyoxylate_cycle.citrate_synthase	6.1	1	1	0.327939	0.7331
protein.synthesis.ribosomal_protein.prokaryotic.chloroplast.50S_subunit.L36	29.2.1.1.1.2.36	1	1	0.327939	0.7331
protein.synthesis.ribosomal_protein.prokaryotic.chloroplast.50S_subunit.L34	29.2.1.1.1.2.34	1	1	0.327939	0.7331
protein.synthesis.ribosomal_protein.prokaryotic.chloroplast.50S_subunit.L33	29.2.1.1.1.2.33	1	1	0.327939	0.7331
transport.hormones	34.23	1	1	0.327939	0.7331
protein.synthesis.ribosomal_protein.prokaryotic.chloroplast.50S_subunit.L31	29.2.1.1.1.2.31	1	1	0.327939	0.7331
lipid_metabolism.phospholipid_synthesis.choline_monooxygenase	11.3.9	1	1	0.327939	0.7331
secondary_metabolism.isoprenoids.carotenoids.lycopene_epsilon_cyclase	16.1.4.4	1	1	0.327939	0.7331
protein.synthesis.ribosomal_protein.eukaryotic.60S_subunit.L6	29.2.1.2.2.6	1	1	0.327939	0.7331
amino_acid_metabolism.degradation.serine-glycine-cysteine_group.cysteine	13.2.5.3	1	1	0.327939	0.7331
lipid_metabolism.glycolipid_synthesis.MGDG_synthase	11.10.1	1	1	0.327939	0.7331
protein.synthesis.ribosomal_protein.eukaryotic.60S_subunit.L1	29.2.1.2.2.1	1	1	0.327939	0.7331
protein.synthesis.ribosomal_protein.eukaryotic.60S_subunit.L9	29.2.1.2.2.9	1	1	0.327939	0.7331
amino_acid_metabolism.synthesis.aromatic_aa.tryptophan.indole-3-glycerol_phosphate_synthase	13.1.6.5.4	1	1	0.327939	0.7331
glycolysis.unclear/dually_targeted.triosephosphate_isomerase_(TPI)	4.3.7	1	1	0.327939	0.7331
tetrapyrrole_synthesis.chlorophyll_b_synthase	19.16	1	1	0.327939	0.7331
protein.synthesis.ribosomal_protein.prokaryotic.chloroplast.30S_subunit.S30A	29.2.1.1.1.1.530	1	1	0.327939	0.7331
protein.synthesis.ribosomal_protein.prokaryotic.mitochondrion.30S_subunit.S7	29.2.1.1.2.1.7	1	1	0.327939	0.7331
protein.glycosylation.core_alpha-(1,3)-fucosyltransferase_(FucT)	29.7.10	1	1	0.327939	0.7331
transport.unspecified_anions.arsenite-transporting_ATPase	34.18.1	1	1	0.327939	0.7331
Co-factor_and_vitamine_metabolism.pantothenate.3-methyl-2-oxobutanoate_hydroxymethyltransferase_(KPHMT,PANB)	18.4.2	1	1	0.327939	0.7331
secondary_metabolism.isoprenoids.carotenoids.carotenoid_isomerase	16.1.4.8	1	1	0.327939	0.7331
amino_acid_metabolism.synthesis.glutamate_family.arginine.acetylornithine_aminotransferase	13.1.2.3.4	1	1	0.327939	0.7331
protein.glycosylation.mannosyl-oligosaccharide_1,3-1,6-alpha-mannosidase_(GMII)	29.7.7	1	1	0.327939	0.7331
transport.major_intrinsic_proteins.SIP	34.19.4	1	1	0.327939	0.7331
secondary_metabolism.sulfur-containing.glucosinolates.synthesis.indole.indole-3-methyl-desulfoglucosinolate_sulfotransferase	16.5.1.1.3.3	1	1	0.327939	0.7331
secondary_metabolism.sulfur-containing.glucosinolates.synthesis.aliphatic.flavin-containing_monooxygenase	16.5.1.1.1.10	1	1	0.327939	0.7331
protein.synthesis.ribosomal_protein.eukaryotic.60S_subunit.L35A	29.2.1.2.2.535	1	1	0.327939	0.7331
protein.synthesis.ribosomal_protein.prokaryotic.chloroplast.30S_subunit.S7	29.2.1.1.1.1.7	1	1	0.327939	0.7331
protein.synthesis.ribosomal_protein.prokaryotic.chloroplast.30S_subunit.S3	29.2.1.1.1.1.3	1	1	0.327939	0.7331
C1-metabolism.glycine_hydroxymethyltransferase	25.1	1	1	0.327939	0.7331
secondary_metabolism.isoprenoids.non-mevalonate_pathway.DXS	16.1.1.1	1	1	0.327939	0.7331
secondary_metabolism.isoprenoids.non-mevalonate_pathway.DXR	16.1.1.2	1	1	0.327939	0.7331
secondary_metabolism.sulfur-containing.glucosinolates.synthesis.aliphatic.sulfotransferase	16.5.1.1.1.9	1	1	0.327939	0.7331
secondary_metabolism.isoprenoids.tocopherol_biosynthesis.tocopherol_cyclase	16.1.3.4	1	1	0.327939	0.7331
lipid_metabolism.FA_synthesis_and_FA_elongation.acetyl_CoA_carboxylation.heteromeric_complex.alpha_carboxyltransferase	11.1.1.2.1	1	1	0.327939	0.7331
minor_CHO_metabolism.trehalose.trehalase	3.2.4	1	1	0.327939	0.7331
protein.synthesis.ribosomal_protein.eukaryotic.40S_subunit.S3	29.2.1.2.1.3	1	1	0.327939	0.7331
minor_CHO_metabolism.sugar_kinases	3.7	1	1	0.327939	0.7331
major_CHO_metabolism.degradation.starch.ISA3	2.2.2.8	1	1	0.327939	0.7331
hormone_metabolism.jasmonate.synthesis-degradation.allene_oxidase_cyclase	17.7.1.4	1	1	0.327939	0.7331
protein.aa_activation.valine-tRNA_ligase	29.1.9	1	1	0.327939	0.7331
protein.degradation.ubiquitin.E3.BTB/POZ_Cullin3.Cullin3	29.5.11.4.5.1	1	1	0.327939	0.7331
lipid_metabolism.FA_synthesis_and_FA_elongation.MCD	11.1.20	1	1	0.327939	0.7331
amino_acid_metabolism.synthesis.histidine.phosphoribosyl-AMP_cyclohydrolase	13.1.7.3	1	1	0.327939	0.7331
amino_acid_metabolism.synthesis.glutamate_family.proline.delta_1-pyrroline-5-carboxylate_synthetase	13.1.2.2.1	1	1	0.327939	0.7331
amino_acid_metabolism.degradation.branched_chain_group.valine_/_isoleucine	13.2.4.2	1	1	0.327939	0.7331
S-assimilation.APR	14.2	1	1	0.327939	0.7331
gluconeogenesis_/_glyoxylate_cycle.pyruvate_dikinase	6.5	1	1	0.327939	0.7331
secondary_metabolism.isoprenoids.non-mevalonate_pathway.CMS	16.1.1.3	1	1	0.327939	0.7331
secondary_metabolism.isoprenoids.non-mevalonate_pathway.CMK	16.1.1.4	1	1	0.327939	0.7331
glycolysis.cytosolic_branch.phosphoenolpyruvate_carboxykinase_(PEPCK)	4.1.16	1	1	0.327939	0.7331
secondary_metabolism.phenylpropanoids.lignin_biosynthesis.COMT	16.2.1.9	1	1	0.327939	0.7331
amino_acid_metabolism.synthesis.branched_chain_group.common.ketol-acid_reductoisomerase	13.1.4.1.2	1	1	0.327939	0.7331
signalling.phosphinositides.bis(5'-nucleosyl)-tetraphosphatase_(assymetrical)	30.4.3	1	1	0.327939	0.7331
Co-factor_and_vitamine_metabolism.pantothenate.phosphopantothenoylcysteine_decarboxylase_(PPCDC)	18.4.7	1	1	0.327939	0.7331
RNA.silencing.DNA_methylation	27.5.4	1	1	0.327939	0.7331
cell_wall.pectin_synthesis.rhamnogalacturonan_II	10.4.3	1	1	0.327939	0.7331
protein.synthesis.ribosomal_protein.eukaryotic.60S_subunit.L36	29.2.1.2.2.36	1	1	0.327939	0.7331
protein.synthesis.ribosomal_protein.eukaryotic.60S_subunit.L37	29.2.1.2.2.37	1	1	0.327939	0.7331
hormone_metabolism.gibberelin.synthesis-degradation.ent-kaurenoic_acid_hydroxylase/oxygenase	17.6.1.4	1	1	0.327939	0.7331
secondary_metabolism.sulfur-containing.glucosinolates.degradation.myrosinase.TGG	16.5.1.3.1.1	1	1	0.327939	0.7331
hormone_metabolism.salicylic_acid.signal_transduction	17.8.2	1	1	0.327939	0.7331
nucleotide_metabolism.synthesis.purine.SAICAR_synthetase	23.1.2.7	1	1	0.327939	0.7331
protein.synthesis.ribosomal_protein.prokaryotic.unknown_organellar.50S_subunit.L30	29.2.1.1.3.2.30	1	1	0.327939	0.7331
protein.synthesis.ribosomal_protein.prokaryotic.unknown_organellar.50S_subunit.L36	29.2.1.1.3.2.36	1	1	0.327939	0.7331
protein.synthesis.ribosomal_protein.prokaryotic.unknown_organellar.30S_subunit.S21	29.2.1.1.3.1.21	1	1	0.327939	0.7331
hormone_metabolism.jasmonate.signal_transduction	17.7.2	1	1	0.327939	0.7331
amino_acid_metabolism.synthesis.aromatic_aa.phenylalanine_and_tyrosine.chorismate_mutase	13.1.6.2.1	1	1	0.327939	0.7331
protein.synthesis.ribosomal_protein.prokaryotic.chloroplast.50S_subunit.L6	29.2.1.1.1.2.6	1	1	0.327939	0.7331
protein.synthesis.ribosomal_protein.prokaryotic.chloroplast.50S_subunit.L4	29.2.1.1.1.2.4	1	1	0.327939	0.7331
secondary_metabolism.sulfur-containing.glucosinolates.synthesis.aliphatic.methylthioalkylmalate_dehydrogenase_(MAM-DH)	16.5.1.1.1.5	1	1	0.327939	0.7331
hormone_metabolism.abscisic_acid.synthesis-degradation.synthesis.short_chain_alcohol_dehydrogenmase_(ABA2)	17.1.1.1.11	1	1	0.327939	0.7331
protein.synthesis.ribosomal_protein.eukaryotic.60S_subunit.L21	29.2.1.2.2.21	1	1	0.327939	0.7331
protein.synthesis.ribosomal_protein.eukaryotic.60S_subunit.L23	29.2.1.2.2.23	1	1	0.327939	0.7331
protein.synthesis.ribosomal_protein.prokaryotic.unknown_organellar.30S_subunit.S17	29.2.1.1.3.1.17	1	1	0.327939	0.7331
protein.synthesis.ribosomal_protein.prokaryotic.unknown_organellar.30S_subunit.S16	29.2.1.1.3.1.16	1	1	0.327939	0.7331
secondary_metabolism.sulfur-containing.glucosinolates.synthesis.aliphatic.methylthioalkylmalate_isomerase_large_subunit_(MAM-IL)	16.5.1.1.1.3	1	1	0.327939	0.7331
Co-factor_and_vitamine_metabolism.thiamine.hydroxymethylpyrimidine_kinase	18.2.2	1	1	0.327939	0.7331
N-metabolism.ammonia_metabolism.glutamate_synthase.ferredoxin_dependent	12.2.1.1	1	1	0.327939	0.7331
hormone_metabolism.brassinosteroid.synthesis-degradation.BRs.CPD	17.3.1.1.3	1	1	0.327939	0.7331
cell_wall.precursor_synthesis.phosphomannose_isomerase	10.1.20	1	1	0.327939	0.7331
protein.synthesis.ribosomal_protein.prokaryotic.unknown_organellar.50S_subunit.L28	29.2.1.1.3.2.28	1	1	0.327939	0.7331
RNA.silencing.DNA_methylation.DNA_methylase	27.5.4.1	1	1	0.327939	0.7331
C1-metabolism.dihydroneopterin_aldolase	25.9	1	1	0.327939	0.7331
glycolysis.cytosolic_branch.phosphoglucomutase_(PGM)	4.1.2	1	1	0.327939	0.7331
nucleotide_metabolism.degradation.pyrimidine.dihydrouracil_dehydrogenase	23.2.1.3	1	1	0.327939	0.7331
protein.synthesis.ribosomal_protein.eukaryotic.60S_subunit.L12	29.2.1.2.2.12	1	1	0.327939	0.7331
protein.synthesis.ribosomal_protein.eukaryotic.60S_subunit.L14	29.2.1.2.2.14	1	1	0.327939	0.7331
protein.synthesis.ribosomal_protein.prokaryotic.chloroplast.30S_subunit.S20	29.2.1.1.1.1.20	1	1	0.327939	0.7331
amino_acid_metabolism.synthesis.histidine.histidinol_dehydrogenase	13.1.7.11	1	1	0.327939	0.7331
amino_acid_metabolism.synthesis.aspartate_family.methionine.S-adenosylmethionine_synthetase	13.1.3.4.11	1	1	0.327939	0.7331
cell_wall.precursor_synthesis.AXS	10.1.3	1	1	0.327939	0.7331
protein.synthesis.ribosomal_protein.prokaryotic.unknown_organellar.50S_subunit.L15	29.2.1.1.3.2.15	1	1	0.327939	0.7331
protein.synthesis.ribosomal_protein.prokaryotic.unknown_organellar.50S_subunit.L17	29.2.1.1.3.2.17	1	1	0.327939	0.7331
protein.synthesis.ribosomal_protein.prokaryotic.unknown_organellar.50S_subunit.L10	29.2.1.1.3.2.10	1	1	0.327939	0.7331
protein.synthesis.ribosomal_protein.prokaryotic.unknown_organellar.50S_subunit.L12	29.2.1.1.3.2.12	1	1	0.327939	0.7331
protein.synthesis.ribosomal_protein.prokaryotic.unknown_organellar.50S_subunit.L19	29.2.1.1.3.2.19	1	1	0.327939	0.7331
N-metabolism.ammonia_metabolism.glutamate_synthase.NADH_dependent	12.2.1.2	1	1	0.327939	0.7331
hormone_metabolism.jasmonate.synthesis-degradation.jasmonate-O-methyltransferase	17.7.1.10	1	1	0.327939	0.7331
protein.synthesis.ribosomal_protein.eukaryotic.60S_subunit.L23A	29.2.1.2.2.523	1	1	0.327939	0.7331
lipid_metabolism.unassigned	11.7	1	1	0.327939	0.7331
protein.synthesis.ribosomal_protein.eukaryotic.40S_subunit.S13	29.2.1.2.1.13	1	1	0.327939	0.7331
lipid_metabolism.glycolipid_synthesis.UDP-sulfoquinovose_synthase	11.10.3	1	1	0.327939	0.7331
protein.synthesis.ribosomal_protein.prokaryotic.chloroplast.30S_subunit.S13	29.2.1.1.1.1.13	1	1	0.327939	0.7331
protein.synthesis.ribosomal_protein.prokaryotic.chloroplast.30S_subunit.S16	29.2.1.1.1.1.16	1	1	0.327939	0.7331
secondary_metabolism.isoprenoids.mevalonate_pathway.HMG-CoA_reductase	16.1.2.3	1	1	0.327939	0.7331
amino_acid_metabolism.synthesis.aspartate_family.lysine.LL-diaminopimelic_acid_aminotransferase	13.1.3.5.3	1	1	0.327939	0.7331
transport.sugars.sucrose	34.2.1	1	1	0.327939	0.7331
RNA.regulation_of_transcription.NPR1/NIM1	27.3.61	1	1	0.327939	0.7331
nucleotide_metabolism.synthesis.purine.GMP_synthetase	23.1.2.31	1	1	0.327939	0.7331
secondary_metabolism.sulfur-containing.glucosinolates.synthesis.aliphatic.methylthioalkylmalate_synthase_(MAM)	16.5.1.1.1.2	1	1	0.327939	0.7331
PS.lightreaction.ATP_synthase.epsilon_chain	1.1.4.3	1	1	0.327939	0.7331
glycolysis.plastid_branch.phosphoglycerate_mutase	4.2.12	1	1	0.327939	0.7331
amino_acid_metabolism.synthesis.aspartate_family.methionine.cystathionine_beta-lyase	13.1.3.4.2	1	1	0.327939	0.7331
protein.synthesis.ribosomal_protein.eukaryotic.40S_subunit.S28	29.2.1.2.1.28	1	1	0.327939	0.7331
protein.synthesis.ribosomal_protein.eukaryotic.40S_subunit.S29	29.2.1.2.1.29	1	1	0.327939	0.7331
protein.synthesis.ribosomal_protein.eukaryotic.40S_subunit.S24	29.2.1.2.1.24	1	1	0.327939	0.7331
protein.synthesis.ribosomal_protein.eukaryotic.40S_subunit.S25	29.2.1.2.1.25	1	1	0.327939	0.7331
protein.synthesis.ribosomal_protein.eukaryotic.40S_subunit.S20	29.2.1.2.1.20	1	1	0.327939	0.7331
cell_wall.pectin_synthesis.xylogalacturonan	10.4.4	1	1	0.327939	0.7331
lipid_metabolism.exotics_(steroids,_squalene_etc).3-beta_hydroxysteroid_dehydrogenase/isomerase	11.8.4	1	1	0.327939	0.7331
amino_acid_metabolism.synthesis.histidine.imidazoleglycerol-phosphate_dehydratase	13.1.7.8	1	1	0.327939	0.7331
hormone_metabolism.brassinosteroid.synthesis-degradation.BRs.other	17.3.1.1.99	1	1	0.327939	0.7331
tetrapyrrole_synthesis.sirohydrochlorin_ferrochelatase	19.32	1	1	0.327939	0.7331
amino_acid_metabolism.synthesis.branched_chain_group.leucine_specific.2-isopropylmalate_synthase	13.1.4.4.1	1	1	0.327939	0.7331
N-metabolism.ammonia_metabolism.glutamate_synthase	12.2.1	1	1	0.327939	0.7331
secondary_metabolism.sulfur-containing.glucosinolates.synthesis.shared.UDP-glycosyltransferase	16.5.1.1.4.3	1	1	0.327939	0.7331
major_CHO_metabolism.degradation.starch.starch_phosphorylase	2.2.2.2	1	1	0.327939	0.7331
secondary_metabolism.sulfur-containing.glucosinolates.transport	16.5.1.4	1	1	0.327939	0.7331
hormone_metabolism.brassinosteroid.synthesis-degradation.BRs.DWF4	17.3.1.1.2	1	1	0.327939	0.7331
protein.synthesis.initiation	29.2.3	58	21	0.334422	0.745529
RNA.regulation_of_transcription.C3H_zinc_finger_family	27.3.12	26	10	0.334945	0.745529
major_CHO_metabolism.synthesis.starch.starch_branching	2.1.2.3	9	4	0.336443	0.745529
development.squamosa_promoter_binding_like_(SPL)	33.3	9	4	0.336443	0.745529
transport.unspecified_anions	34.18	9	4	0.336443	0.745529
hormone_metabolism.brassinosteroid.synthesis-degradation.BRs	17.3.1.1	61	22	0.33664	0.745529
RNA.regulation_of_transcription.putative_transcription_regulator	27.3.67	186	64	0.343921	0.760472
hormone_metabolism.ethylene.synthesis-degradation.1-aminocyclopropane-1-carboxylate_oxidase	17.5.1.2	12	5	0.353056	0.778253
major_CHO_metabolism.synthesis.starch.starch_synthase	2.1.2.2	12	5	0.353056	0.778253
PS.lightreaction.photosystem_II.PSII_polypeptide_subunits	1.1.1.2	106	37	0.355141	0.78164
cell_wall.precursor_synthesis.UXS	10.1.5	139	48	0.360409	0.79201
redox.ascorbate_and_glutathione.ascorbate	21.2.1	15	6	0.364299	0.795647
amino_acid_metabolism.synthesis.glutamate_family.arginine	13.1.2.3	15	6	0.364299	0.795647
amino_acid_metabolism.synthesis.central_amino_acid_metabolism	13.1.1	15	6	0.364299	0.795647
cell_wall.degradation.cellulases_and_beta-1,4-glucanases	10.6.1	15	6	0.364299	0.795647
hormone_metabolism.cytokinin	17.4	62	22	0.370556	0.808073
RNA.processing.splicing	27.1.1	68	24	0.372968	0.812089
minor_CHO_metabolism.others	3.5	71	25	0.374008	0.81311
transport.potassium	34.15	21	8	0.378617	0.819169
protein.degradation.ubiquitin.E3.BTB/POZ_Cullin3	29.5.11.4.5	21	8	0.378617	0.819169
RNA.regulation_of_transcription.MADS_box_transcription_factor_family	27.3.24	21	8	0.378617	0.819169
DNA.repair	28.2	92	32	0.379096	0.819169
misc.peroxidases	26.12	24	9	0.383449	0.82482
amino_acid_metabolism.synthesis.serine-glycine-cysteine_group	13.1.5	24	9	0.383449	0.82482
amino_acid_metabolism.degradation.glutamate_family	13.2.2	24	9	0.383449	0.82482
secondary_metabolism.N_misc.alkaloid-like	16.4.1	27	10	0.387322	0.825788
mitochondrial_electron_transport_/_ATP_synthesis.electron_transfer_flavoprotein	9.3	27	10	0.387322	0.825788
secondary_metabolism.N_misc	16.4	33	12	0.393103	0.825788
protein.targeting	29.3	264	89	0.396572	0.825788
protein.synthesis.ribosomal_protein.eukaryotic.40S_subunit	29.2.1.2.1	39	14	0.397148	0.825788
misc.gluco-,_galacto-_and_mannosidases.endoglucanase	26.3.4	4	2	0.397816	0.825788
nucleotide_metabolism.salvage.nucleoside_kinases.uridine_kinase	23.3.2.2	4	2	0.397816	0.825788
minor_CHO_metabolism.raffinose_family.galactinol_synthases	3.1.1	4	2	0.397816	0.825788
RNA.silencing.sRNA_formation.DRB	27.5.1.2	4	2	0.397816	0.825788
mitochondrial_electron_transport_/_ATP_synthesis.alternative_oxidase	9.4	4	2	0.397816	0.825788
major_CHO_metabolism.degradation.starch.D_enzyme	2.2.2.4	4	2	0.397816	0.825788
RNA.regulation_of_transcription.DNA_methyltransferases	27.3.46	4	2	0.397816	0.825788
minor_CHO_metabolism.raffinose_family.raffinose_synthases	3.1.2	4	2	0.397816	0.825788
amino_acid_metabolism.synthesis.aromatic_aa.phenylalanine_and_tyrosine	13.1.6.2	4	2	0.397816	0.825788
RNA.silencing.RISC_formation.DRB	27.5.2.3	4	2	0.397816	0.825788
protein.aa_activation.methionine-tRNA_ligase	29.1.10	4	2	0.397816	0.825788
polyamine_metabolism.synthesis.spermidine_synthase	22.1.6	4	2	0.397816	0.825788
transport.major_intrinsic_proteins.TIP	34.19.2	4	2	0.397816	0.825788
redox.heme	21.3	4	2	0.397816	0.825788
lipid_metabolism.glycerol_metabolism	11.5	4	2	0.397816	0.825788
protein.synthesis.ribosomal_protein.prokaryotic.unknown_organellar.50S_subunit.unknown	29.2.1.1.3.2.99	4	2	0.397816	0.825788
lipid_metabolism.lipid_degradation.lysophospholipases.glycerophosphodiester_phosphodiesterase	11.9.3.3	4	2	0.397816	0.825788
PS.lightreaction.other_electron_carrier_(ox/red).plastocyanin	1.1.5.1	4	2	0.397816	0.825788
amino_acid_metabolism.degradation.histidine	13.2.7	4	2	0.397816	0.825788
transport.amino_acids	34.3	72	25	0.406271	0.840792
cell_wall.degradation	10.6	75	26	0.406567	0.840792
protein.targeting.secretory_pathway.unspecified	29.3.4.99	78	27	0.406816	0.840792
RNA.regulation_of_transcription.basic_helix-loop-helix_family_(bHLH)	27.3.6	105	36	0.407554	0.841097
RNA.regulation_of_transcription.PWWP_domain_protein	27.3.68	7	3	0.416921	0.851788
RNA.regulation_of_transcription.AT-rich_interaction_domain_containing_transcription_factor_family	27.3.38	7	3	0.416921	0.851788
OPP.non-reductive_PP	7.2	7	3	0.416921	0.851788
misc.plastocyanin-like	26.19	7	3	0.416921	0.851788
lipid_metabolism.lipid_degradation.beta-oxidation.enoyl_CoA_hydratase	11.9.4.3	7	3	0.416921	0.851788
lipid_metabolism.lipid_degradation.beta-oxidation.acyl-CoA_thioesterase	11.9.4.5	7	3	0.416921	0.851788
amino_acid_metabolism.synthesis.central_amino_acid_metabolism.GABA	13.1.1.1	7	3	0.416921	0.851788
amino_acid_metabolism.degradation.glutamate_family.proline	13.2.2.2	10	4	0.425998	0.866602
protein.glycosylation.beta-(1,2)-xylosyltransferase_(XylT)	29.7.9	10	4	0.425998	0.866602
secondary_metabolism.simple_phenols	16.1	10	4	0.425998	0.866602
hormone_metabolism.auxin.synthesis-degradation	17.2.1	13	5	0.431234	0.866868
protein.synthesis.release	29.2.5	13	5	0.431234	0.866868
RNA.regulation_of_transcription.JUMONJI_family	27.3.57	13	5	0.431234	0.866868
protein.targeting.secretory_pathway.golgi	29.3.4.2	13	5	0.431234	0.866868
protein.aa_activation.pseudouridylate_synthase	29.1.30	13	5	0.431234	0.866868
RNA.regulation_of_transcription.histone_acetyltransferases	27.3.54	13	5	0.431234	0.866868
secondary_metabolism.flavonoids.chalcones	16.8.2	13	5	0.431234	0.866868
RNA.regulation_of_transcription.AUX/IAA_family	27.3.40	13	5	0.431234	0.866868
protein.targeting.secretory_pathway	29.3.4	127	43	0.431608	0.866868
cell_wall.modification	10.7	16	6	0.434559	0.869118
RNA.regulation_of_transcription.G2-like_transcription_factor_family_(GARP)	27.3.20	16	6	0.434559	0.869118
RNA.regulation_of_transcription.HDA	27.3.55	16	6	0.434559	0.869118
hormone_metabolism.brassinosteroid.synthesis-degradation.sterols.DWF5	17.3.1.2.7	19	7	0.436786	0.871409
redox.ascorbate_and_glutathione	21.2	88	30	0.436929	0.871409
hormone_metabolism.cytokinin.signal_transduction	17.4.2	22	8	0.43832	0.872645
tetrapyrrole_synthesis.GSA	19.3	25	9	0.43939	0.872645
protein.degradation.ubiquitin.proteasom	29.5.11.20	52	18	0.440832	0.872645
PS.photorespiration	1.2	34	12	0.44096	0.872645
OPP	7	43	15	0.441218	0.872645
hormone_metabolism.cytokinin.synthesis-degradation	17.4.1	40	14	0.441225	0.872645
RNA.regulation_of_transcription.chromatin_remodeling_factors	27.3.44	110	37	0.460773	0.910043
OPP.oxidative_PP	7.1	32	11	0.490397	0.920841
hormone_metabolism.brassinosteroid.signal_transduction.BRI	17.3.2.1	29	10	0.492442	0.920841
major_CHO_metabolism.degradation.starch.transporter	2.2.2.6	29	10	0.492442	0.920841
amino_acid_metabolism.synthesis.glutamate_family	13.1.2	20	7	0.499992	0.920841
protein.degradation.ubiquitin.E3.BTB/POZ_Cullin3.BTB/POZ	29.5.11.4.5.2	20	7	0.499992	0.920841
RNA.processing.RNA_helicase	27.1.2	20	7	0.499992	0.920841
misc.alcohol_dehydrogenases	26.11	17	6	0.503249	0.920841
cell.cell_death	31.5	14	5	0.507134	0.920841
PS.photorespiration.glycolate_oxydase	1.2.2	14	5	0.507134	0.920841
RNA.regulation_of_transcription.SNF7	27.3.71	14	5	0.507134	0.920841
mitochondrial_electron_transport_/_ATP_synthesis.cytochrome_c_reductase	9.5	11	4	0.511987	0.920841
cell_wall.hemicellulose_synthesis.glucuronoxylan	10.3.2	11	4	0.511987	0.920841
signalling.receptor_kinases.legume-lectin	30.2.19	11	4	0.511987	0.920841
development.late_embryogenesis_abundant	33.2	54	18	0.517528	0.920841
signalling.receptor_kinases.lysine_motif	30.2.21	8	3	0.518502	0.920841
development.multitarget.target_of_rapamycin	33.30.1	8	3	0.518502	0.920841
OPP.oxidative_PP.6-phosphogluconate_dehydrogenase	7.1.3	8	3	0.518502	0.920841
development.multitarget	33.3	8	3	0.518502	0.920841
tetrapyrrole_synthesis.glu-tRNA_synthetase	19.1	8	3	0.518502	0.920841
transport.porins	34.2	8	3	0.518502	0.920841
protein.targeting.mitochondria	29.3.2	42	14	0.528312	0.920841
amino_acid_metabolism.synthesis.central_amino_acid_metabolism.alanine	13.1.1.3	5	2	0.528426	0.920841
RNA.regulation_of_transcription.polycomb_group_(PcG)	27.3.65	5	2	0.528426	0.920841
amino_acid_metabolism.synthesis.branched_chain_group.isoleucine_specific	13.1.4.5	5	2	0.528426	0.920841
fermentation.ADH	5.3	5	2	0.528426	0.920841
cell_wall.precursor_synthesis.UGE	10.1.2	5	2	0.528426	0.920841
cell_wall.cellulose_synthesis	10.2	30	10	0.543421	0.920841
protein.synthesis.ribosomal_protein.eukaryotic.40S_subunit.S30	29.2.1.2.1.30	2	1	0.548355	0.920841
OPP.non-reductive_PP.transaldolase	7.2.2	2	1	0.548355	0.920841
secondary_metabolism.phenylpropanoids.lignin_biosynthesis.HCT	16.2.1.4	2	1	0.548355	0.920841
minor_CHO_metabolism.raffinose_family.galactinol_synthases.putative	3.1.1.2	2	1	0.548355	0.920841
PS.calvin_cycle.Rib5P_Isomerase	1.3.10	2	1	0.548355	0.920841
minor_CHO_metabolism.myo-inositol.myo-inositol_oxygenases	3.4.4	2	1	0.548355	0.920841
protein.synthesis.ribosomal_protein.prokaryotic.chloroplast.30S_subunit.PSRP3	29.2.1.1.1.1.83	2	1	0.548355	0.920841
protein.aa_activation.bifunctional_aminoacyl-tRNA_synthetase	29.1.40	2	1	0.548355	0.920841
amino_acid_metabolism.synthesis.serine-glycine-cysteine_group.serine.phosphoglycerate_dehydrogenase	13.1.5.1.1	2	1	0.548355	0.920841
cell_wall.precursor_synthesis.KDO_pathway.CMP-KDO_synthetase	10.1.12.4	2	1	0.548355	0.920841
protein.synthesis.ribosomal_protein.unknown.small_subunit.S21	29.2.1.99.1.21	2	1	0.548355	0.920841
amino_acid_metabolism.synthesis.central_amino_acid_metabolism.aspartate.aspartate_aminotransferase	13.1.1.2.1	2	1	0.548355	0.920841
amino_acid_metabolism.synthesis.histidine.bifunctional_phosphoribosyl-ATP_pyrophosphatase_/_phosphoribosyl-AMP_cyclohydrolase	13.1.7.4	2	1	0.548355	0.920841
tetrapyrrole_synthesis.protoporphyrin_IX_oxidase	19.9	2	1	0.548355	0.920841
protein.synthesis.ribosomal_protein.prokaryotic.mitochondrion.30S_subunit.S31	29.2.1.1.2.1.31	2	1	0.548355	0.920841
secondary_metabolism.isoprenoids.carotenoids.lycopene_beta_cyclase	16.1.4.5	2	1	0.548355	0.920841
OPP.non-reductive_PP.transketolase	7.2.1	2	1	0.548355	0.920841
protein.aa_activation.arginine-tRNA_ligase	29.1.19	2	1	0.548355	0.920841
C1-metabolism.5-formyltetrahydrofolate_cyclo-ligase	25.4	2	1	0.548355	0.920841
metal_handling.acquisition	15.1	2	1	0.548355	0.920841
major_CHO_metabolism.synthesis.starch.debranching	2.1.2.4	2	1	0.548355	0.920841
protein.glycosylation.alpha-(1,4)-fucosyltransferase_(FucT)	29.7.13	2	1	0.548355	0.920841
secondary_metabolism.flavonoids.anthocyanins.anthocyanidin_3-O-glucosyltransferase	16.8.1.12	2	1	0.548355	0.920841
amino_acid_metabolism.synthesis.central_amino_acid_metabolism.alanine.alanine-glyoxylate_aminotransferase	13.1.1.3.11	2	1	0.548355	0.920841
TCA_/_organic_transformation.TCA.2-oxoglutarate_dehydrogenase	8.1.5	2	1	0.548355	0.920841
PS.calvin_cycle.TPI	1.3.5	2	1	0.548355	0.920841
protein.synthesis.ribosomal_protein.prokaryotic.mitochondrion.30S_subunit.S27	29.2.1.1.2.1.27	2	1	0.548355	0.920841
major_CHO_metabolism.degradation.sucrose.misc	2.2.1.99	2	1	0.548355	0.920841
protein.postranslational_modification.kinase.receptor_like_cytoplasmatic_kinase_IV	29.4.1.54	2	1	0.548355	0.920841
protein.postranslational_modification.kinase.receptor_like_cytoplasmatic_kinase_II	29.4.1.52	2	1	0.548355	0.920841
protein.synthesis.ribosomal_protein.prokaryotic.chloroplast.50S_subunit.L11	29.2.1.1.1.2.11	2	1	0.548355	0.920841
cell.unspecified	31.99	2	1	0.548355	0.920841
amino_acid_metabolism.synthesis.aspartate_family.lysine.dihydrodipicolinate_reductase	13.1.3.5.2	2	1	0.548355	0.920841
protein.aa_activation.isoleucine-tRNA_ligase	29.1.5	2	1	0.548355	0.920841
TCA_/_organic_transformation.other_organic_acid_transformations.malic	8.2.10	2	1	0.548355	0.920841
nucleotide_metabolism.synthesis.pyrimidine.dihydroorotate_dehydrogenase	23.1.1.4	2	1	0.548355	0.920841
amino_acid_metabolism.synthesis.aspartate_family.asparagine.asparagine_synthetase	13.1.3.1.1	2	1	0.548355	0.920841
amino_acid_metabolism.synthesis.glutamate_family.arginine.carbamoyl-phosphate_synthase	13.1.2.3.11	2	1	0.548355	0.920841
minor_CHO_metabolism.raffinose_family.stachyose_synthases	3.1.3	2	1	0.548355	0.920841
transport.p-_and_v-ATPases.H+-transporting_two-sector_ATPase.subunit_E	34.1.1.4	2	1	0.548355	0.920841
amino_acid_metabolism.synthesis.aspartate_family.misc.homoserine.homoserine_dehydrogenase	13.1.3.6.1.3	2	1	0.548355	0.920841
lipid_metabolism.FA_synthesis_and_FA_elongation.ketoacyl_ACP_synthase	11.1.3	2	1	0.548355	0.920841
tetrapyrrole_synthesis.protochlorophyllide_reductase	19.14	2	1	0.548355	0.920841
lipid_metabolism.FA_desaturation.desaturase	11.2.1	2	1	0.548355	0.920841
glycolysis.cytosolic_branch.phosphofructokinase_(PFK)	4.1.4	2	1	0.548355	0.920841
secondary_metabolism.phenylpropanoids.lignin_biosynthesis.C3H	16.2.1.5	2	1	0.548355	0.920841
secondary_metabolism.flavonoids.anthocyanins.leucocyanidin_dioxygenase	16.8.1.1	2	1	0.548355	0.920841
secondary_metabolism.N_misc.cyanogenic_glycosides	16.4.3	2	1	0.548355	0.920841
PS.calvin_cycle.rubisco_large_subunit	1.3.1	2	1	0.548355	0.920841
lipid_metabolism.FA_synthesis_and_FA_elongation.ACP_desaturase	11.1.15	2	1	0.548355	0.920841
hormone_metabolism.abscisic_acid.synthesis-degradation.synthesis.abscisic_aldehyde_oxidase	17.1.1.1.12	2	1	0.548355	0.920841
gluconeogenesis_/_glyoxylate_cycle.malate_synthase	6.2	2	1	0.548355	0.920841
PS.calvin_cycle.RPE	1.3.11	2	1	0.548355	0.920841
RNA.regulation_of_transcription.zf-HD	27.3.80	2	1	0.548355	0.920841
RNA.regulation_of_transcription.GRP	27.3.75	2	1	0.548355	0.920841
lipid_metabolism.exotics_(steroids,_squalene_etc).trans-2-enoyl-CoA_reductase_(NADPH)	11.8.7	2	1	0.548355	0.920841
protein.synthesis.ribosomal_protein.eukaryotic.40S_subunit.S4	29.2.1.2.1.4	2	1	0.548355	0.920841
minor_CHO_metabolism.raffinose_family.raffinose_synthases.known	3.1.2.1	2	1	0.548355	0.920841
RNA.regulation_of_transcription.LUG	27.3.58	2	1	0.548355	0.920841
protein.aa_activation.threonine-tRNA_ligase	29.1.3	2	1	0.548355	0.920841
protein.aa_activation.histidine-tRNA_ligase	29.1.21	2	1	0.548355	0.920841
protein.aa_activation.tyrosine-tRNA_ligase	29.1.1	2	1	0.548355	0.920841
lipid_metabolism.exotics_(steroids,_squalene_etc).UDP-glucose:sterol_glucosyltransferase	11.8.3	2	1	0.548355	0.920841
protein.degradation.ubiquitin.E3.unspecified	29.5.11.4.99	2	1	0.548355	0.920841
protein.synthesis.ribosomal_protein.eukaryotic.40S_subunit.S23	29.2.1.2.1.23	2	1	0.548355	0.920841
signalling.stress	30.13	2	1	0.548355	0.920841
protein.degradation.ubiquitin.E3.SCF.cullin	29.5.11.4.3.3	2	1	0.548355	0.920841
nucleotide_metabolism.synthesis.pyrimidine.carbamoyl_phosphate_synthetase	23.1.1.1	2	1	0.548355	0.920841
signalling.phosphorelay	30.1	2	1	0.548355	0.920841
OPP.non-reductive_PP.ribose_5-phosphate_isomerase	7.2.4	2	1	0.548355	0.920841
stress.biotic.secondary_metabolites	20.1.8	2	1	0.548355	0.920841
nucleotide_metabolism.synthesis.purine.FGAR_amidotransferase	23.1.2.4	2	1	0.548355	0.920841
secondary_metabolism.isoprenoids.mevalonate_pathway.geranyl_diphosphate_synthase	16.1.2.8	2	1	0.548355	0.920841
glycolysis.cytosolic_branch.3-phosphoglycerate_kinase_(PGK)	4.1.11	2	1	0.548355	0.920841
protein.aa_activation.asparagine-tRNA_ligase	29.1.22	2	1	0.548355	0.920841
secondary_metabolism.phenylpropanoids.lignin_biosynthesis.C4H	16.2.1.2	2	1	0.548355	0.920841
protein.synthesis.ribosomal_protein.prokaryotic.chloroplast.50S_subunit.L3	29.2.1.1.1.2.3	2	1	0.548355	0.920841
protein.synthesis.ribosomal_protein.eukaryotic.60S_subunit.L27	29.2.1.2.2.27	2	1	0.548355	0.920841
S-assimilation.AKN	14.15	2	1	0.548355	0.920841
stress.biotic.PR-proteins.PR2_(endo-beta-1,3-glucanases)	20.1.7.2	2	1	0.548355	0.920841
protein.synthesis.ribosomal_protein.eukaryotic.60S_subunit.L19	29.2.1.2.2.19	2	1	0.548355	0.920841
redox.peroxiredoxin.BAS1	21.5.1	2	1	0.548355	0.920841
protein.synthesis.ribosomal_protein.unknown.large_subunit.L23	29.2.1.99.2.23	2	1	0.548355	0.920841
secondary_metabolism.N_misc.betaine.betaine-aldehyde_dehydrogenase	16.4.2.1	2	1	0.548355	0.920841
TCA_/_organic_transformation.other_organic_acid_transformations.misc	8.2.99	2	1	0.548355	0.920841
protein.synthesis.ribosomal_protein.eukaryotic.40S_subunit.S17	29.2.1.2.1.17	2	1	0.548355	0.920841
protein.synthesis.ribosomal_protein.eukaryotic.40S_subunit.S18	29.2.1.2.1.18	2	1	0.548355	0.920841
protein.synthesis.ribosomal_protein.prokaryotic.unknown_organellar.30S_subunit.S6	29.2.1.1.3.1.6	2	1	0.548355	0.920841
secondary_metabolism.N_misc.cyanogenic_glycosides.cyanase	16.4.3.1	2	1	0.548355	0.920841
protein.synthesis.ribosomal_protein.prokaryotic.chloroplast.30S_subunit.S17	29.2.1.1.1.1.17	2	1	0.548355	0.920841
PS.calvin_cycle.FBPase	1.3.7	2	1	0.548355	0.920841
lipid_metabolism.lipid_degradation.lysophospholipases.phospholipase_A2	11.9.3.4	2	1	0.548355	0.920841
lipid_metabolism.FA_synthesis_and_FA_elongation.fatty_acid_elongase	11.1.11	2	1	0.548355	0.920841
secondary_metabolism.isoprenoids.mevalonate_pathway.farnesyl_pyrophosphate_synthetase	16.1.2.9	2	1	0.548355	0.920841
lipid_metabolism.FA_synthesis_and_FA_elongation.acetyl_CoA_transacylase	11.1.2	2	1	0.548355	0.920841
hormone_metabolism.brassinosteroid.synthesis-degradation.sterols.SMT2	17.3.1.2.2	2	1	0.548355	0.920841
protein.synthesis.ribosomal_protein.prokaryotic.unknown_organellar.50S_subunit.L7/L12	29.2.1.1.3.2.1712	2	1	0.548355	0.920841
protein.synthesis.ribosomal_protein.unknown.small_subunit	29.2.1.99.1	2	1	0.548355	0.920841
mitochondrial_electron_transport_/_ATP_synthesis.unspecified	9.99	2	1	0.548355	0.920841
PS.lightreaction.other_electron_carrier_(ox/red)	1.1.5	27	9	0.548366	0.920841
hormone_metabolism.brassinosteroid.synthesis-degradation.BRs.DET2	17.3.1.1.1	58	19	0.551726	0.925391
RNA.regulation_of_transcription.orphan_family	27.3.34	18	6	0.568651	0.952658
signalling.receptor_kinases.DUF_26	30.2.17	170	55	0.578071	0.965835
PS.lightreaction.cytochrome_b6/f	1.1.3	15	5	0.578551	0.965835
signalling.receptor_kinases.thaumatin_like	30.2.15	15	5	0.578551	0.965835
cell_wall.precursor_synthesis	10.1	167	54	0.579803	0.966364
RNA.regulation_of_transcription.NAC_domain_transcription_factor_family	27.3.27	37	12	0.580226	0.966364
secondary_metabolism.isoprenoids.mevalonate_pathway	16.1.2	34	11	0.585953	0.974763
misc.O-methyl_transferases	26.6	12	4	0.591453	0.978199
protein.degradation.autophagy	29.5.2	12	4	0.591453	0.978199
misc.alcohol_dehydrogenases.cinnamyl_alcohol_dehydrogenase	26.11.1	12	4	0.591453	0.978199
transport.major_intrinsic_proteins.PIP	34.19.1	12	4	0.591453	0.978199
protein.degradation.ubiquitin.E3.HECT	29.5.11.4.1	12	4	0.591453	0.978199
protein.synthesis.ribosomal_protein.prokaryotic.chloroplast.30S_subunit	29.2.1.1.1.1	31	10	0.592367	0.978573
protein.folding	29.6	78	25	0.597988	0.986714
nucleotide_metabolism.deoxynucleotide_metabolism.cytosine_deaminase	23.5.3	9	3	0.609531	0.998817
misc.acyl_transferases	26.5	9	3	0.609531	0.998817
RNA.regulation_of_transcription.Zn-finger(CCHC)	27.3.73	9	3	0.609531	0.998817
RNA.silencing.sRNA_formation	27.5.1	9	3	0.609531	0.998817
minor_CHO_metabolism.galactose	3.8	9	3	0.609531	0.998817
amino_acid_metabolism.degradation.aromatic_aa.tyrosine	13.2.6.2	9	3	0.609531	0.998817
PS.lightreaction.ATP_synthase	1.1.4	19	6	0.629512	1
nucleotide_metabolism.phosphotransfer_and_pyrophosphatases.guanylate_kinase	23.4.2	6	2	0.638155	1
fermentation.PDC	5.2	6	2	0.638155	1
signalling.phosphinositides.phosphatidylinositol-4-phosphate_5-kinase	30.4.1	6	2	0.638155	1
amino_acid_metabolism.synthesis.serine-glycine-cysteine_group.cysteine.OASTL	13.1.5.3.1	6	2	0.638155	1
cell.cell_death.plants	31.5.1	6	2	0.638155	1
TCA_/_organic_transformation.TCA.succinate_dehydrogenase	8.1.7	6	2	0.638155	1
minor_CHO_metabolism.trehalose.potential_TPS/TPP	3.2.3	6	2	0.638155	1
RNA.regulation_of_transcription.general_transcription,_TBP-binding_protein	27.3.51	6	2	0.638155	1
protein.targeting.secretory_pathway.ER	29.3.4.1	6	2	0.638155	1
protein.degradation.AAA_type	29.5.9	29	9	0.647871	1
lipid_metabolism.lipid_degradation.lipases.triacylglycerol_lipase	11.9.2.1	13	4	0.662661	1
protein.degradation.ubiquitin.ubiquitin_protease	29.5.11.5	23	7	0.670546	1
protein.targeting.nucleus	29.3.1	36	11	0.672632	1
stress.abiotic.cold	20.2.2	33	10	0.682053	1
cell_wall.cell_wall_proteins.AGPs	10.5.1	20	6	0.68502	1
stress.biotic.receptors	20.1.2	188	59	0.687055	1
PS.lightreaction.photosystem_I.LHC-I	1.1.2.1	10	3	0.688187	1
N-metabolism.nitrate_metabolism	12.1	10	3	0.688187	1
RNA.RNA_binding	27.4	138	43	0.689745	1
cell_wall.cell_wall_proteins	10.5	59	18	0.692062	1
glycolysis.plastid_branch.phosphofructokinase_(PFK)	4.2.4	3	1	0.696496	1
protein.aa_activation.alanine-tRNA_ligase	29.1.7	3	1	0.696496	1
amino_acid_metabolism.synthesis.central_amino_acid_metabolism.alanine.alanine_aminotransferase	13.1.1.3.1	3	1	0.696496	1
RNA.regulation_of_transcription.CCAAT_box_binding_factor_family,_DR1	27.3.13	3	1	0.696496	1
amino_acid_metabolism.synthesis.aspartate_family.methionine.methionine_S-methyltransferase	13.1.3.4.13	3	1	0.696496	1
signalling.receptor_kinases.leucine_rich_repeat_XIII	30.2.13	3	1	0.696496	1
glycolysis.cytosolic_branch.phospho-enol-pyruvate_carboxylase_(PEPC)	4.1.15	3	1	0.696496	1
amino_acid_metabolism.misc	13.99	3	1	0.696496	1
secondary_metabolism.sulfur-containing.glucosinolates.degradation.myrosinase	16.5.1.3.1	3	1	0.696496	1
nucleotide_metabolism.salvage.nucleoside_kinases.thymidine_kinase	23.3.2.3	3	1	0.696496	1
protein.synthesis.ribosomal_protein.prokaryotic.chloroplast.50S_subunit.L12	29.2.1.1.1.2.12	3	1	0.696496	1
secondary_metabolism.sulfur-containing.glucosinolates.synthesis.aliphatic.glucosinolate_2-oxoglutarate-dependent_dioxygenase_(AOP)	16.5.1.1.1.11	3	1	0.696496	1
secondary_metabolism.isoprenoids.mevalonate_pathway.isopentenyl_pyrophosphate:dimethyllallyl_pyrophosphate_isomerase	16.1.2.7	3	1	0.696496	1
C1-metabolism.methylenetetrahydrofolate_dehydrogenase_and_methenyltetrahydrofolate_cyclohydrolase	25.5	3	1	0.696496	1
DNA.synthesis/chromatin_structure.retrotransposon/transposase.copia-like_retrotransposon	28.1.1.3	3	1	0.696496	1
lipid_metabolism.glycerol_metabolism.glycerol-3-phosphate_dehydrogenase_(NAD+)	11.5.2	3	1	0.696496	1
mitochondrial_electron_transport_/_ATP_synthesis.uncoupling_protein	9.8	3	1	0.696496	1
glycolysis.unclear/dually_targeted.UGPase	4.3.1	3	1	0.696496	1
amino_acid_metabolism.synthesis.central_amino_acid_metabolism.aspartate	13.1.1.2	3	1	0.696496	1
transport.p-_and_v-ATPases.H+-exporting_ATPase	34.1.2	3	1	0.696496	1
glycolysis.cytosolic_branch.pyruvate_kinase_(PK)	4.1.14	3	1	0.696496	1
nucleotide_metabolism.synthesis.pyrimidine.CTP_synthetase	23.1.1.10	3	1	0.696496	1
minor_CHO_metabolism.raffinose_family.galactinol_synthases.known	3.1.1.1	3	1	0.696496	1
lipid_metabolism.FA_synthesis_and_FA_elongation.ACP_thioesterase	11.1.7	3	1	0.696496	1
protein.synthesis.ribosomal_protein.eukaryotic.60S_subunit.unknown	29.2.1.2.2.99	3	1	0.696496	1
biodegradation_of_xenobiotics.hydroxyacylglutathione_hydrolase	24.1	3	1	0.696496	1
cell_wall.pectinesterases.misc	10.8.99	3	1	0.696496	1
hormone_metabolism.abscisic_acid.synthesis-degradation.synthesis.9-cis-epoxycarotenoid_dioxygenase	17.1.1.1.10	3	1	0.696496	1
lipid_metabolism.phospholipid_synthesis.diacylglycerol_kinase	11.3.5	3	1	0.696496	1
PS.calvin_cycle.phosphoglycerate_kinase	1.3.3	3	1	0.696496	1
protein.synthesis.ribosomal_protein.prokaryotic.unknown_organellar.50S_subunit.L18	29.2.1.1.3.2.18	3	1	0.696496	1
TCA_/_organic_transformation.other_organic_acid_transformations.IDH	8.2.4	3	1	0.696496	1
protein.synthesis.ribosomal_protein.prokaryotic.chloroplast.30S_subunit.S15	29.2.1.1.1.1.15	3	1	0.696496	1
PS.photorespiration.hydroxypyruvate_reductase	1.2.6	3	1	0.696496	1
amino_acid_metabolism.synthesis.aspartate_family.lysine.diaminopimelate_decarboxylase	13.1.3.5.5	3	1	0.696496	1
nucleotide_metabolism.synthesis.purine.adenylosuccinate_synthase	23.1.2.20	3	1	0.696496	1
redox.ascorbate_and_glutathione.ascorbate.L-galactose-1-phosphate_phosphatase	21.2.1.3	3	1	0.696496	1
hormone_metabolism.abscisic_acid.induced-regulated-responsive-activated	17.1.3	17	5	0.70265	1
amino_acid_metabolism.degradation.aromatic_aa	13.2.6	17	5	0.70265	1
signalling.receptor_kinases.leucine_rich_repeat_VII	30.2.7	27	8	0.704663	1
protein.targeting.secretory_pathway.vacuole	29.3.4.3	27	8	0.704663	1
RNA.regulation_of_transcription.general_transcription	27.3.50	24	7	0.718519	1
RNA.regulation_of_transcription.SET-domain_transcriptional_regulator_family	27.3.69	47	14	0.720189	1
PS.lightreaction.NADH_DH	1.1.6	14	4	0.724872	1
transport.NDP-sugars_at_the_ER	34.11	7	2	0.726648	1
amino_acid_metabolism.synthesis.serine-glycine-cysteine_group.serine	13.1.5.1	7	2	0.726648	1
redox.misc	21.99	7	2	0.726648	1
protein.degradation.ubiquitin.E1	29.5.11.2	7	2	0.726648	1
PS.photorespiration.aminotransferases_peroxisomal	1.2.3	7	2	0.726648	1
misc.short_chain_dehydrogenase/reductase_(SDR)	26.22	70	21	0.731709	1
lipid_metabolism.FA_synthesis_and_FA_elongation.acyl-CoA_binding_protein	11.1.13	31	9	0.733655	1
polyamine_metabolism	22	21	6	0.734756	1
signalling.receptor_kinases.leucine_rich_repeat_III	30.2.3	48	14	0.751949	1
transport.ammonium	34.5	11	3	0.754263	1
cell_wall.cell_wall_proteins.LRR	10.5.3	11	3	0.754263	1
nucleotide_metabolism.synthesis.pyrimidine	23.1.1	11	3	0.754263	1
lipid_metabolism.lipid_transfer_proteins_etc	11.6	11	3	0.754263	1
lipid_metabolism.lipid_degradation.beta-oxidation	11.9.4	25	7	0.761502	1
signalling.receptor_kinases.leucine_rich_repeat_XIV	30.2.14	25	7	0.761502	1
nucleotide_metabolism.deoxynucleotide_metabolism	23.5	25	7	0.761502	1
mitochondrial_electron_transport_/_ATP_synthesis.NADH-DH_(type_I).localisation_not_clear	9.1.2	32	9	0.770805	1
glycolysis.plastid_branch	4.2	15	4	0.77808	1
OPP.oxidative_PP.6-phosphogluconolactonase	7.1.2	22	6	0.778622	1
RNA.processing.ribonucleases	27.1.19	82	24	0.786916	1
stress.biotic.heat_shock_proteins	20.1.6	8	2	0.79603	1
RNA.regulation_of_transcription.GeBP_like	27.3.49	8	2	0.79603	1
RNA.regulation_of_transcription.PHD_finger_transcription_factor	27.3.63	8	2	0.79603	1
protein.targeting.secretory_pathway.plasma_membrane	29.3.4.4	4	1	0.796055	1
lipid_metabolism.FA_desaturation.omega_6_desaturase	11.2.4	4	1	0.796055	1
TCA_/_organic_transformation.TCA.fumarase	8.1.8	4	1	0.796055	1
secondary_metabolism.N_misc.betaine	16.4.2	4	1	0.796055	1
OPP.electron_transfer	7.3	4	1	0.796055	1
lipid_metabolism.FA_synthesis_and_FA_elongation.pyruvate_DH	11.1.31	4	1	0.796055	1
minor_CHO_metabolism.galactose.galactokinases	3.8.1	4	1	0.796055	1
Co-factor_and_vitamine_metabolism.biotin	18.6	4	1	0.796055	1
RNA.silencing.sRNA_formation.HEN	27.5.1.4	4	1	0.796055	1
RNA.regulation_of_transcription.alfin-like	27.3.2	4	1	0.796055	1
nucleotide_metabolism.phosphotransfer_and_pyrophosphatases.nucleoside_diphosphate_kinase	23.4.10	4	1	0.796055	1
RNA.silencing.sRNA_formation.DCL	27.5.1.1	4	1	0.796055	1
protein.degradation.ubiquitin.E3.DCX	29.5.11.4.6	4	1	0.796055	1
amino_acid_metabolism.degradation.serine-glycine-cysteine_group.serine	13.2.5.1	4	1	0.796055	1
cell_wall.cell_wall_proteins.AGPs.AGP	10.5.1.1	4	1	0.796055	1
TCA_/_organic_transformation.TCA.pyruvate_DH.E3	8.1.1.3	4	1	0.796055	1
TCA_/_organic_transformation.TCA.pyruvate_DH.E2	8.1.1.2	4	1	0.796055	1
nucleotide_metabolism.degradation.pyrimidine	23.2.1	4	1	0.796055	1
N-metabolism.ammonia_metabolism.unspecified	12.2.99	4	1	0.796055	1
glycolysis.cytosolic_branch.fructose-2,6-bisphosphatase_(Fru2,6BisPase)	4.1.6	4	1	0.796055	1
protein.synthesis.ribosomal_protein.unknown.large_subunit	29.2.1.99.2	4	1	0.796055	1
protein.synthesis.ribosomal_protein.prokaryotic.chloroplast.30S_subunit.S18	29.2.1.1.1.1.18	4	1	0.796055	1
amino_acid_metabolism.synthesis.central_amino_acid_metabolism.GABA.GABA_transaminase	13.1.1.1.2	4	1	0.796055	1
protein.synthesis.ribosomal_protein.eukaryotic.60S_subunit.L13A	29.2.1.2.2.513	4	1	0.796055	1
amino_acid_metabolism.degradation.branched_chain_group.leucine	13.2.4.4	4	1	0.796055	1
secondary_metabolism.flavonoids.isoflavonols	16.8.5	4	1	0.796055	1
RNA.silencing.sRNA_formation.HEN.KH	27.5.1.4.1	4	1	0.796055	1
RNA.silencing.RISC_formation.AGO	27.5.2.2	4	1	0.796055	1
TCA_/_organic_transformation.other_organic_acid_transformations.cyt_MDH	8.2.9	4	1	0.796055	1
amino_acid_metabolism.degradation.aspartate_family	13.2.3	43	12	0.799839	1
amino_acid_metabolism.degradation	13.2	109	32	0.807269	1
secondary_metabolism.isoprenoids.tocopherol_biosynthesis	16.1.3	12	3	0.808532	1
amino_acid_metabolism.degradation.serine-glycine-cysteine_group	13.2.5	12	3	0.808532	1
cell_wall.degradation.pectate_lyases_and_polygalacturonases	10.6.3	30	8	0.81765	1
mitochondrial_electron_transport_/_ATP_synthesis.NADH-DH_(type_I)	9.1	37	10	0.821434	1
cell_wall.cell_wall_proteins.HRGP	10.5.4	16	4	0.822773	1
misc.GDSL-motif_lipase	26.28	51	14	0.832275	1
RNA.regulation_of_transcription.global_transcription_factor_group	27.3.52	20	5	0.836613	1
signalling.receptor_kinases.leucine_rich_repeat_IV	30.2.4	20	5	0.836613	1
signalling.receptor_kinases.wall_associated_kinase	30.2.25	9	2	0.849315	1
amino_acid_metabolism.degradation.aromatic_aa.tryptophan	13.2.6.3	9	2	0.849315	1
signalling.receptor_kinases.crinkly_like	30.2.26	9	2	0.849315	1
lipid_metabolism.FA_desaturation	11.2	9	2	0.849315	1
stress.biotic.receptors.CC-NBS-LRR	20.1.2.1	9	2	0.849315	1
PS.calvin_cycle.rubisco_interacting	1.3.13	13	3	0.852294	1
signalling.receptor_kinases.leucine_rich_repeat_VI	30.2.6	13	3	0.852294	1
signalling.receptor_kinases	30.2	542	167	0.854839	1
protein.degradation.aspartate_protease	29.5.4	42	11	0.860399	1
nucleotide_metabolism.phosphotransfer_and_pyrophosphatases.uridylate_kinase	23.4.3	5	1	0.862963	1
hormone_metabolism.brassinosteroid.synthesis-degradation.sterols.other	17.3.1.2.99	5	1	0.862963	1
fermentation.LDH	5.1	5	1	0.862963	1
amino_acid_metabolism.synthesis.serine-glycine-cysteine_group.glycine	13.1.5.2	5	1	0.862963	1
PS.calvin_cycle.aldolase	1.3.6	5	1	0.862963	1
secondary_metabolism.isoprenoids.tocopherol_biosynthesis.MPBQ/MSBQ_methyltransferase	16.1.3.3	5	1	0.862963	1
RNA.regulation_of_transcription.pseudo_ARR_transcription_factor_family	27.3.66	5	1	0.862963	1
amino_acid_metabolism.synthesis.glutamate_family.proline	13.1.2.2	5	1	0.862963	1
protein.degradation.ubiquitin.ubiquitin	29.5.11.1	25	6	0.877309	1
transport.p-_and_v-ATPases	34.1	43	11	0.881216	1
protein.synthesis.ribosomal_protein.unknown	29.2.1.99	14	3	0.887045	1
polyamine_metabolism.synthesis.SAM_decarboxylase	22.1.2	10	2	0.889597	1
amino_acid_metabolism.degradation.serine-glycine-cysteine_group.glycine	13.2.5.2	10	2	0.889597	1
polyamine_metabolism.synthesis	22.1	18	4	0.88989	1
misc.protease_inhibitor/seed_storage/lipid_transfer_protein_(LTP)_family_protein	26.21	37	9	0.901629	1
mitochondrial_electron_transport_/_ATP_synthesis.NADH-DH_(type_I).complex_I	9.1.1	6	1	0.907924	1
secondary_metabolism.flavonoids.dihydroflavonols.dihydroflavonol_4-reductase	16.8.3.1	6	1	0.907924	1
RNA.regulation_of_transcription.argonaute_transcription_factor_family	27.3.36	6	1	0.907924	1
misc.oxygenases	26.14	6	1	0.907924	1
lipid_metabolism.lipid_degradation.beta-oxidation.acyl_CoA_DH	11.9.4.2	6	1	0.907924	1
amino_acid_metabolism.degradation.branched_chain_group.shared	13.2.4.1	19	4	0.914203	1
protein.synthesis.ribosomal_protein.prokaryotic.mitochondrion.30S_subunit	29.2.1.1.2.1	15	3	0.914286	1
signalling.light.COP9_signalosome	30.11.1	15	3	0.914286	1
PS.lightreaction.other_electron_carrier_(ox/red).ferredoxin	1.1.5.2	11	2	0.919672	1
amino_acid_metabolism.degradation.glutamate_family.arginine	13.2.2.3	11	2	0.919672	1
stress.biotic.misc	20.1.99	16	3	0.935405	1
amino_acid_metabolism.degradation.aspartate_family.lysine	13.2.3.5	16	3	0.935405	1
N-metabolism.nitrate_metabolism.NR	12.1.1	7	1	0.938137	1
RNA.regulation_of_transcription.FHA_transcription_factor	27.3.48	7	1	0.938137	1
protein.targeting.unknown	29.3.99	12	2	0.9419	1
PS.lightreaction.cyclic_electron_flow-chlororespiration	1.1.40	21	4	0.948932	1
PS.calvin_cycle.rubisco_small_subunit	1.3.2	13	2	0.958192	1
stress.biotic.PR-proteins.PR3/4/8/11_(chitinases_and_chitin_binding_proteins)	20.1.7.3	8	1	0.958438	1
secondary_metabolism.sulfur-containing.glucosinolates.degradation	16.5.1.3	8	1	0.958438	1
amino_acid_metabolism.degradation.branched_chain_group	13.2.4	26	5	0.959791	1
hormone_metabolism.gibberelin.induced-regulated-responsive-activated	17.6.3	18	3	0.963966	1
protein.postranslational_modification.kinase	29.4.1	276	77	0.967068	1
signalling.receptor_kinases.leucine_rich_repeat_XII	30.2.12	69	16	0.969801	1
protein.synthesis.ribosomal_protein.prokaryotic.mitochondrion	29.2.1.1.2	23	4	0.970294	1
protein.postranslational_modification.kinase.receptor_like_cytoplasmatic_kinase_VI	29.4.1.56	9	1	0.972078	1
RNA.regulation_of_transcription.methyl_binding_domain_proteins	27.3.59	9	1	0.972078	1
misc.other_Ferredoxins_and_Rieske_domain	26.3	9	1	0.972078	1
signalling.receptor_kinases.leucine_rich_repeat_X	30.2.10	19	3	0.973297	1
misc.beta_1,3_glucan_hydrolases.glucan_endo-1,3-beta-glucosidase	26.4.1	19	3	0.973297	1
lipid_metabolism.exotics_(steroids,_squalene_etc)	11.8	40	8	0.975323	1
protein.degradation.subtilases	29.5.1	37	7	0.980317	1
RNA.regulation_of_transcription.B3_transcription_factor_family	27.3.41	16	2	0.984803	1
protein.postranslational_modification.kinase.receptor_like_cytoplasmatic_kinase_VII	29.4.1.57	222	58	0.987702	1
signalling.receptor_kinases.S-locus_glycoprotein_like	30.2.24	87	19	0.991178	1
transport.p-_and_v-ATPases.H+-transporting_two-sector_ATPase	34.1.1	12	1	0.991537	1
signalling.receptor_kinases.leucine_rich_repeat_I	30.2.1	12	1	0.991537	1
misc.invertase/pectin_methylesterase_inhibitor_family_protein	26.18	23	3	0.992279	1
misc.beta_1,3_glucan_hydrolases	26.4	23	3	0.992279	1
signalling.receptor_kinases.leucine_rich_repeat_XI	30.2.11	160	39	0.992329	1
signalling.receptor_kinases.misc	30.2.99	66	12	0.997442	1
lipid_metabolism.exotics_(steroids,_squalene_etc).sphingolipids	11.8.1	19	1	0.999479	1
protein.folding.chaperones_and_co-chaperones.HSP70s.co-chaperones.J-domain	29.6.2.3.2.2	1	0	1	1
protein.synthesis.ribosomal_protein.eukaryotic.40S_subunit.S3A	29.2.1.2.1.53	1	0	1	1
protein.synthesis.ribosomal_protein.prokaryotic.unknown_organellar.50S_subunit.L2	29.2.1.1.3.2.2	1	0	1	1
protein.synthesis.ribosomal_protein.prokaryotic.unknown_organellar.50S_subunit.L1	29.2.1.1.3.2.1	1	0	1	1
protein.synthesis.ribosomal_protein.prokaryotic.unknown_organellar.50S_subunit.L4	29.2.1.1.3.2.4	1	0	1	1
protein.synthesis.ribosomal_protein.prokaryotic.unknown_organellar.50S_subunit.L9	29.2.1.1.3.2.9	1	0	1	1
hormone_metabolism.gibberelin.synthesis-degradation.ent-kaurene_synthase	17.6.1.2	2	0	1	1
protein.folding.chaperones_and_co-chaperones.HSP70s.co-chaperones	29.6.2.3.2	1	0	1	1
secondary_metabolism.isoprenoids.mevalonate_pathway.HMG-CoA_synthase	16.1.2.2	1	0	1	1
protein.synthesis.ribosomal_protein.prokaryotic.mitochondrion.50S_subunit.L29	29.2.1.1.2.2.29	1	0	1	1
Co-factor_and_vitamine_metabolism.pantothenate.pantoate_beta-alanine_ligase_(PANC,_pantothenate_synthetase)	18.4.4	1	0	1	1
cell_wall.cellulose_synthesis.COBRA	10.2.2	2	0	1	1
signalling.gravity	30.12	1	0	1	1
signalling.unspecified	30.99	3	0	1	1
protein.synthesis.ribosomal_RNA	29.2.6	4	0	1	1
secondary_metabolism.flavonoids.dihydroflavonols.flavanone_3-hydroxylase	16.8.3.2	1	0	1	1
amino_acid_metabolism.synthesis.aromatic_aa.tyrosine.prephenate_dehydrogenase	13.1.6.4.2	1	0	1	1
lipid_metabolism.FA_desaturation.a_hydroxylase	11.2.2	1	0	1	1
major_CHO_metabolism.synthesis.sucrose.SPP	2.1.1.2	1	0	1	1
major_CHO_metabolism.synthesis.sucrose.SPS	2.1.1.1	1	0	1	1
secondary_metabolism.sulfur-containing.glucosinolates.synthesis.aliphatic.methylthioalkylmalate_isomerase_small_subunit_(MAM-IS)	16.5.1.1.1.4	1	0	1	1
nucleotide_metabolism.deoxynucleotide_metabolism.dUTP_diphosphatase	23.5.5	1	0	1	1
nucleotide_metabolism.synthesis.purine.AICAR_transformylase_and_IMP_synthase	23.1.2.9	1	0	1	1
protein.aa_activation.proline-tRNA_ligase	29.1.15	2	0	1	1
secondary_metabolism.sulfur-containing.glucosinolates.synthesis.shared.alkylthiohydroximate_C-S_lyase	16.5.1.1.4.2	2	0	1	1
secondary_metabolism.sulfur-containing.glucosinolates.synthesis.aliphatic.UDP-glycosyltransferase	16.5.1.1.1.8	1	0	1	1
Co-factor_and_vitamine_metabolism.folate_and_vitamine_K.vitamine_K.succinyl-benzoyl_CoA_synthetase	18.5.2.4	1	0	1	1
protein.aa_activation.glutamine-tRNA_ligase	29.1.18	1	0	1	1
hormone_metabolism.brassinosteroid.synthesis-degradation.sterols.DWF7	17.3.1.2.6	2	0	1	1
amino_acid_metabolism.synthesis.glutamate_family.arginine.ornithine_carbamoyltransferase	13.1.2.3.21	1	0	1	1
Co-factor_and_vitamine_metabolism.coenzyme_M	18.1	1	0	1	1
lipid_metabolism.phospholipid_synthesis.choline-phosphate_cytidylyltransferase	11.3.6	2	0	1	1
nucleotide_metabolism.synthesis.pyrimidine.uridine_5'-monophosphate_synthase	23.1.1.5	1	0	1	1
protein.synthesis.ribosome_biogenesis.BRIX	29.2.2.50	5	0	1	1
secondary_metabolism.flavonoids.isoflavonols.isoflavone_reductase	16.8.5.1	2	0	1	1
PS.lightreaction.ATP_synthase.chloroplastic_subunit_a	1.1.4.6	1	0	1	1
secondary_metabolism.isoprenoids.non-mevalonate_pathway.MCS	16.1.1.5	1	0	1	1
protein.synthesis.ribosomal_protein.prokaryotic.mitochondrion.50S_subunit.L37	29.2.1.1.2.2.37	1	0	1	1
RNA.regulation_of_transcription.silencing_group	27.3.70	2	0	1	1
major_CHO_metabolism.degradation.starch.laforin_like_phosphoglucan_phosphatase_(SEX4)	2.2.2.10	2	0	1	1
mitochondrial_electron_transport_/_ATP_synthesis.NADH-DH_(type_II).internal_matrix	9.2.1	2	0	1	1
amino_acid_metabolism.degradation.branched_chain_group.isoleucine	13.2.4.5	2	0	1	1
secondary_metabolism.isoprenoids.mevalonate_pathway.acetyl-CoA_C-acyltransferase	16.1.2.1	1	0	1	1
nucleotide_metabolism.deoxynucleotide_metabolism.ribonucleoside-diphosphate_reductase	23.5.4	1	0	1	1
Co-factor_and_vitamine_metabolism.ubiquinone	18.8	1	0	1	1
signalling.receptor_kinases.leucine_rich_repeat_IX	30.2.9	3	0	1	1
protein.postranslational_modification.kinase.receptor_like_cytoplasmatic_kinase_III	29.4.1.53	1	0	1	1
protein.synthesis.ribosomal_protein.prokaryotic.mitochondrion.50S_subunit.L5	29.2.1.1.2.2.5	1	0	1	1
protein.synthesis.ribosomal_protein.eukaryotic.60S_subunit.L40	29.2.1.2.2.40	1	0	1	1
glycolysis.unclear/dually targeted.aldolase	4.3.10	1	0	1	1
protein.synthesis.ribosomal_protein.prokaryotic.mitochondrion.50S_subunit.L2	29.2.1.1.2.2.2	2	0	1	1
protein.synthesis.ribosomal_protein.eukaryotic.60S_subunit.L44	29.2.1.2.2.44	1	0	1	1
hormone_metabolism.gibberelin.synthesis-degradation.GA3_oxidase	17.6.1.12	1	0	1	1
amino_acid_metabolism.degradation.central_amino_acid_metabolism	13.2.1	1	0	1	1
major_CHO_metabolism.degradation.sucrose.invertases.cell_wall	2.2.1.3.2	1	0	1	1
PS.lightreaction.ATP_synthase.delta_chain	1.1.4.7	1	0	1	1
protein.synthesis.ribosomal_protein.unknown.unknown	29.2.1.99.99	7	0	1	1
C1-metabolism.tetrahydrofolate_synthase	25.8	2	0	1	1
nucleotide_metabolism.degradation.pyrimidine.uridine_nucleosidase	23.2.1.2	1	0	1	1
signalling.phosphinositides.phosphoinositide_phospholipase_C	30.4.4	2	0	1	1
PS.lightreaction.cytochrome_b6/f.subunit_4_(PETD)	1.1.3.2	1	0	1	1
cell_wall.hemicellulose_synthesis.xyloglucan.XXXG_galactose_transferase	10.3.1.1	2	0	1	1
protein.glycosylation.alpha-1,3-mannosyl-glycoprotein_2-beta-N-acetylglucosaminyltransferase_(GnTI)	29.7.5	2	0	1	1
protein.synthesis.ribosomal_protein.prokaryotic.mitochondrion.30S_subunit.S29	29.2.1.1.2.1.29	2	0	1	1
amino_acid_metabolism.synthesis.histidine.histidinol-phosphate_aminotransferase	13.1.7.9	1	0	1	1
polyamine_metabolism.synthesis.ornithine_decarboxylase	22.1.1	1	0	1	1
PS.calvin_cycle.sedoheptulose_bisphosphatase	1.3.9	1	0	1	1
cell_wall.precursor_synthesis.NDP_sugar_pyrophosphorylase	10.1.1	3	0	1	1
cell_wall.precursor_synthesis.GER	10.1.8	2	0	1	1
lipid_metabolism.FA_synthesis_and_FA_elongation.enoyl_ACP_reductase	11.1.6	1	0	1	1
transport.p-_and_v-ATPases.H+-transporting_two-sector_ATPase.subunit_C	34.1.1.2	3	0	1	1
nucleotide_metabolism.synthesis.purine.SAICAR_lyase	23.1.2.8	1	0	1	1
protein.synthesis.ribosomal_protein.prokaryotic.chloroplast.50S_subunit.L14	29.2.1.1.1.2.14	2	0	1	1
protein.synthesis.ribosomal_protein.prokaryotic.chloroplast.50S_subunit.L15	29.2.1.1.1.2.15	1	0	1	1
protein.synthesis.ribosomal_protein.prokaryotic.chloroplast.50S_subunit.L16	29.2.1.1.1.2.16	1	0	1	1
protein.synthesis.ribosomal_protein.prokaryotic.chloroplast.50S_subunit.L13	29.2.1.1.1.2.13	1	0	1	1
gluconeogenesis_/_glyoxylate_cycle.phosphoenolpyruvate_carboxykinase_(PEPCK)	6.4	1	0	1	1
signalling.in_sugar_and_nutrient_physiology.pyruvate_dehydrogenase_kinase	30.1.2	1	0	1	1
amino_acid_metabolism.synthesis.aromatic_aa.tryptophan.anthranilate_phosphoribosyltransferase	13.1.6.5.2	2	0	1	1
secondary_metabolism.isoprenoids.tocopherol_biosynthesis.hydroxyphenylpyruvate_dioxygenase	16.1.3.1	1	0	1	1
protein.synthesis.ribosomal_protein.prokaryotic.mitochondrion.30S_subunit.S11	29.2.1.1.2.1.11	1	0	1	1
protein.synthesis.ribosomal_protein.prokaryotic.mitochondrion.30S_subunit.S10	29.2.1.1.2.1.10	1	0	1	1
protein.synthesis.ribosomal_protein.prokaryotic.mitochondrion.30S_subunit.S16	29.2.1.1.2.1.16	2	0	1	1
protein.synthesis.ribosomal_protein.prokaryotic.mitochondrion.30S_subunit.S14	29.2.1.1.2.1.14	2	0	1	1
cell_wall.precursor_synthesis.NDP_sugar_pyrophosphorylase.multiple_NDP-Sugars	10.1.1.20	1	0	1	1
protein.aa_activation.phenylalanine-tRNA_ligase	29.1.20	2	0	1	1
glycolysis.cytosolic_branch.aldolase	4.1.10	2	0	1	1
TCA_/_organic_transformation.TCA.malate_DH	8.1.9	1	0	1	1
lipid_metabolism.exotics_(steroids,_squalene_etc).methylsterol_monooxygenase	11.8.2	1	0	1	1
amino_acid_metabolism.synthesis.aspartate_family.misc.homoserine.aspartate_semialdehyde_dehydrogenase	13.1.3.6.1.2	2	0	1	1
protein.postranslational_modification.kinase.receptor_like_cytoplasmatic_kinase_I	29.4.1.51	2	0	1	1
protein.synthesis.ribosomal_protein.prokaryotic.chloroplast.50S_subunit.L21	29.2.1.1.1.2.21	1	0	1	1
secondary_metabolism.isoprenoids.carotenoids.phytoene_dehydrogenase	16.1.4.2	1	0	1	1
amino_acid_metabolism.synthesis.glutamate_family.arginine.acetylglutamate_kinase	13.1.2.3.2	3	0	1	1
secondary_metabolism.sulfur-containing.glucosinolates.synthesis.aliphatic.2-oxoglutarate-dependent_dioxygenase	16.5.1.1.1.13	1	0	1	1
tetrapyrrole_synthesis.porphobilinogen_deaminase	19.5	1	0	1	1
secondary_metabolism.phenylpropanoids.lignin_biosynthesis.PAL	16.2.1.1	4	0	1	1
signalling.receptor_kinases.leucine_rich_repeat_V	30.2.5	3	0	1	1
glycolysis.plastid_branch.glucose-6-phosphate_isomerase	4.2.3	2	0	1	1
misc.gluco-,_galacto-_and_mannosidases.beta-galactosidase	26.3.2	4	0	1	1
protein.synthesis.ribosome_biogenesis.pre-rRNA_processing_and_modifications.WD-repeat_proteins	29.2.2.3.4	1	0	1	1
amino_acid_metabolism.synthesis.aspartate_family.threonine.threonine_synthase	13.1.3.2.1	1	0	1	1
secondary_metabolism.isoprenoids.mevalonate_pathway.phosphomevalonate_kinase	16.1.2.5	4	0	1	1
DNA.synthesis/chromatin_structure.retrotransposon/transposase.CACTA-like_transposase	28.1.1.5	1	0	1	1
lipid_metabolism.lipid_degradation.beta-oxidation.hydroxybutyryl_CoA_DH	11.9.4.4	1	0	1	1
signalling.phosphinositides.phosphatidylinositol_4-kinase	30.4.2	2	0	1	1
tetrapyrrole_synthesis.uroporphyrinogen_decarboxylase	19.7	1	0	1	1
minor_CHO_metabolism.myo-inositol.InsP_kinases	3.4.2	2	0	1	1
major_CHO_metabolism.degradation.starch.limit_dextrinase/pullulanase	2.2.2.9	1	0	1	1
amino_acid_metabolism.synthesis.aspartate_family.lysine.diaminopimelate_epimerase	13.1.3.5.4	1	0	1	1
amino_acid_metabolism.degradation.branched_chain_group.valine	13.2.4.3	2	0	1	1
polyamine_metabolism.degradation.polyamin_oxidase	22.2.1	1	0	1	1
RNA.regulation_of_transcription.CCAAT_box_binding_factor_family,_HAP2	27.3.14	3	0	1	1
transport.p-_and_v-ATPases.H+-transporting_two-sector_ATPase.subunit_H	34.1.1.6	1	0	1	1
transport.p-_and_v-ATPases.H+-transporting_two-sector_ATPase.subunit_B	34.1.1.1	1	0	1	1
transport.p-_and_v-ATPases.H+-transporting_two-sector_ATPase.subunit_D	34.1.1.3	1	0	1	1
nucleotide_metabolism.salvage.phosphoribosyltransferases.hypoxanthine-guanine_phosphoribosyltransferase_(HPRT)	23.3.1.2	1	0	1	1
protein.synthesis.ribosomal_protein.prokaryotic.chloroplast.50S_subunit.L32	29.2.1.1.1.2.32	1	0	1	1
signalling.phosphinositides.inositol-tetrakisphosphate_1-kinase	30.4.5	2	0	1	1
mitochondrial_electron_transport_/_ATP_synthesis.NADH-DH_(type_II).external	9.2.2	1	0	1	1
Co-factor_and_vitamine_metabolism.biotin.biotin_synthase	18.6.1	1	0	1	1
major_CHO_metabolism.synthesis.sucrose	2.1.1	2	0	1	1
cell_wall.precursor_synthesis.RHM	10.1.10	2	0	1	1
hormone_metabolism.jasmonate.induced-regulated-responsive-activated	17.7.3	7	0	1	1
PS.lightreaction.other_electron_carrier_(ox/red).ferredoxin_reductase	1.1.5.3	3	0	1	1
mitochondrial_electron_transport_/_ATP_synthesis.NADH-DH_(type_I).complex_I.carbonic_anhydrase	9.1.1.5	2	0	1	1
transport.H+_transporting_pyrophosphatase	34.3	2	0	1	1
protein.synthesis.ribosomal_protein.eukaryotic.60S_subunit.L5	29.2.1.2.2.5	2	0	1	1
protein.synthesis.ribosomal_protein.eukaryotic.60S_subunit.L3	29.2.1.2.2.3	1	0	1	1
protein.synthesis.ribosomal_protein.eukaryotic.60S_subunit.L7	29.2.1.2.2.7	2	0	1	1
protein.synthesis.ribosomal_protein.eukaryotic.60S_subunit.L2	29.2.1.2.2.2	1	0	1	1
protein.synthesis.ribosomal_protein.eukaryotic.60S_subunit.L8	29.2.1.2.2.8	2	0	1	1
nucleotide_metabolism.synthesis.unspecified	23.1.99	1	0	1	1
tetrapyrrole_synthesis.urogen_III_methylase	19.3	2	0	1	1
nucleotide_metabolism.synthesis.purine.GAR_synthetase	23.1.2.2	1	0	1	1
protein.postranslational_modification.kinase.receptor_like_cytoplasmatic_kinase_VIII	29.4.1.58	2	0	1	1
RNA.regulation_of_transcription.ELF3	27.3.47	1	0	1	1
Co-factor_and_vitamine_metabolism.molybdenum_cofactor.gephyrin	18.1.1	1	0	1	1
major_CHO_metabolism.degradation.sucrose.invertases.inhibitors	2.2.1.3.30	1	0	1	1
protein.synthesis.ribosomal_protein.unknown.large_subunit.L18/L5	29.2.1.99.2.1185	1	0	1	1
protein.synthesis.ribosomal_protein.prokaryotic.unknown_organellar.50S_subunit.L10A	29.2.1.1.3.2.510	1	0	1	1
amino_acid_metabolism.degradation.aspartate_family.methionine.methionine_gamma-lyase	13.2.3.4.1	1	0	1	1
S-assimilation.sulfite_redox	14.3	2	0	1	1
Co-factor_and_vitamine_metabolism.ubiquinone.hexaprenyldihydroxybenzoate_methyltransferase	18.8.1	1	0	1	1
amino_acid_metabolism.synthesis.aromatic_aa.tyrosine.arogenate_dehydrogenase_/_prephenate_dehydrogenase	13.1.6.4.1	1	0	1	1
protein.glycosylation.UDP-glucose_glycoprotein_glucosyltransferase	29.7.4	1	0	1	1
protein.synthesis.ribosomal_protein.prokaryotic.mitochondrion.30S_subunit.S3	29.2.1.1.2.1.3	2	0	1	1
protein.synthesis.ribosomal_protein.prokaryotic.mitochondrion.30S_subunit.S2	29.2.1.1.2.1.2	1	0	1	1
RNA.processing.siRNA_methyltransferase	27.1.21	1	0	1	1
cell_wall.precursor_synthesis.sugar_kinases	10.1.30	2	0	1	1
OPP.non-reductive_PP.ribulose-phosphate_3-epimerase	7.2.3	1	0	1	1
secondary_metabolism.sulfur-containing.glucosinolates.synthesis.indole.cytochrome_P450_monooxygenase	16.5.1.1.3.4	1	0	1	1
Co-factor_and_vitamine_metabolism.folate_and_vitamine_K.vitamine_K.naphthoate_synthase	18.5.2.5	1	0	1	1
C1-metabolism.methylenetetrahydrofolate_reductase	25.6	1	0	1	1
protein.synthesis.ribosomal_protein.prokaryotic.mitochondrion.L51/S25/CI-B8	29.2.1.1.2.51	1	0	1	1
tetrapyrrole_synthesis.magnesium-protoporphyrin_IX_monomethyl_ester_(oxidative)_cyclase	19.12	1	0	1	1
glycolysis.cytosolic_branch.pyrophosphate-fructose-6-P_phosphotransferase	4.1.5	1	0	1	1
protein.synthesis.ribosomal_protein.prokaryotic.chloroplast.30S_subunit.S9	29.2.1.1.1.1.9	2	0	1	1
protein.synthesis.ribosomal_protein.prokaryotic.chloroplast.30S_subunit.S8	29.2.1.1.1.1.8	1	0	1	1
nucleotide_metabolism.salvage.phosphoribosyltransferases.adenine_phosphoribosyltransferase_(APRT)	23.3.1.1	1	0	1	1
protein.synthesis.ribosomal_protein.prokaryotic.chloroplast.30S_subunit.S5	29.2.1.1.1.1.5	1	0	1	1
protein.synthesis.ribosomal_protein.prokaryotic.chloroplast.30S_subunit.S4	29.2.1.1.1.1.4	1	0	1	1
protein.synthesis.ribosomal_protein.prokaryotic.chloroplast.30S_subunit.S6	29.2.1.1.1.1.6	1	0	1	1
protein.synthesis.ribosomal_protein.prokaryotic.chloroplast.30S_subunit.S2	29.2.1.1.1.1.2	1	0	1	1
amino_acid_metabolism.synthesis.aromatic_aa.chorismate.3-dehydroquinate_synthase	13.1.6.1.2	2	0	1	1
cell_wall.pectin_synthesis.homogalacturonan	10.4.1	2	0	1	1
amino_acid_metabolism.synthesis.glutamate_family.arginine.argininosuccinate_lyase	13.1.2.3.23	1	0	1	1
Co-factor_and_vitamine_metabolism.pantothenate.pantetheine-phosphate_adenylyltransferase_(PPAT)	18.4.8	1	0	1	1
biodegradation_of_xenobiotics.3-hydroxybutyryl-CoA_dehydrogenase	24.3	1	0	1	1
N-metabolism.N-degradation	12.3	1	0	1	1
cell_wall.precursor_synthesis.GAE	10.1.6	1	0	1	1
minor_CHO_metabolism.callose	3.6	2	0	1	1
RNA.silencing.transitivity.RDRP	27.5.3.1	1	0	1	1
secondary_metabolism.sulfur-containing.glucosinolates.degradation.nitrilespecifier_protein.epithiospecifier_protein	16.5.1.3.2.1	2	0	1	1
RNA.regulation_of_transcription.plant_TF_(pbf2)	27.3.82	1	0	1	1
PS.photorespiration.glycerate_kinase	1.2.7	1	0	1	1
C1-metabolism.formate-tetrahydrofolate_ligase	25.2	1	0	1	1
major_CHO_metabolism.degradation.sucrose.invertases.vacuolar	2.2.1.3.3	1	0	1	1
protein.synthesis.ribosomal_protein.eukaryotic.40S_subunit.S15A	29.2.1.2.1.515	2	0	1	1
Co-factor_and_vitamine_metabolism.pantothenate.phosphopantothenoylcysteine_synthetase_(PPCS)	18.4.6	1	0	1	1
stress.biotic.PR-proteins.PR1_(antifungal)	20.1.7.1	2	0	1	1
protein.synthesis.ribosomal_protein.eukaryotic.40S_subunit.SA	29.2.1.2.1.31	1	0	1	1
protein.synthesis.ribosomal_protein.eukaryotic.40S_subunit.S8	29.2.1.2.1.8	3	0	1	1
protein.synthesis.ribosomal_protein.eukaryotic.40S_subunit.S2	29.2.1.2.1.2	1	0	1	1
protein.synthesis.ribosomal_protein.eukaryotic.40S_subunit.S7	29.2.1.2.1.7	1	0	1	1
secondary_metabolism.isoprenoids.tocopherol_biosynthesis.homogentisate_phytyltransferase	16.1.3.2	1	0	1	1
N-metabolism.N-degradation.glutamate_dehydrogenase	12.3.1	1	0	1	1
RNA.regulation_of_transcription.Transcriptional_Adaptor_Zinc_Bundle_(TAZ)_domain_family	27.3.72	1	0	1	1
protein.synthesis.ribosome_biogenesis.pre-rRNA_processing_and_modifications	29.2.2.3	1	0	1	1
redox.ascorbate_and_glutathione.ascorbate.GME	21.2.1.1	1	0	1	1
signalling.receptor_kinases.C-Lectin	30.2.27	1	0	1	1
protein.glycosylation.beta-(1,3)-galactosyltransferase_(GalT)	29.7.12	1	0	1	1
amino_acid_metabolism.degradation.aspartate_family.asparagine.L-asparaginase	13.2.3.1.1	2	0	1	1
stress.biotic.PR-proteins.PR12_(plant_defensins)	20.1.7.12	4	0	1	1
polyamine_metabolism.synthesis.N-carbamoylputrescine_amidohydrolase	22.1.5	1	0	1	1
lipid_metabolism.exotics_(steroids,_squalene_etc).phosphatidylcholine-sterol_O-acyltransferase	11.8.10	3	0	1	1
protein.synthesis.ribosomal_protein.eukaryotic.60S_subunit.L36A	29.2.1.2.2.536	1	0	1	1
lipid_metabolism.phospholipid_synthesis.cyclopropane-fatty-acyl-phospholipid_synthase	11.3.7	1	0	1	1
tetrapyrrole_synthesis.divinyl_chlorophyllide-a_8-vinyl-reductase	19.13	1	0	1	1
RNA.regulation_of_transcription.EIN3-like_(EIL)_transcription_factor_family	27.3.19	1	0	1	1
glycolysis.cytosolic_branch.UGPase	4.1.1	1	0	1	1
amino_acid_metabolism.synthesis.serine-glycine-cysteine_group.serine.phosphoserine_aminotransferase	13.1.5.1.2	4	0	1	1
amino_acid_metabolism.synthesis.serine-glycine-cysteine_group.glycine.sarcosine_oxidase	13.1.5.2.41	1	0	1	1
protein.glycosylation.alpha-1,6-mannosyl-glycoprotein_2-beta-N-acetylglucosaminyltransferase_(GnTII)	29.7.8	2	0	1	1
glycolysis.plastid_branch.pyruvate_kinase_(PK)	4.2.14	5	0	1	1
amino_acid_metabolism.synthesis.histidine.ATP_phosphoribosyltransferase	13.1.7.1	1	0	1	1
lipid_metabolism.FA_synthesis_and_FA_elongation.acetyl_CoA_carboxylation.homomeric_enzyme	11.1.1.1	1	0	1	1
lipid_metabolism.exotics_(steroids,_squalene_etc).sphingolipids.ceramide_glucosyltransferase	11.8.1.3	1	0	1	1
hormone_metabolism.brassinosteroid.synthesis-degradation.sterols.FACKEL	17.3.1.2.4	1	0	1	1
PS.photorespiration.glycine_cleavage.P_subunit	1.2.4.1	1	0	1	1
protein.synthesis.ribosomal_protein.eukaryotic.60S_subunit.L37A	29.2.1.2.2.537	2	0	1	1
amino_acid_metabolism.synthesis.branched_chain_group.isoleucine_specific.threonine_ammonia-lyase	13.1.4.5.1	1	0	1	1
secondary_metabolism.sulfur-containing.glucosinolates.degradation.nitrilespecifier_protein	16.5.1.3.2	4	0	1	1
RNA.regulation_of_transcription.TUB_transcription_factor_family	27.3.31	1	0	1	1
polyamine_metabolism.synthesis.agmatine_deiminase	22.1.4	1	0	1	1
protein.synthesis.ribosomal_protein.eukaryotic.60S_subunit.L32	29.2.1.2.2.32	1	0	1	1
protein.synthesis.ribosomal_protein.eukaryotic.60S_subunit.L30	29.2.1.2.2.30	1	0	1	1
protein.synthesis.ribosomal_protein.eukaryotic.60S_subunit.L31	29.2.1.2.2.31	1	0	1	1
protein.synthesis.ribosomal_protein.eukaryotic.60S_subunit.L38	29.2.1.2.2.38	3	0	1	1
protein.synthesis.ribosomal_protein.eukaryotic.60S_subunit.L39	29.2.1.2.2.39	1	0	1	1
lipid_metabolism.lipid_degradation.beta-oxidation.misc	11.9.4.99	1	0	1	1
protein.synthesis.ribosomal_protein.prokaryotic.mitochondrion.50S_subunit	29.2.1.1.2.2	7	0	1	1
signalling.14-3-3_proteins	30.7	2	0	1	1
protein.aa_activation.cysteine-tRNA_ligase	29.1.16	1	0	1	1
misc.gluco-,_galacto-_and_mannosidases.alpha-mannosidase	26.3.3	1	0	1	1
Co-factor_and_vitamine_metabolism.isochorismatase	18.13	1	0	1	1
protein.synthesis.ribosomal_protein.eukaryotic.60S_subunit.L4/L1	29.2.1.2.2.141	1	0	1	1
glycolysis.cytosolic_branch.enolase	4.1.13	1	0	1	1
redox.ascorbate_and_glutathione.ascorbate.L-galactono-1,4-lactone_dehydrogenase	21.2.1.5	1	0	1	1
secondary_metabolism.phenylpropanoids.lignin_biosynthesis.CCR1	16.2.1.7	5	0	1	1
hormone_metabolism.ethylene.synthesis-degradation.1-aminocyclopropane-1-carboxylate_synthase	17.5.1.1	3	0	1	1
protein.synthesis.ribosomal_protein.prokaryotic.unknown_organellar.50S_subunit.L32	29.2.1.1.3.2.32	1	0	1	1
protein.synthesis.ribosomal_protein.prokaryotic.unknown_organellar.50S_subunit.L33	29.2.1.1.3.2.33	1	0	1	1
protein.synthesis.ribosomal_protein.prokaryotic.unknown_organellar.50S_subunit.L34	29.2.1.1.3.2.34	1	0	1	1
protein.synthesis.ribosomal_protein.prokaryotic.unknown_organellar.50S_subunit.L35	29.2.1.1.3.2.35	3	0	1	1
glycolysis.cytosolic_branch.glucose-6-phosphate_isomerase	4.1.3	1	0	1	1
protein.degradation.ubiquitin.E3.SCF.RBX	29.5.11.4.3.4	1	0	1	1
protein.synthesis.ribosomal_protein.prokaryotic.chloroplast.50S_subunit.L5	29.2.1.1.1.2.5	1	0	1	1
protein.synthesis.ribosomal_protein.prokaryotic.chloroplast.50S_subunit.L2	29.2.1.1.1.2.2	1	0	1	1
protein.synthesis.ribosomal_protein.prokaryotic.chloroplast.50S_subunit.L1	29.2.1.1.1.2.1	2	0	1	1
misc.protease_inhibitor/seed_storage/lipid_transfer_protein_(LTP)_family_protein.protease_inhibitor	26.21.1	1	0	1	1
cell_wall.precursor_synthesis.UER	10.1.11	1	0	1	1
glycolysis.cytosolic_branch.non-phosphorylating_glyceraldehyde_3-phosphate_dehydrogenase_(NPGAP-DH)	4.1.9	1	0	1	1
Co-factor_and_vitamine_metabolism.coenzyme_M.2-hydroxyacid_dehydrogenase	18.10.3	1	0	1	1
protein.synthesis.ribosomal_protein.eukaryotic.60S_subunit.L24	29.2.1.2.2.24	1	0	1	1
protein.synthesis.ribosomal_protein.eukaryotic.60S_subunit.L26	29.2.1.2.2.26	2	0	1	1
protein.synthesis.ribosomal_protein.eukaryotic.60S_subunit.L29	29.2.1.2.2.29	1	0	1	1
protein.synthesis.ribosomal_protein.eukaryotic.60S_subunit.L28	29.2.1.2.2.28	1	0	1	1
protein.synthesis.ribosomal_protein.prokaryotic.unknown_organellar.30S_subunit.S12	29.2.1.1.3.1.12	1	0	1	1
protein.synthesis.ribosomal_protein.prokaryotic.unknown_organellar.30S_subunit.S15	29.2.1.1.3.1.15	1	0	1	1
protein.synthesis.ribosomal_protein.prokaryotic.unknown_organellar.30S_subunit.S18	29.2.1.1.3.1.18	1	0	1	1
cell_wall.pectin_synthesis.homogalacturonan.galacturonic_acid_transferase	10.4.1.1	2	0	1	1
amino_acid_metabolism.degradation.aspartate_family.asparagine	13.2.3.1	5	0	1	1
secondary_metabolism.flavonoids.dihydroflavonols.flavonoid_3'-monooxygenase	16.8.3.3	1	0	1	1
transport.membrane_system_unknown	34.98	1	0	1	1
S-assimilation.sulfite_oxidase	14.5	1	0	1	1
misc.gluco-,_galacto-_and_mannosidases.glycosyl_hydrolase_family_5	26.3.5	1	0	1	1
protein.synthesis.ribosomal_protein.prokaryotic.chloroplast.30S_subunit.S31	29.2.1.1.1.1.31	1	0	1	1
amino_acid_metabolism.degradation.aspartate_family.methionine	13.2.3.4	2	0	1	1
nucleotide_metabolism.synthesis.pyrimidine.dihydroorotase	23.1.1.3	1	0	1	1
cell_wall.precursor_synthesis.NDP_sugar_pyrophosphorylase.GDP_mannose	10.1.1.1	1	0	1	1
nucleotide_metabolism.synthesis.purine.GAR_transformylase	23.1.2.3	1	0	1	1
cell_wall.precursor_synthesis.sugar_kinases.galacturonic_acid_kinase	10.1.30.1	1	0	1	1
protein.synthesis.misc	29.2.99	2	0	1	1
tetrapyrrole_synthesis.regulation	19.4	2	0	1	1
nucleotide_metabolism.degradation.pyrimidine.dihydropyrimidinase	23.2.1.4	1	0	1	1
protein.synthesis.ribosomal_protein.prokaryotic.unknown_organellar.50S_subunit.L20	29.2.1.1.3.2.20	1	0	1	1
protein.synthesis.ribosomal_protein.prokaryotic.unknown_organellar.50S_subunit.L25	29.2.1.1.3.2.25	1	0	1	1
cell_wall.precursor_synthesis.NDP_sugar_pyrophosphorylase.GDP_fucose_and_fucokinase	10.1.1.2	1	0	1	1
amino_acid_metabolism.synthesis.serine-glycine-cysteine_group.glycine.glycine_transaminase	13.1.5.2.2	1	0	1	1
minor_CHO_metabolism.myo-inositol.InsP_synthases	3.4.3	1	0	1	1
amino_acid_metabolism.synthesis.aromatic_aa.tyrosine	13.1.6.4	3	0	1	1
cell_wall.precursor_synthesis.GMD	10.1.7	2	0	1	1
mitochondrial_electron_transport_/_ATP_synthesis.NADH-DH_(type_II).mitochondrial	9.2.3	1	0	1	1
protein.synthesis.ribosomal_protein.eukaryotic.60S_subunit.L10	29.2.1.2.2.10	1	0	1	1
protein.synthesis.ribosomal_protein.eukaryotic.60S_subunit.L11	29.2.1.2.2.11	1	0	1	1
protein.synthesis.ribosomal_protein.eukaryotic.60S_subunit.L15	29.2.1.2.2.15	2	0	1	1
protein.synthesis.ribosomal_protein.eukaryotic.60S_subunit.L16	29.2.1.2.2.16	1	0	1	1
protein.synthesis.ribosomal_protein.eukaryotic.60S_subunit.L17	29.2.1.2.2.17	1	0	1	1
protein.synthesis.ribosomal_protein.eukaryotic.60S_subunit.L18	29.2.1.2.2.18	1	0	1	1
lipid_metabolism.lipid_degradation.beta-oxidation.multifunctional	11.9.4.9	2	0	1	1
tetrapyrrole_synthesis.ferrochelatase	19.2	1	0	1	1
PS.lightreaction.ATP_synthase.gamma_chain	1.1.4.4	1	0	1	1
redox.ascorbate_and_glutathione.ascorbate.L-galactose_dehydrogenase	21.2.1.4	1	0	1	1
Co-factor_and_vitamine_metabolism.thiamine.thiamine_diphosphokinase	18.2.1	1	0	1	1
nucleotide_metabolism.synthesis.pyrimidine.aspartate_transcarbamoylase	23.1.1.2	2	0	1	1
protein.synthesis.ribosomal_protein.prokaryotic.unknown_organellar.30S_subunit.S5	29.2.1.1.3.1.5	1	0	1	1
lipid_metabolism.phospholipid_synthesis.phosphatidylserine_decarboxylase	11.3.8	2	0	1	1
protein.glycosylation.mannosyl-oligosaccharide_alpha-1,2-mannosidase	29.7.3	2	0	1	1
stress.biotic.PR-proteins.PR13_(thionins)	20.1.7.13	1	0	1	1
lipid_metabolism.lipid_degradation.beta-oxidation.enoyl_isomerase	11.9.4.14	1	0	1	1
cell_wall.precursor_synthesis.MUR4	10.1.9	2	0	1	1
protein.synthesis.ribosomal_protein.prokaryotic.unknown_organellar.50S_subunit.L14	29.2.1.1.3.2.14	1	0	1	1
PS.lightreaction.ATP_synthase.alpha_subunit	1.1.4.1	1	0	1	1
Co-factor_and_vitamine_metabolism.pantothenate.2-dehydropantoate_2-reductase	18.4.3	1	0	1	1
minor_CHO_metabolism.others.xylose_isomerase	3.5.1	1	0	1	1
polyamine_metabolism.synthesis.spermine_synthase	22.1.7	2	0	1	1
PS.photorespiration.glycine_cleavage.T_subunit	1.2.4.2	1	0	1	1
lipid_metabolism.exotics_(steroids,_squalene_etc).sphingolipids.ceramidase	11.8.1.1	1	0	1	1
cell_wall.precursor_synthesis.UGD	10.1.4	1	0	1	1
redox.ascorbate_and_glutathione.ascorbate.GDP-L-galactose_phosphorylase	21.2.1.2	1	0	1	1
gluconeogenesis_/_glyoxylate_cycle.malate_dehydrogenase	6.3	2	0	1	1
PS.photorespiration.glycine_cleavage.H_protein	1.2.4.4	1	0	1	1
nucleotide_metabolism.deoxynucleotide_metabolism.dihydrofolate_reductase-thymidylate_synthase	23.5.1	1	0	1	1
protein.degradation.ubiquitin.E3.APC	29.5.11.4.4	2	0	1	1
lipid_metabolism.FA_desaturation.omega_3_desaturase	11.2.3	3	0	1	1
protein.synthesis.ribosomal_protein.eukaryotic.40S_subunit.S11	29.2.1.2.1.11	1	0	1	1
protein.synthesis.ribosomal_protein.eukaryotic.40S_subunit.S10	29.2.1.2.1.10	1	0	1	1
protein.synthesis.ribosomal_protein.eukaryotic.40S_subunit.S15	29.2.1.2.1.15	1	0	1	1
protein.synthesis.ribosomal_protein.eukaryotic.40S_subunit.S14	29.2.1.2.1.14	1	0	1	1
protein.synthesis.ribosomal_protein.eukaryotic.40S_subunit.S16	29.2.1.2.1.16	1	0	1	1
protein.synthesis.ribosomal_protein.eukaryotic.40S_subunit.S19	29.2.1.2.1.19	2	0	1	1
amino_acid_metabolism.synthesis.serine-glycine-cysteine_group.glycine.serine_glyoxylate_aminotransferase	13.1.5.2.3	1	0	1	1
PS.photorespiration.glycine_cleavage	1.2.4	4	0	1	1
redox.peroxiredoxin.PER1	21.5.2	1	0	1	1
hormone_metabolism.brassinosteroid.synthesis-degradation.sterols.HYD1	17.3.1.2.5	1	0	1	1
protein.folding.chaperones_and_co-chaperones.HSP70s	29.6.2.3	1	0	1	1
protein.synthesis.ribosomal_protein.prokaryotic.chloroplast.30S_subunit.S19	29.2.1.1.1.1.19	1	0	1	1
PS.lightreaction.ATP_synthase.subunit_C	1.1.4.5	1	0	1	1
protein.synthesis.ribosomal_protein.prokaryotic.chloroplast.30S_subunit.S11	29.2.1.1.1.1.11	1	0	1	1
protein.synthesis.ribosomal_protein.prokaryotic.chloroplast.30S_subunit.S10	29.2.1.1.1.1.10	1	0	1	1
protein.synthesis.ribosomal_protein.prokaryotic.chloroplast.30S_subunit.S12	29.2.1.1.1.1.12	2	0	1	1
protein.synthesis.ribosomal_protein.prokaryotic.chloroplast.30S_subunit.S14	29.2.1.1.1.1.14	1	0	1	1
protein.synthesis.ribosomal_protein.unknown.large_subunit.L18	29.2.1.99.2.18	1	0	1	1
glycolysis.plastid_branch.pyrophosphate-fructose-6-P_phosphotransferase	4.2.5	1	0	1	1
protein.folding.chaperones_and_co-chaperones	29.6.2	1	0	1	1
polyamine_metabolism.synthesis.arginine_decarboxylase	22.1.3	1	0	1	1
secondary_metabolism.sulfur-containing.misc	16.5.99	2	0	1	1
hormone_metabolism.gibberelin.synthesis-degradation.copalyl_diphosphate_synthase	17.6.1.1	3	0	1	1
amino_acid_metabolism.synthesis.aspartate_family.threonine	13.1.3.2	1	0	1	1
nucleotide_metabolism.synthesis.purine.IMP_dehydrogenase	23.1.2.30	1	0	1	1
RNA.regulation_of_transcription.PHOR1	27.3.64	3	0	1	1
protein.aa_activation.leucine-tRNA_ligase	29.1.4	3	0	1	1
PS.lightreaction.cytochrome_b6/f.iron_sulfur_subunit	1.1.3.1	1	0	1	1
secondary_metabolism.sulfur-containing.glucosinolates.degradation.nitrilase	16.5.1.3.3	1	0	1	1
protein.synthesis.ribosomal_protein.prokaryotic.chloroplast.50S_subunit.L28	29.2.1.1.1.2.28	1	0	1	1
protein.synthesis.ribosomal_protein.eukaryotic.60S_subunit.L7A	29.2.1.2.2.57	2	0	1	1
polyamine_metabolism.degradation	22.2	1	0	1	1
hormone_metabolism.brassinosteroid.synthesis-degradation.sterols.CYP51	17.3.1.2.3	1	0	1	1
metal_handling.regulation	15.3	3	0	1	1
protein.synthesis.ribosomal_protein.prokaryotic.chloroplast.50S_subunit.L24	29.2.1.1.1.2.24	2	0	1	1
nucleotide_metabolism.degradation.pyrimidine.beta-ureidopropionase	23.2.1.5	1	0	1	1
protein.synthesis.ribosomal_protein.eukaryotic.40S_subunit.S26	29.2.1.2.1.26	1	0	1	1
protein.synthesis.ribosomal_protein.eukaryotic.40S_subunit.S27	29.2.1.2.1.27	2	0	1	1
secondary_metabolism.isoprenoids.non-mevalonate_pathway.HDS	16.1.1.6	1	0	1	1
signalling.receptor_kinases.leucine_rich_repeat_VIII.type_1	30.2.8.1	3	0	1	1
protein.aa_activation.glutamate-tRNA_ligase	29.1.17	2	0	1	1
protein.synthesis.ribosomal_protein.prokaryotic.chloroplast.30S_subunit.S1	29.2.1.1.1.1.1	1	0	1	1
secondary_metabolism.sulfur-containing.misc.alliinase	16.5.99.1	2	0	1	1
C1-metabolism.dihydropteridine_diphosphokinase	25.3	1	0	1	1
protein.synthesis.ribosomal_protein.prokaryotic.chloroplast.50S_subunit.PSRP6	29.2.1.1.1.2.86	1	0	1	1
protein.synthesis.ribosomal_protein.prokaryotic.chloroplast.50S_subunit.PSRP5	29.2.1.1.1.2.85	1	0	1	1
protein.synthesis.ribosomal_protein.prokaryotic.mitochondrion.50S_subunit.L16	29.2.1.1.2.2.16	2	0	1	1
mitochondrial_electron_transport_/_ATP_synthesis.NADH-DH_(type_II)	9.2	3	0	1	1
cell_wall.precursor_synthesis.sugar_kinases.arabinose-1-kinase	10.1.30.2	1	0	1	1
protein.synthesis.ribosomal_protein.eukaryotic.60S_subunit.P2	29.2.1.2.2.82	1	0	1	1
protein.synthesis.ribosomal_protein.eukaryotic.60S_subunit.P3	29.2.1.2.2.83	1	0	1	1
protein.synthesis.ribosomal_protein.eukaryotic.60S_subunit.P1	29.2.1.2.2.81	2	0	1	1
signalling.receptor_kinases.RKF3_like	30.2.23	2	0	1	1
cell_wall.hemicellulose_synthesis.xyloglucan	10.3.1	2	0	1	1
protein.synthesis.ribosomal_protein.eukaryotic.60S_subunit.L10A	29.2.1.2.2.510	1	0	1	1
tetrapyrrole_synthesis.chlorophyll_synthase	19.15	1	0	1	1
amino_acid_metabolism.degradation.central_amino_acid_metabolism.aspartate	13.2.1.2	1	0	1	1

## Sheet: Chloroplast_top_level_terms
MapMan_ID	Term	Occurences_among_relocalised_orthogroups	Total_orthogroups	Percentage
29	protein	1576	4830	32.6294
27	RNA	1384	4830	28.6542
26	misc	621	4830	12.8571
30	signalling	525	4830	10.8696
34	transport	505	4830	10.4555
20	stress	458	4830	9.4824
33	development	402	4830	8.32298
17	hormone metabolism	399	4830	8.26087
28	DNA	339	4830	7.01863
31	cell	313	4830	6.48033
16	secondary metabolism	251	4830	5.19669
10	cell wall	215	4830	4.45135
11	lipid metabolism	209	4830	4.32712
1	PS	174	4830	3.60248
13	amino acid metabolism	166	4830	3.43685
21	redox	127	4830	2.6294
2	major CHO metabolism	115	4830	2.38095
23	nucleotide metabolism	95	4830	1.96687
32	micro RNA, natural antisense etc	86	4830	1.78054
3	minor CHO metabolism	85	4830	1.75983
9	mitochondrial electron transport / ATP synthesis	77	4830	1.5942
19	tetrapyrrole synthesis	77	4830	1.5942
18	Co-factor and vitamine metabolism	64	4830	1.32505
4	glycolysis	35	4830	0.724638
8	TCA / organic transformation	34	4830	0.703934
15	metal handling	34	4830	0.703934
7	OPP	22	4830	0.455487
12	N-metabolism	22	4830	0.455487
5	fermentation	14	4830	0.289855
25	C1-metabolism	13	4830	0.269151
22	polyamine metabolism	9	4830	0.186335
24	biodegradation of xenobiotics	8	4830	0.165631
6	gluconeogenesis / glyoxylate cycle	7	4830	0.144928
14	S-assimilation	6	4830	0.124224
35	not assigned	na	4830

## Sheet: Mitochondrial_relocalisations
MapMan_term	MapMan_ID	Total_occurences	Sample_occurences	raw_p_value	BH_corrected_p_value
RNA	27	2793	1353	0	0
RNA.regulation_of_transcription	27.3	2278	1129	0	1e-40
transport	34	980	520	9.99645e-13	4.78163e-10
RNA.regulation_of_transcription.MYB_domain_transcription_factor_family	27.3.25	272	168	5.96599e-11	2.1403e-08
protein	29	3427	1609	9.08217e-11	2.60658e-08
hormone_metabolism	17	750	401	2.2552e-10	5.39368e-08
hormone_metabolism.salicylic_acid	17.8	138	94	8.65985e-10	1.40755e-07
hormone_metabolism.salicylic_acid.synthesis-degradation	17.8.1	138	94	8.65985e-10	1.40755e-07
transport.misc	34.99	288	173	8.82784e-10	1.40755e-07
misc.UDP_glucosyl_and_glucoronyl_transferases	26.2	251	153	1.96188e-09	2.81529e-07
protein.synthesis.ribosomal_protein	29.2.1	287	170	5.41343e-09	7.06207e-07
cell_wall	10	431	237	6.70258e-08	8.01517e-06
protein.synthesis	29.2	748	386	1.23236e-07	1.33004e-05
stress	20	936	473	1.31079e-07	1.33004e-05
secondary_metabolism	16	438	239	1.39028e-07	1.33004e-05
development	33	800	409	1.9813e-07	1.77698e-05
misc	26	1282	627	4.77613e-07	4.03161e-05
protein.postranslational_modification	29.4	956	477	8.13042e-07	6.48175e-05
protein.synthesis.ribosome_biogenesis	29.2.2	453	241	1.7774e-06	0.00013424
stress.abiotic	20.2	435	232	2.17946e-06	0.000156376
development.unspecified	33.99	673	341	6.17833e-06	0.000422186
mitochondrial_electron_transport_/_ATP_synthesis	9	180	104	2.23571e-05	0.00145829
DNA.synthesis/chromatin_structure	28.1	449	232	3.89321e-05	0.00242902
protein.synthesis.ribosomal_protein.prokaryotic	29.2.1.1	143	84	5.9617e-05	0.0035646
protein.synthesis.ribosomal_protein.prokaryotic.unknown_organellar.50S_subunit	29.2.1.1.3.2	31	24	7.97257e-05	0.00457626
protein.synthesis.ribosomal_protein.eukaryotic.60S_subunit	29.2.1.2.2	95	59	8.56722e-05	0.00472845
RNA.processing	27.1	435	223	0.000102944	0.00547128
hormone_metabolism.brassinosteroid.synthesis-degradation	17.3.1	119	71	0.000110268	0.00565123
cell	31	647	320	0.000134526	0.00665673
lipid_metabolism	11	414	212	0.000164381	0.00771604
cell_wall.degradation	10.6	85	53	0.000166688	0.00771604
mitochondrial_electron_transport_/_ATP_synthesis.cytochrome_c_reductase	9.5	10	10	0.00019023	0.00853062
micro_RNA,_natural_antisense_etc	32	145	83	0.000223091	0.00929359
secondary_metabolism.phenylpropanoids	16.2	119	70	0.000224852	0.00929359
protein.synthesis.ribosomal_protein.eukaryotic	29.2.1.2	137	79	0.000226673	0.00929359
cell.vesicle_transport	31.4	170	95	0.000268843	0.0107018
amino_acid_metabolism.synthesis.branched_chain_group	13.1.4	24	19	0.000275934	0.0107018
cell_wall.hemicellulose_synthesis	10.3	36	26	0.000287435	0.0108544
DNA	28	659	322	0.000385675	0.0140992
lipid_metabolism.lipid_degradation.lysophospholipases	11.9.3	40	28	0.00039301	0.0140992
lipid_metabolism.glycolipid_synthesis	11.1	9	9	0.000448321	0.0156912
protein.glycosylation	29.7	46	31	0.000554563	0.0189476
protein.degradation.inhibitors	29.5.15	52	34	0.000707375	0.0236066
secondary_metabolism.phenylpropanoids.lignin_biosynthesis.CAD	16.2.1.10	34	24	0.000847592	0.027556
secondary_metabolism.flavonoids	16.8	99	58	0.000864126	0.027556
transport.peptides_and_oligopeptides	34.13	150	83	0.000957107	0.0298576
protein.synthesis.ribosomal_protein.prokaryotic.unknown_organellar	29.2.1.1.3	68	42	0.00101988	0.0311388
lipid_metabolism.glycolipid_synthesis.DGDG_synthase	11.10.2	8	8	0.00105644	0.0315833
secondary_metabolism.phenylpropanoids.lignin_biosynthesis	16.2.1	80	48	0.00115165	0.0337269
misc.cytochrome_P450	26.1	149	82	0.00127054	0.0364644
signalling.phosphinositides	30.4	33	23	0.00143279	0.0403148
Co-factor_and_vitamine_metabolism	18	109	62	0.0016411	0.044622
PS.lightreaction	1.1	251	130	0.00164806	0.044622
protein.synthesis.ribosomal_protein.eukaryotic.60S_subunit.L18A	29.2.1.2.2.518	21	16	0.00179471	0.0470263
hormone_metabolism.brassinosteroid.synthesis-degradation.sterols	17.3.1.2	52	33	0.00180576	0.0470263
minor_CHO_metabolism.myo-inositol.poly-phosphatases	3.4.1	28	20	0.00183517	0.0470263
transport.ABC_transporters_and_multidrug_resistance_systems	34.16	80	47	0.00238117	0.0597125
minor_CHO_metabolism	3	162	87	0.00244255	0.0597125
stress.abiotic.heat	20.2.1	202	106	0.00245508	0.0597125
protein.synthesis.ribosomal_protein.prokaryotic.mitochondrion	29.2.1.1.2	25	18	0.00270431	0.0646781
stress.biotic	20.1	509	247	0.002812	0.0661512
amino_acid_metabolism	13	304	153	0.00311367	0.0720665
RNA.regulation_of_transcription.lateral_organ_boundaries_gene_family_(AS2)	27.3.37	20	15	0.00327196	0.0738822
protein.synthesis.ribosomal_protein.prokaryotic.chloroplast	29.2.1.1.1	69	41	0.00330412	0.0738822
protein.synthesis.ribosomal_protein.prokaryotic.chloroplast.50S_subunit	29.2.1.1.1.2	40	26	0.00334658	0.0738822
hormone_metabolism.brassinosteroid.synthesis-degradation.sterols.DWF5	17.3.1.2.7	22	16	0.00398816	0.0867122
cell.organisation	31.1	271	137	0.00405579	0.0868665
hormone_metabolism.brassinosteroid	17.3	177	93	0.00415799	0.0877459
DNA.synthesis/chromatin_structure.retrotransposon/transposase.hat-like_transposase	28.1.1.4	35	23	0.00465326	0.0953918
cell_wall.degradation.mannan-xylose-arabinose-fucose	10.6.2	35	23	0.00465326	0.0953918
RNA.regulation_of_transcription.unclassified	27.3.99	331	164	0.00503625	0.101789
PS	1	349	172	0.00542785	0.107065
protein.degradation	29.5	1413	645	0.00545554	0.107065
cell_wall.precursor_synthesis	10.1	172	90	0.00552115	0.107065
transport.p-_and_v-ATPases	34.1	43	27	0.00570041	0.109068
amino_acid_metabolism.degradation.branched_chain_group	13.2.4	28	19	0.00590446	0.110354
signalling.receptor_kinases.extensin	30.2.18	9	8	0.00592143	0.110354
stress.abiotic.drought/salt	20.2.3	89	50	0.00617258	0.11356
development.late_embryogenesis_abundant	33.2	57	34	0.00658237	0.119013
misc.misc2	26.1	73	42	0.00663486	0.119013
lipid_metabolism.lipid_degradation	11.9	102	56	0.00745065	0.131996
RNA.regulation_of_transcription.MYB-related_transcription_factor_family	27.3.26	16	12	0.00867186	0.151758
stress.biotic.signalling	20.1.3	25	17	0.00885388	0.152232
signalling.MAP_kinases	30.6	46	28	0.00902225	0.152232
amino_acid_metabolism.degradation	13.2	109	59	0.00909566	0.152232
misc.short_chain_dehydrogenase/reductase_(SDR)	26.22	74	42	0.0091233	0.152232
hormone_metabolism.brassinosteroid.synthesis-degradation.BRs	17.3.1.1	68	39	0.00935135	0.154113
hormone_metabolism.brassinosteroid.synthesis-degradation.BRs.DET2	17.3.1.1.1	64	37	0.00945081	0.154113
stress.biotic.misc	20.1.99	18	13	0.0104176	0.16797
protein.degradation.ubiquitin.E3.SCF.FBOX	29.5.11.4.3.2	234	117	0.0114334	0.180792
PS.lightreaction.photosystem_I	1.1.2	33	21	0.0115012	0.180792
DNA.unspecified	28.99	148	77	0.0115909	0.180792
lipid_metabolism.lipid_degradation.lysophospholipases.phosphoinositide_phospholipase_C	11.9.3.5	8	7	0.0125181	0.192643
amino_acid_metabolism.synthesis.branched_chain_group.common	13.1.4.1	13	10	0.0127385	0.192643
lipid_metabolism.FA_synthesis_and_FA_elongation	11.1	172	88	0.0127533	0.192643
nucleotide_metabolism.degradation	23.2	41	25	0.0129098	0.192975
mitochondrial_electron_transport_/_ATP_synthesis.NADH-DH_(type_I)	9.1	45	27	0.0132715	0.196336
protein.degradation.ubiquitin.E3	29.5.11.4	768	356	0.0135935	0.198223
protein.targeting.secretory_pathway.plasma_membrane	29.3.4.4	5	5	0.0138134	0.198223
secondary_metabolism.sulfur-containing.glucosinolates.synthesis.shared	16.5.1.1.4	5	5	0.0138134	0.198223
RNA.regulation_of_transcription.AtSR_transcription_factor_family	27.3.39	162	83	0.0146019	0.207463
protein.degradation.ubiquitin.E3.SCF	29.5.11.4.3	251	124	0.0149555	0.210403
secondary_metabolism.sulfur-containing.glucosinolates	16.5.1	32	20	0.0177056	0.245496
protein.synthesis.ribosomal_protein.unknown	29.2.1.99	17	12	0.0181342	0.245496
protein.synthesis.ribosomal_protein.prokaryotic.mitochondrion.30S_subunit	29.2.1.1.2.1	17	12	0.0181342	0.245496
transport.calcium	34.21	17	12	0.0181342	0.245496
TCA_/_organic_transformation	8	60	34	0.0184731	0.24661
secondary_metabolism.sulfur-containing	16.5	36	22	0.0185602	0.24661
PS.lightreaction.photosystem_II.PSII_polypeptide_subunits	1.1.1.2	110	58	0.0188592	0.248285
DNA.synthesis/chromatin_structure.retrotransposon/transposase	28.1.1	42	25	0.0192014	0.25049
PS.lightreaction.photosystem_II	1.1.1	125	65	0.0194725	0.251739
N-metabolism.misc	12.4	19	13	0.0202422	0.259353
signalling	30	1216	550	0.0215331	0.273451
secondary_metabolism.isoprenoids.tocopherol_biosynthesis	16.1.3	12	9	0.0235671	0.289108
major_CHO_metabolism.synthesis.starch.starch_synthase	2.1.2.2	12	9	0.0235671	0.289108
protein.degradation.ubiquitin.E3.HECT	29.5.11.4.1	12	9	0.0235671	0.289108
protein.targeting.secretory_pathway.unspecified	29.3.4.99	92	49	0.0235718	0.289108
amino_acid_metabolism.synthesis	13.1	204	101	0.0243343	0.29593
signalling.receptor_kinases.DUF_26	30.2.17	200	99	0.0257346	0.301782
hormone_metabolism.auxin	17.2	135	69	0.025862	0.301782
mitochondrial_electron_transport_/_ATP_synthesis.NADH-DH_(type_I).complex_I	9.1.1	7	6	0.0261139	0.301782
amino_acid_metabolism.synthesis.serine-glycine-cysteine_group.serine	13.1.5.1	7	6	0.0261139	0.301782
secondary_metabolism.sulfur-containing.glucosinolates.degradation	16.5.1.3	7	6	0.0261139	0.301782
tetrapyrrole_synthesis	19	148	75	0.0262473	0.301782
lipid_metabolism.FA_synthesis_and_FA_elongation.acyl-CoA_binding_protein	11.1.13	29	18	0.0262876	0.301782
TCA_/_organic_transformation.TCA	8.1	47	27	0.0273081	0.3086
cell_wall.degradation.pectate_lyases_and_polygalacturonases	10.6.3	35	21	0.0275265	0.3086
PS.photorespiration	1.2	37	22	0.0276901	0.3086
minor_CHO_metabolism.myo-inositol	3.4	41	24	0.0277417	0.3086
transport.amino_acids	34.3	76	41	0.0284802	0.314377
TCA_/_organic_transformation.other_organic_acid_transformations	8.2	16	11	0.0309675	0.331116
biodegradation_of_xenobiotics	24	16	11	0.0309675	0.331116
RNA.regulation_of_transcription.G2-like_transcription_factor_family_(GARP)	27.3.20	16	11	0.0309675	0.331116
transport.metabolite_transporters_at_the_mitochondrial_membrane	34.9	66	36	0.0318047	0.331116
cell.division	31.2	134	68	0.0319831	0.331116
hormone_metabolism.cytokinin	17.4	64	35	0.0324798	0.331116
hormone_metabolism.brassinosteroid.synthesis-degradation.sterols.other	17.3.1.2.99	4	4	0.0325347	0.331116
minor_CHO_metabolism.galactose.galactokinases	3.8.1	4	4	0.0325347	0.331116
TCA_/_organic_transformation.TCA.IDH	8.1.4	4	4	0.0325347	0.331116
lipid_metabolism.lipid_degradation.lysophospholipases.carboxylesterase	11.9.3.2	4	4	0.0325347	0.331116
major_CHO_metabolism.degradation.sucrose.fructokinase	2.2.1.1	4	4	0.0325347	0.331116
RNA.regulation_of_transcription.basic_helix-loop-helix_family_(bHLH)	27.3.6	102	53	0.033064	0.334133
major_CHO_metabolism.degradation.sucrose	2.2.1	100	52	0.0339804	0.338379
major_CHO_metabolism	2	191	94	0.0344147	0.338379
RNA.regulation_of_transcription.bZIP_transcription_factor_family	27.3.35	79	42	0.0354818	0.338379
RNA.regulation_of_transcription.global_transcription_factor_group	27.3.52	20	13	0.0355931	0.338379
PS.lightreaction.photosystem_I.LHC-I	1.1.2.1	9	7	0.0356064	0.338379
hormone_metabolism.gibberelin.signal_transduction	17.6.2	9	7	0.0356064	0.338379
protein.glycosylation.beta-(1,2)-xylosyltransferase_(XylT)	29.7.9	9	7	0.0356064	0.338379
stress.biotic.receptors.CC-NBS-LRR	20.1.2.1	9	7	0.0356064	0.338379
secondary_metabolism.simple_phenols	16.1	9	7	0.0356064	0.338379
major_CHO_metabolism.degradation	2.2	152	76	0.0359645	0.339533
secondary_metabolism.flavonoids.dihydroflavonols	16.8.3	50	28	0.0370345	0.347349
N-metabolism	12	44	25	0.038672	0.357719
hormone_metabolism.jasmonate	17.7	26	16	0.0391372	0.357719
RNA.regulation_of_transcription.MADS_box_transcription_factor_family	27.3.24	26	16	0.0391372	0.357719
stress.abiotic.light	20.2.5	26	16	0.0391372	0.357719
cell_wall.pectinesterases.PME	10.8.1	40	23	0.0395247	0.358975
hormone_metabolism.cytokinin.synthesis-degradation	17.4.1	38	22	0.0398466	0.359622
protein.assembly_and_cofactor_ligation	29.8	32	19	0.0402025	0.360566
cell_wall.precursor_synthesis.UXS	10.1.5	142	71	0.0415291	0.37015
minor_CHO_metabolism.galactose	3.8	11	8	0.0426981	0.371344
secondary_metabolism.flavonoids.chalcones	16.8.2	11	8	0.0426981	0.371344
secondary_metabolism.phenylpropanoids.lignin_biosynthesis.F5H	16.2.1.8	11	8	0.0426981	0.371344
nucleotide_metabolism.salvage.NUDIX_hydrolases	23.3.3	11	8	0.0426981	0.371344
metal_handling	15	63	34	0.0432137	0.373564
protein.degradation.ubiquitin	29.5.11	980	442	0.0442018	0.379818
signalling.calcium	30.3	195	95	0.0445667	0.380674
hormone_metabolism.auxin.induced-regulated-responsive-activated	17.2.3	91	47	0.0480639	0.408116
protein.postranslational_modification.kinase	29.4.1	309	146	0.0486306	0.4105
lipid_metabolism.exotics_(steroids,_squalene_etc)	11.8	47	26	0.0516063	0.429273
cell_wall.pectinesterases	10.8	47	26	0.0516063	0.429273
amino_acid_metabolism.synthesis.aspartate_family.misc.homoserine.homoserine_kinase	13.1.3.6.1.4	15	10	0.0517521	0.429273
lipid_metabolism.FA_synthesis_and_FA_elongation.acetyl_CoA_carboxylation	11.1.1	6	5	0.0535599	0.431789
signalling.phosphinositides.phosphatidylinositol-4-phosphate_5-kinase	30.4.1	6	5	0.0535599	0.431789
cell_wall.precursor_synthesis.UGE	10.1.2	6	5	0.0535599	0.431789
cell_wall.pectin_synthesis	10.4	6	5	0.0535599	0.431789
amino_acid_metabolism.synthesis.branched_chain_group.leucine_specific	13.1.4.4	6	5	0.0535599	0.431789
tetrapyrrole_synthesis.ALA_dehydratase	19.4	66	35	0.0539212	0.432048
PS.photorespiration.glycolate_oxydase	1.2.2	17	11	0.0544953	0.432048
cell_wall.degradation.cellulases_and_beta-1,4-glucanases	10.6.1	17	11	0.0544953	0.432048
RNA.regulation_of_transcription.putative_transcription_regulator	27.3.67	201	97	0.0551616	0.43337
mitochondrial_electron_transport_/_ATP_synthesis.NADH-DH_(type_I).localisation_not_clear	9.1.2	39	22	0.0554916	0.43337
protein.targeting.secretory_pathway	29.3.4	146	72	0.0555679	0.43337
protein.postranslational_modification.kinase.receptor_like_cytoplasmatic_kinase_VII	29.4.1.57	250	119	0.0560974	0.435134
secondary_metabolism.N_misc	16.4	35	20	0.0571102	0.440608
secondary_metabolism.sulfur-containing.glucosinolates.synthesis	16.5.1.1	21	13	0.0576839	0.441031
redox.glutaredoxins	21.4	33	19	0.0577796	0.441031
glycolysis.cytosolic_branch	4.1	31	18	0.0583229	0.442822
amino_acid_metabolism.synthesis.serine-glycine-cysteine_group	13.1.5	25	15	0.0588312	0.44433
stress.abiotic.unspecified	20.2.99	58	31	0.0599463	0.450382
protein.degradation.ubiquitin.E3.RING	29.5.11.4.2	485	223	0.0611207	0.456813
RNA.regulation_of_transcription.chromatin_remodeling_factors	27.3.44	110	55	0.0664925	0.487327
RNA.regulation_of_transcription.heat-shock_transcription_factor_family_(HSF)	27.3.23	8	6	0.0669014	0.487327
amino_acid_metabolism.degradation.aromatic_aa.tryptophan	13.2.6.3	8	6	0.0669014	0.487327
protein.postranslational_modification.kinase.receptor_like_cytoplasmatic_kinase_VI	29.4.1.56	8	6	0.0669014	0.487327
protein.synthesis.ribosomal_protein.unknown.unknown	29.2.1.99.99	8	6	0.0669014	0.487327
secondary_metabolism.isoprenoids	16.1	154	75	0.0684682	0.496221
misc.glutathione_S_transferases	26.9	46	25	0.0698449	0.503656
signalling.in_sugar_and_nutrient_physiology	30.1	44	24	0.0715623	0.513459
protein.degradation.serine_protease	29.5.5	61	32	0.0740004	0.51378
stress.biotic.signalling.MLO-like	20.1.3.1	3	3	0.0766195	0.51378
amino_acid_metabolism.synthesis.central_amino_acid_metabolism.alanine.alanine_aminotransferase	13.1.1.3.1	3	3	0.0766195	0.51378
cell_wall.pectinesterases.acetyl_esterase	10.8.2	3	3	0.0766195	0.51378
secondary_metabolism.sulfur-containing.glucosinolates.degradation.myrosinase	16.5.1.3.1	3	3	0.0766195	0.51378
protein.synthesis.ribosomal_protein.prokaryotic.mitochondrion.30S_subunit.S14	29.2.1.1.2.1.14	3	3	0.0766195	0.51378
transport.p-_and_v-ATPases.H+-transporting_two-sector_ATPase.subunit_C	34.1.1.2	3	3	0.0766195	0.51378
RNA.regulation_of_transcription.zf-HD	27.3.80	3	3	0.0766195	0.51378
lipid_metabolism.FA_synthesis_and_FA_elongation.ACP_thioesterase	11.1.7	3	3	0.0766195	0.51378
protein.synthesis.ribosomal_protein.prokaryotic.chloroplast.50S_subunit.L2	29.2.1.1.1.2.2	3	3	0.0766195	0.51378
stress.biotic.PR-proteins.PR2_(endo-beta-1,3-glucanases)	20.1.7.2	3	3	0.0766195	0.51378
hormone_metabolism.jasmonate.synthesis-degradation.lipoxygenase	17.7.1.2	3	3	0.0766195	0.51378
TCA_/_organic_transformation.other_organic_acid_transformations.IDH	8.2.4	3	3	0.0766195	0.51378
mitochondrial_electron_transport_/_ATP_synthesis.NADH-DH_(type_II)	9.2	3	3	0.0766195	0.51378
protein.targeting	29.3	280	131	0.0788038	0.52597
RNA.regulation_of_transcription.GRAS_transcription_factor_family	27.3.21	34	19	0.0800405	0.531751
glycolysis	4	55	29	0.0807087	0.532926
cell_wall.hemicellulose_synthesis.glucuronoxylan	10.3.2	12	8	0.0809601	0.532926
mitochondrial_electron_transport_/_ATP_synthesis.F1-ATPase	9.9	32	18	0.0816205	0.534819
hormone_metabolism.auxin.synthesis-degradation	17.2.1	14	9	0.0843903	0.550455
signalling.receptor_kinases.wheat_LRK10_like	30.2.20	26	15	0.0856866	0.554005
mitochondrial_electron_transport_/_ATP_synthesis.cytochrome_c	9.6	16	10	0.086393	0.554005
Co-factor_and_vitamine_metabolism.iron-sulphur_clusters	18.7	24	14	0.0866687	0.554005
RNA.regulation_of_transcription.ABI3/VP1-related_B3-domain-containing_transcription_factor_family	27.3.1	127	62	0.086814	0.554005
secondary_metabolism.isoprenoids.carotenoids	16.1.4	22	13	0.0873527	0.554005
amino_acid_metabolism.degradation.branched_chain_group.shared	13.2.4.1	20	12	0.087637	0.554005
major_CHO_metabolism.degradation.sucrose.hexokinase	2.2.1.4	20	12	0.087637	0.554005
nucleotide_metabolism	23	156	75	0.0900338	0.56666
misc.calcineurin-like_phosphoesterase_family_protein	26.27	86	43	0.0960716	0.602021
misc.oxidases_-_copper,_flavone_etc	26.7	141	68	0.0965057	0.602111
protein.synthesis.elongation	29.2.4	41	22	0.0986576	0.610231
metal_handling.binding,_chelation_and_storage	15.2	41	22	0.0986576	0.610231
development.storage_proteins	33.1	56	29	0.101307	0.623928
RNA.silencing	27.5	37	20	0.104349	0.624079
transport.metal	34.12	80	40	0.105638	0.624079
RNA.processing.ribonucleases	27.1.19	91	45	0.107041	0.624079
amino_acid_metabolism.synthesis.central_amino_acid_metabolism.alanine	13.1.1.3	5	4	0.10742	0.624079
RNA.regulation_of_transcription.polycomb_group_(PcG)	27.3.65	5	4	0.10742	0.624079
RNA.silencing.transitivity.SGS	27.5.3.2	5	4	0.10742	0.624079
amino_acid_metabolism.synthesis.branched_chain_group.isoleucine_specific	13.1.4.5	5	4	0.10742	0.624079
RNA.regulation_of_transcription.CCAAT_box_binding_factor_family,_HAP3	27.3.15	5	4	0.10742	0.624079
hormone_metabolism.jasmonate.synthesis-degradation.12-oxophytodienoate_reductase_3	17.7.1.5	5	4	0.10742	0.624079
secondary_metabolism.flavonoids.anthocyanins.anthocyanin_5-aromatic_acyltransferase	16.8.1.21	5	4	0.10742	0.624079
RNA.silencing.transitivity.SGS.XH-XS	27.5.3.2.1	5	4	0.10742	0.624079
protein.synthesis.ribosomal_protein.unknown.large_subunit	29.2.1.99.2	5	4	0.10742	0.624079
PS.lightreaction.state_transition	1.1.30	5	4	0.10742	0.624079
amino_acid_metabolism.degradation.branched_chain_group.leucine	13.2.4.4	5	4	0.10742	0.624079
RNA.regulation_of_transcription.C2C2(Zn)_Constans-like_zinc_finger_family_(CO-like)	27.3.7	33	18	0.110229	0.63782
secondary_metabolism.N_misc.alkaloid-like	16.4.1	29	16	0.116204	0.669693
PS.lightreaction.other_electron_carrier_(ox/red)	1.1.5	27	15	0.119177	0.679539
DNA.synthesis/chromatin_structure.histone	28.1.3	27	15	0.119177	0.679539
transport.major_intrinsic_proteins	34.19	25	14	0.122098	0.679539
C1-metabolism	25	25	14	0.122098	0.679539
nucleotide_metabolism.phosphotransfer_and_pyrophosphatases.guanylate_kinase	23.4.2	7	5	0.122175	0.679539
signalling.lipids	30.9	7	5	0.122175	0.679539
lipid_metabolism.lipid_degradation.beta-oxidation.acyl-CoA_thioesterase	11.9.4.5	7	5	0.122175	0.679539
protein.synthesis.ribosomal_protein.prokaryotic.mitochondrion.50S_subunit	29.2.1.1.2.2	7	5	0.122175	0.679539
stress.biotic.receptors.TIR-NBS-LRR	20.1.2.2	7	5	0.122175	0.679539
PS.lightreaction.photosystem_I.PSI_polypeptide_subunits	1.1.2.2	23	13	0.124919	0.689459
amino_acid_metabolism.degradation.glutamate_family	13.2.2	23	13	0.124919	0.689459
secondary_metabolism.flavonoids.anthocyanins	16.8.1	21	12	0.127574	0.693181
redox.peroxiredoxin	21.5	9	6	0.129491	0.693181
polyamine_metabolism.synthesis.SAM_decarboxylase	22.1.2	9	6	0.129491	0.693181
RNA.regulation_of_transcription.PHD_finger_transcription_factor	27.3.63	9	6	0.129491	0.693181
hormone_metabolism.jasmonate.synthesis-degradation	17.7.1	19	11	0.129968	0.693181
glycolysis.unclear/dually_targeted	4.3	19	11	0.129968	0.693181
lipid_metabolism.FA_synthesis_and_FA_elongation.acyl_CoA_ligase	11.1.8	17	10	0.131961	0.693181
PS.lightreaction.other_electron_carrier_(ox/red).ferredoxin	1.1.5.2	11	7	0.132817	0.693181
RNA.regulation_of_transcription.ARR	27.3.5	11	7	0.132817	0.693181
amino_acid_metabolism.degradation.glutamate_family.proline	13.2.2.2	11	7	0.132817	0.693181
protein.postranslational_modification.kinase.receptor_like_cytoplasmatic_kinase_IX	29.4.1.59	11	7	0.132817	0.693181
protein.targeting.unknown	29.3.99	11	7	0.132817	0.693181
hormone_metabolism.brassinosteroid.signal_transduction.other	17.3.2.99	11	7	0.132817	0.693181
TCA_/_organic_transformation.TCA.pyruvate_DH.E1	8.1.1.1	15	9	0.133347	0.693181
hormone_metabolism.abscisic_acid.signal_transduction	17.1.2	13	8	0.133806	0.693181
transport.p-_and_v-ATPases.H+-transporting_two-sector_ATPase	34.1.1	13	8	0.133806	0.693181
N-metabolism.ammonia_metabolism	12.2	13	8	0.133806	0.693181
secondary_metabolism.isoprenoids.terpenoids	16.1.5	82	40	0.147708	0.747127
RNA.regulation_of_transcription.squamosa_promoter_binding_protein_family_(SBP)	27.3.28	32	17	0.149019	0.747127
cell_wall.cellulose_synthesis	10.2	32	17	0.149019	0.747127
protein.degradation.ubiquitin.E2	29.5.11.3	58	29	0.151857	0.747127
signalling.receptor_kinases.proline_extensin_like	30.2.22	30	16	0.154024	0.747127
stress.biotic.PR-proteins	20.1.7	170	79	0.162762	0.747127
minor_CHO_metabolism.others	3.5	76	37	0.163036	0.747127
hormone_metabolism.ethylene	17.5	150	70	0.16803	0.747127
hormone_metabolism.gibberelin	17.6	52	26	0.168587	0.747127
TCA_/_organic_transformation.TCA.pyruvate_DH	8.1.1	24	13	0.170125	0.747127
RNA.silencing.RISC_formation	27.5.2	24	13	0.170125	0.747127
transport.potassium	34.15	22	12	0.17584	0.747127
mitochondrial_electron_transport_/_ATP_synthesis.cytochrome_c_oxidase	9.7	37	19	0.176683	0.747127
lipid_metabolism.FA_synthesis_and_FA_elongation.acetyl_CoA_carboxylation.heteromeric_complex.biotin_carboxyl_carrier_protein	11.1.1.2.3	2	2	0.180418	0.747127
amino_acid_metabolism.synthesis.aromatic_aa.tryptophan.phosphoribosyanthranilate_isomerase	13.1.6.5.3	2	2	0.180418	0.747127
secondary_metabolism.sulfur-containing.glucosinolates.synthesis.shared.alkylthiohydroximate_C-S_lyase	16.5.1.1.4.2	2	2	0.180418	0.747127
amino_acid_metabolism.synthesis.serine-glycine-cysteine_group.serine.phosphoglycerate_dehydrogenase	13.1.5.1.1	2	2	0.180418	0.747127
secondary_metabolism.flavonoids.isoflavonols.isoflavone_reductase	16.8.5.1	2	2	0.180418	0.747127
protein.synthesis.ribosomal_protein.prokaryotic.mitochondrion.30S_subunit.S31	29.2.1.1.2.1.31	2	2	0.180418	0.747127
mitochondrial_electron_transport_/_ATP_synthesis.NADH-DH_(type_II).internal_matrix	9.2.1	2	2	0.180418	0.747127
amino_acid_metabolism.degradation.branched_chain_group.isoleucine	13.2.4.5	2	2	0.180418	0.747127
protein.synthesis.ribosomal_protein.prokaryotic.mitochondrion.50S_subunit.L2	29.2.1.1.2.2.2	2	2	0.180418	0.747127
metal_handling.acquisition	15.1	2	2	0.180418	0.747127
protein.glycosylation.alpha-(1,4)-fucosyltransferase_(FucT)	29.7.13	2	2	0.180418	0.747127
Co-factor_and_vitamine_metabolism.riboflavin.GTP_cyclohydrolase_II	18.3.1	2	2	0.180418	0.747127
TCA_/_organic_transformation.TCA.2-oxoglutarate_dehydrogenase	8.1.5	2	2	0.180418	0.747127
secondary_metabolism.sulfur-containing.glucosinolates.synthesis.aliphatic.branched-chain_amino_acid_aminotransferase_(BCAT/MAAT)	16.5.1.1.1.1	2	2	0.180418	0.747127
cell_wall.precursor_synthesis.NDP_sugar_pyrophosphorylase	10.1.1	2	2	0.180418	0.747127
PS.lightreaction.ATP_synthase.beta_subunit	1.1.4.2	2	2	0.180418	0.747127
minor_CHO_metabolism.galactose.alpha-galactosidases	3.8.2	2	2	0.180418	0.747127
amino_acid_metabolism.degradation.branched_chain_group.valine	13.2.4.3	2	2	0.180418	0.747127
Co-factor_and_vitamine_metabolism.pantothenate.branched-chain_amino_acid_aminotransferase	18.4.1	2	2	0.180418	0.747127
signalling.phosphinositides.inositol-tetrakisphosphate_1-kinase	30.4.5	2	2	0.180418	0.747127
amino_acid_metabolism.synthesis.glutamate_family.arginine.aspartate_racemase	13.1.2.3.31	2	2	0.180418	0.747127
mitochondrial_electron_transport_/_ATP_synthesis.NADH-DH_(type_I).complex_I.carbonic_anhydrase	9.1.1.5	2	2	0.180418	0.747127
nucleotide_metabolism.synthesis.purine.amidophosphoribosyltransferase	23.1.2.1	2	2	0.180418	0.747127
glycolysis.cytosolic_branch.phosphofructokinase_(PFK)	4.1.4	2	2	0.180418	0.747127
secondary_metabolism.phenylpropanoids.lignin_biosynthesis.C3H	16.2.1.5	2	2	0.180418	0.747127
secondary_metabolism.N_misc.cyanogenic_glycosides	16.4.3	2	2	0.180418	0.747127
secondary_metabolism.sulfur-containing.glucosinolates.synthesis.shared.CYP83B1_phenylacetaldoxime_monooxygenase	16.5.1.1.4.1	2	2	0.180418	0.747127
cell_wall.pectin_synthesis.homogalacturonan	10.4.1	2	2	0.180418	0.747127
minor_CHO_metabolism.callose	3.6	2	2	0.180418	0.747127
secondary_metabolism.sulfur-containing.glucosinolates.synthesis.aliphatic.CYP83A1_phenylacetaldoxime_monooxygenase	16.5.1.1.1.7	2	2	0.180418	0.747127
protein.synthesis.ribosomal_protein.eukaryotic.40S_subunit.S15A	29.2.1.2.1.515	2	2	0.180418	0.747127
amino_acid_metabolism.synthesis.aromatic_aa.phenylalanine.arogenate_dehydratase_/_prephenate_dehydratase	13.1.6.3.1	2	2	0.180418	0.747127
glycolysis.unclear/dually_targeted.pyruvate_kinase_(PK)	4.3.14	2	2	0.180418	0.747127
protein.synthesis.ribosomal_protein.eukaryotic.60S_subunit.L37A	29.2.1.2.2.537	2	2	0.180418	0.747127
hormone_metabolism.ethylene.synthesis-degradation.1-aminocyclopropane-1-carboxylate_synthase	17.5.1.1	2	2	0.180418	0.747127
protein.aa_activation.asparagine-tRNA_ligase	29.1.22	2	2	0.180418	0.747127
minor_CHO_metabolism.trehalose.TPP	3.2.2	2	2	0.180418	0.747127
protein.synthesis.ribosomal_protein.eukaryotic.60S_subunit.L27	29.2.1.2.2.27	2	2	0.180418	0.747127
cell_wall.pectin_synthesis.homogalacturonan.galacturonic_acid_transferase	10.4.1.1	2	2	0.180418	0.747127
tetrapyrrole_synthesis.regulation	19.4	2	2	0.180418	0.747127
protein.synthesis.ribosomal_protein.eukaryotic.60S_subunit.L15	29.2.1.2.2.15	2	2	0.180418	0.747127
protein.glycosylation.mannosyl-oligosaccharide_alpha-1,2-mannosidase	29.7.3	2	2	0.180418	0.747127
protein.synthesis.ribosomal_protein.unknown.large_subunit.L23	29.2.1.99.2.23	2	2	0.180418	0.747127
amino_acid_metabolism.synthesis.branched_chain_group.common.branched-chain-amino-acid_aminotransferase	13.1.4.1.4	2	2	0.180418	0.747127
TCA_/_organic_transformation.TCA.succinyl-CoA_ligase	8.1.6	2	2	0.180418	0.747127
glycolysis.plastid_branch.phosphoglucomutase_(PGM)	4.2.2	2	2	0.180418	0.747127
secondary_metabolism.N_misc.cyanogenic_glycosides.cyanase	16.4.3.1	2	2	0.180418	0.747127
lipid_metabolism.lipid_degradation.lysophospholipases.phospholipase_A2	11.9.3.4	2	2	0.180418	0.747127
PS.lightreaction.ATP_synthase.epsilon_chain	1.1.4.3	2	2	0.180418	0.747127
lipid_metabolism.FA_synthesis_and_FA_elongation.fatty_acid_elongase	11.1.11	2	2	0.180418	0.747127
protein.synthesis.ribosomal_protein.eukaryotic.40S_subunit.S27	29.2.1.2.1.27	2	2	0.180418	0.747127
lipid_metabolism.FA_synthesis_and_FA_elongation.acetyl_CoA_transacylase	11.1.2	2	2	0.180418	0.747127
protein.synthesis.ribosomal_protein.prokaryotic.unknown_organellar.50S_subunit.L7/L12	29.2.1.1.3.2.1712	2	2	0.180418	0.747127
amino_acid_metabolism.synthesis.aromatic_aa.phenylalanine	13.1.6.3	2	2	0.180418	0.747127
mitochondrial_electron_transport_/_ATP_synthesis.unspecified	9.99	2	2	0.180418	0.747127
RNA.regulation_of_transcription.homeobox_transcription_factor_family_(HB)	27.3.22	48	24	0.181082	0.747127
cell_wall.modification	10.7	20	11	0.181705	0.747127
transport.phosphate	34.7	20	11	0.181705	0.747127
hormone_metabolism.brassinosteroid.synthesis-degradation.sterols.SMT1	17.3.1.2.1	20	11	0.181705	0.747127
cell_wall.cellulose_synthesis.cellulose_synthase	10.2.1	18	10	0.187685	0.767317
protein.degradation.ubiquitin.E3.SCF.SKP	29.5.11.4.3.1	18	10	0.187685	0.767317
misc.nitrilases,_nitrile_lyases,_berberine_bridge_enzymes,_reticuline_oxidases,_troponine_reductases	26.8	86	41	0.19207	0.771813
PS.lightreaction.NADH_DH	1.1.6	16	9	0.193717	0.771813
secondary_metabolism.sulfur-containing.glucosinolates.synthesis.aliphatic	16.5.1.1.1	16	9	0.193717	0.771813
amino_acid_metabolism.degradation.aromatic_aa	13.2.6	16	9	0.193717	0.771813
protein.synthesis.ribosomal_protein.eukaryotic.40S_subunit	29.2.1.2.1	44	22	0.194839	0.771813
stress.abiotic.cold	20.2.2	31	16	0.197556	0.771813
protein.synthesis.ribosomal_protein.prokaryotic.chloroplast.30S_subunit	29.2.1.1.1.1	31	16	0.197556	0.771813
signalling.light	30.11	111	52	0.200297	0.771813
hormone_metabolism.ethylene.synthesis-degradation	17.5.1	53	26	0.202232	0.771813
amino_acid_metabolism.degradation.aspartate_family	13.2.3	42	21	0.202253	0.771813
major_CHO_metabolism.degradation.sucrose.invertases	2.2.1.3	73	35	0.203023	0.771813
minor_CHO_metabolism.trehalose	3.2	12	7	0.205417	0.771813
signalling.misc	30.8	12	7	0.205417	0.771813
RNA.regulation_of_transcription.histone_acetyltransferases	27.3.54	12	7	0.205417	0.771813
protein.synthesis.ribosomal_protein.prokaryotic.unknown_organellar.30S_subunit	29.2.1.1.3.1	12	7	0.205417	0.771813
amino_acid_metabolism.degradation.serine-glycine-cysteine_group	13.2.5	12	7	0.205417	0.771813
protein.targeting.peroxisomes	29.3.5	12	7	0.205417	0.771813
signalling.unspecified	30.99	4	3	0.208874	0.771813
OPP.electron_transfer	7.3	4	3	0.208874	0.771813
Co-factor_and_vitamine_metabolism.biotin	18.6	4	3	0.208874	0.771813
TCA_/_organic_transformation.other_organic_acid_transformations.atp-citrate_lyase	8.2.11	4	3	0.208874	0.771813
amino_acid_metabolism.degradation.serine-glycine-cysteine_group.serine	13.2.5.1	4	3	0.208874	0.771813
mitochondrial_electron_transport_/_ATP_synthesis.uncoupling_protein	9.8	4	3	0.208874	0.771813
RNA.regulation_of_transcription.high_mobility_group_family_(HMG)	27.3.53	4	3	0.208874	0.771813
lipid_metabolism.FA_synthesis_and_FA_elongation.acetyl_CoA_carboxylation.heteromeric_complex	11.1.1.2	4	3	0.208874	0.771813
amino_acid_metabolism.synthesis.serine-glycine-cysteine_group.serine.phosphoserine_aminotransferase	13.1.5.1.2	4	3	0.208874	0.771813
glycolysis.cytosolic_branch.fructose-2,6-bisphosphatase_(Fru2,6BisPase)	4.1.6	4	3	0.208874	0.771813
glycolysis.unclear/dually_targeted.phosphoglycerate_mutase	4.3.12	4	3	0.208874	0.771813
protein.postranslational_modification.kinase.receptor_like_cytoplasmatic_kinase_X	29.4.1.60	4	3	0.208874	0.771813
RNA.regulation_of_transcription.PHOR1	27.3.64	4	3	0.208874	0.771813
secondary_metabolism.flavonoids.isoflavonols	16.8.5	4	3	0.208874	0.771813
lipid_metabolism.lipid_degradation.lysophospholipases.glycerophosphodiester_phosphodiesterase	11.9.3.3	4	3	0.208874	0.771813
RNA.silencing.RISC_formation.AGO	27.5.2.2	4	3	0.208874	0.771813
amino_acid_metabolism.degradation.histidine	13.2.7	4	3	0.208874	0.771813
major_CHO_metabolism.degradation.sucrose.invertases.neutral	2.2.1.3.1	71	34	0.210009	0.771813
signalling.receptor_kinases.lysine_motif	30.2.21	10	6	0.210525	0.771813
hormone_metabolism.ethylene.synthesis-degradation.1-aminocyclopropane-1-carboxylate_oxidase	17.5.1.2	10	6	0.210525	0.771813
amino_acid_metabolism.degradation.serine-glycine-cysteine_group.glycine	13.2.5.2	10	6	0.210525	0.771813
nucleotide_metabolism.deoxynucleotide_metabolism	23.5	27	14	0.213472	0.771813
signalling.G-proteins	30.5	191	87	0.213707	0.771813
N-metabolism.ammonia_metabolism.glutamine_synthetase	12.2.2	8	5	0.214298	0.771813
lipid_metabolism.lipid_degradation.beta-oxidation.enoyl_CoA_hydratase	11.9.4.3	8	5	0.214298	0.771813
tetrapyrrole_synthesis.glu-tRNA_reductase	19.2	8	5	0.214298	0.771813
PS.lightreaction.other_electron_carrier_(ox/red).ferredoxin_oxireductase	1.1.5.4	8	5	0.214298	0.771813
biodegradation_of_xenobiotics.lactoylglutathione_lyase	24.2	6	4	0.21514	0.771813
RNA.regulation_of_transcription.PWWP_domain_protein	27.3.68	6	4	0.21514	0.771813
hormone_metabolism.jasmonate.induced-regulated-responsive-activated	17.7.3	6	4	0.21514	0.771813
cell.division.plastid	31.2.5	6	4	0.21514	0.771813
Co-factor_and_vitamine_metabolism.thiamine	18.2	6	4	0.21514	0.771813
RNA.regulation_of_transcription.SET-domain_transcriptional_regulator_family	27.3.69	49	24	0.21762	0.778766
misc.beta_1,3_glucan_hydrolases.glucan_endo-1,3-beta-glucosidase	26.4.1	25	13	0.222154	0.791044
amino_acid_metabolism.synthesis.aspartate_family.methionine	13.1.3.4	25	13	0.222154	0.791044
amino_acid_metabolism.synthesis.aspartate_family.misc.homoserine	13.1.3.6.1	23	12	0.23139	0.792669
hormone_metabolism.ethylene.induced-regulated-responsive-activated	17.5.3	23	12	0.23139	0.792669
amino_acid_metabolism.synthesis.aspartate_family.misc	13.1.3.6	23	12	0.23139	0.792669
lipid_metabolism.exotics_(steroids,_squalene_etc).sphingolipids	11.8.1	21	11	0.24125	0.792669
secondary_metabolism.flavonoids.flavonols	16.8.4	21	11	0.24125	0.792669
RNA.processing.splicing	27.1.1	81	38	0.24189	0.792669
misc.acid_and_other_phosphatases	26.13	52	25	0.247841	0.792669
lipid_metabolism.FA_synthesis_and_FA_elongation.pyruvate_kinase	11.1.30	30	15	0.256553	0.792669
hormone_metabolism.abscisic_acid.induced-regulated-responsive-activated	17.1.3	17	9	0.263193	0.792669
transport.sugars	34.2	39	19	0.263829	0.792669
RNA.regulation_of_transcription.triple-helix_transcription_factor_family_(Trihelix)	27.3.30	28	14	0.267733	0.792669
major_CHO_metabolism.degradation.starch.transporter	2.2.2.6	28	14	0.267733	0.792669
protein.targeting.nucleus	29.3.1	37	18	0.274732	0.792669
protein.synthesis.release	29.2.5	15	8	0.275517	0.792669
amino_acid_metabolism.synthesis.central_amino_acid_metabolism	13.1.1	15	8	0.275517	0.792669
amino_acid_metabolism.degradation.aspartate_family.lysine	13.2.3.5	15	8	0.275517	0.792669
RNA.silencing.RISC_formation.RNA_helicase	27.5.2.1	15	8	0.275517	0.792669
hormone_metabolism.cytokinin.signal_transduction	17.4.2	26	13	0.279729	0.792669
RNA.transcription	27.2	144	65	0.285049	0.792669
stress.biotic.regulation_of_transcription	20.1.5	62	29	0.287284	0.792669
tetrapyrrole_synthesis.unspecified	19.99	13	7	0.288963	0.792669
amino_acid_metabolism.synthesis.serine-glycine-cysteine_group.cysteine	13.1.5.3	13	7	0.288963	0.792669
OPP.oxidative_PP	7.1	33	16	0.298666	0.792669
RNA.regulation_of_transcription.NAC_domain_transcription_factor_family	27.3.27	42	20	0.300179	0.792669
signalling.receptor_kinases.wall_associated_kinase	30.2.25	11	6	0.303776	0.792669
secondary_metabolism.wax	16.7	11	6	0.303776	0.792669
amino_acid_metabolism.degradation.glutamate_family.arginine	13.2.2.3	11	6	0.303776	0.792669
minor_CHO_metabolism.sugar_alcohols	3.3	11	6	0.303776	0.792669
transport.major_intrinsic_proteins.PIP	34.19.1	11	6	0.303776	0.792669
RNA.processing.RNA_helicase	27.1.2	22	11	0.306659	0.792669
misc.gluco-,_galacto-_and_mannosidases	26.3	58	27	0.30834	0.792669
protein.postranslational_modification.kinase.receptor_like_cytoplasmatic_kinase_V	29.4.1.55	31	15	0.311863	0.792669
misc.other_Ferredoxins_and_Rieske_domain	26.3	9	5	0.320305	0.792669
tetrapyrrole_synthesis.glu-tRNA_synthetase	19.1	9	5	0.320305	0.792669
transport.cyclic_nucleotide_or_calcium_regulated_channels	34.22	20	10	0.321926	0.792669
hormone_metabolism.abscisic_acid	17.1	47	22	0.323033	0.792669
major_CHO_metabolism.synthesis.starch	2.1.2	38	18	0.325509	0.792669
hormone_metabolism.gibberelin.synthesis-degradation	17.6.1	29	14	0.326015	0.792669
misc.beta_1,3_glucan_hydrolases	26.4	29	14	0.326015	0.792669
amino_acid_metabolism.degradation.aspartate_family.threonine	13.2.3.2	18	9	0.338701	0.792669
RNA.regulation_of_transcription.orphan_family	27.3.34	18	9	0.338701	0.792669
glycolysis.cytosolic_branch.phosphoglycerate_mutase	4.1.12	7	4	0.339092	0.792669
misc.plastocyanin-like	26.19	7	4	0.339092	0.792669
hormone_metabolism.abscisic_acid.synthesis-degradation.synthesis	17.1.1.1	7	4	0.339092	0.792669
Co-factor_and_vitamine_metabolism.riboflavin	18.3	7	4	0.339092	0.792669
Co-factor_and_vitamine_metabolism.folate_and_vitamine_K.vitamine_K	18.5.2	7	4	0.339092	0.792669
cell_wall.cell_wall_proteins.LRR	10.5.3	7	4	0.339092	0.792669
RNA.regulation_of_transcription.C2C2(Zn)_GATA_transcription_factor_family	27.3.9	7	4	0.339092	0.792669
RNA.regulation_of_transcription.NIN-like_bZIP-related_family	27.3.60	7	4	0.339092	0.792669
minor_CHO_metabolism.trehalose.potential_TPS/TPP	3.2.3	7	4	0.339092	0.792669
[truncated: 982 more rows]

## Sheet: Mitochondrial_gains
MapMan_term	MapMan_ID	Total_occurences	Sample_occurences	raw_p_value	BH_corrected_p_value
[truncated: 1,435 more rows]

[truncated: 12 more sheets: Mitochondrial_losses, Mitochondrial_top_level_terms, Secretory_relocalisations, Secretory_gains, Secretory_losses, Secretory_top_level_terms, Peroxisome_relocalisations, Peroxisome_gains, Peroxisome_losses, Peroxisome_top_level_terms, No_chloroplast_retargeting, No_mitochondrial_retargeting]
