# Supplementary material for: Gene Duplication Accelerates the Pace of Protein Gain and Loss from Plant Organelles
Source: Mol Biol Evol. 2019 Nov 21;37(4):969–81. doi: 10.1093/molbev/msz275 (PMC7086175; doi:10.1093/molbev/msz275)
Supplement: msz275-Supplementary_Data [file msz275-supplementary_data.zip › msz275-Suppl_Data/Supplemental File S5.xlsx]

## Sheet: Ontology_terms
ID	PPDB_term
1	envelope
1.1	envelope-outer
1.1.1	envelope-outer-integral
1.1.2	envelope-outer-peripheral
1.1.2.1	envelope-outer-peripheral-cytosolic-side
1.2	envelope-intermembranespace
1.3	envelope-inner
1.3.1	envelope-inner-integral
1.3.1	envelope-inner-peripheral
1.3.1.1	envelope-inner-peripheral-stromal-side
2	stroma
2	plastid stroma
3	thylakoid
3.1	thylakoid-integral
3.2	thylakoid-peripheral
3.2.1	thylakoid-peripheral-stromal-side
3.2.2	thylakoid-peripheral-lumenal-side
4	plastoglobules
5	plastid nucleoid
6	plastid ribosome
7	plastid
8	dual-targeted
8.1	mitochondria
8.2	peroxisome
8.3	cytosol
8.4	plasma membrane
8.5	nucleus

## Sheet: PPDB_data
Accession	STD Annot.	Lab Annot.	Curated Loc.
AC149810.2_FGP004	ABC-type Co2+ transport system%2C permease component%3B Uncharacterized protein [Source:UniProtKB/TrEMBL%3BAcc:K7VQ39]	unknown protein	plastid									Taken from the PPDB 13th March 2018
AC155624.2_FGP011	Putative uncharacterized protein [Source:UniProtKB/TrEMBL%3BAcc:B6STV3]	unknown protein	plastid									Curated Loc.
AC182617.3_FGP001	Uncharacterized protein [Source:UniProtKB/TrEMBL%3BAcc:B4FVI8]	diaminopimelate epimerase	plastid stroma
AC188023.3_FGP005	Uncharacterized protein [Source:UniProtKB/TrEMBL%3BAcc:K7UMY8]	expressed protein	plastid
AC188838.3_FGP005	Amidophosphoribosyltransferase [Source:UniProtKB/TrEMBL%3BAcc:K7V4Y2]	amidophosphoribosyltransferase	plastid
AC189750.4_FGP004	Adenosine 5'-phosphosulfate reductase 1 [Source:UniProtKB/TrEMBL%3BAcc:Q5EUC9]	5'-adenylylsulfate reductase-3 (APR3)	plastid stroma
AC190623.3_FGP001	Photosystem II reaction center W protein%3B Uncharacterized protein [Source:UniProtKB/TrEMBL%3BAcc:B4FUI4]	psbW - 'LTP' but spontaneous	plastid
AC191009.3_FGP004	Unknown protein	expressed protein	plastid
AC194734.3_FGP004	Unknown protein	LHCII-6 - CP24	thylakoid-integral
AC194970.5_FGP001	Putative geranylgeranyl pyrophosphate synthase 1 [Source:UniProtKB/TrEMBL%3BAcc:C5G5X3]	geranylgeranyl pyrophosphate synthase 2 (GGPS2)	plastid stroma
AC197672.3_FGP002	Uncharacterized protein [Source:UniProtKB/TrEMBL%3BAcc:K7TS88]	acetyl-CoA carboxylase - ACC2b (ACETYL-COENZYME A CARBOXYLASE);	plastid stroma
AC197705.4_FGP011	Uncharacterized protein [Source:UniProtKB/TrEMBL%3BAcc:K7VWE5]	UDP-glucose pyrophosphorylase 3 (UGP3)	plastid
AC198169.4_FGP004	EMB1586%3B Uncharacterized protein [Source:UniProtKB/TrEMBL%3BAcc:B6SRZ5]	RH47 - DEAD/DEAH box RNA helicase	plastid nucleoid
AC198353.5_FGP004	Unknown protein	NOL1/NOP2/NusB domain protein	plastid nucleoid
AC199526.5_FGP003	CRS2-associated factor 2%2C chloroplastic [Source:UniProtKB/Swiss-Prot%3BAcc:Q84N48]	CAF2 (CRM domain)	plastid nucleoid
AC203535.4_FGP004	Rieske domain containing protein [Source:UniProtKB/TrEMBL%3BAcc:B6U301]	Rieske [2Fe-2S] domain protein	thylakoid
AC203761.3_FGP002	DNA topoisomerase [Source:UniProtKB/TrEMBL%3BAcc:K7VTJ4]	Topoisomerase	plastid nucleoid
AC203966.5_FGP002	Unknown protein	PGRL1A-2	thylakoid-integral
AC205730.3_FGP002	Unknown protein	expressed protein	plastid
AC207722.2_FGP009	Chlorophyll a-b binding protein 1%2C chloroplastic [Source:UniProtKB/Swiss-Prot%3BAcc:P12329]	LHCII-1.5	thylakoid-integral
AC208915.3_FGP010	Unknown protein	LHCII-1.5 -2	thylakoid-integral
AC209374.4_FGP002	Putative uncharacterized protein [Source:UniProtKB/TrEMBL%3BAcc:B6TL41]	2C-methyl-D-erythritol 2,4-cyclodiphosphate synthase (MDS)	plastid stroma
AC210013.4_FGP016	Putative uncharacterized protein [Source:UniProtKB/TrEMBL%3BAcc:B6UIG7]	expressed protein	plastid
AC210517.3_FGP003	Uncharacterized protein [Source:UniProtKB/TrEMBL%3BAcc:B4FES7]	hsp20/alpha crystallin family protein	plastid
AC211737.3_FGP012	Unknown protein	subtilase family protein, Tripeptidyl-peptidase (TTP2)	plastid stroma
AC213521.3_FGP005	Uncharacterized protein [Source:UniProtKB/TrEMBL%3BAcc:B4FF46]	HEMA1; glutamyl-tRNA reductase	plastid stroma
AC215201.3_FGP005	Chloroplast protein synthesis2 [Source:UniProtKB/TrEMBL%3BAcc:K7US98]	Cpn60-alpha-1	plastid stroma
AC215690.3_FGP002	Acyl-[acyl-carrier-protein] desaturase [Source:UniProtKB/TrEMBL%3BAcc:K7U2K6]	acyl-[acyl-carrier-protein] desaturase-1 (stearoyl-ACP desaturase)	plastid stroma
AC217300.3_FGP005	Uncharacterized protein [Source:UniProtKB/TrEMBL%3BAcc:B4G1Q5]	50S ribosomal protein L10	plastid ribosome
AC217965.2_FGP012	Tha8%3B Thylakoid assembly8 [Source:UniProtKB/TrEMBL%3BAcc:Q6QPM6]	expressed protein [Barkan THA8]	plastid
AC233914.1_FGP001	Uncharacterized protein [Source:UniProtKB/TrEMBL%3BAcc:K7TQ43]	expressed protein	plastid
AC233922.1_FGP005	Uncharacterized protein [Source:UniProtKB/TrEMBL%3BAcc:B7ZXD5]	tetrahydrofolate dehydrogenase/cyclohydrolase; Methenyltetrahydrofolate cyclohydrolase	plastid stroma
AC234157.1_FGP002	Uncharacterized protein [Source:UniProtKB/TrEMBL%3BAcc:B4FR40]	30S ribosomal protein S9	plastid ribosome
AC234522.1_FGP005	Putative uncharacterized protein [Source:UniProtKB/TrEMBL%3BAcc:B6T927]	unknown protein Synechocystis sp., PIR:S76577	thylakoid
AC234528.1_FGP005	Uncharacterized protein [Source:UniProtKB/TrEMBL%3BAcc:B4FWX5]	dihydroxyacid dehydratase	plastid stroma
AC234575.1_FGP003	Uncharacterized protein [Source:UniProtKB/TrEMBL%3BAcc:K7V2V2]	threonine synthase MTO2 (METHIONINE OVER-ACCUMULATOR)	plastid stroma
AT1G01080.1	RNA-binding (RRM/RBD/RNP motifs) family protein; FUNCTIONS IN: RNA binding, nucleotide binding, nucleic acid binding; INVOLVED IN: biological_process unknown; LOCATED IN: chloroplast stroma, nucleus, chloroplast, chloroplast envelope; EXPRESSED IN: 23 plant structures; EXPRESSED DURING: 13 growth stages; CONTAINS InterPro DOMAIN/s: RNA recognition motif, RNP-1 (InterPro:IPR000504), Nucleotide-bin…	RNA-binding protein cp33	plastid stroma
AT1G01080.2	RNA-binding (RRM/RBD/RNP motifs) family protein; FUNCTIONS IN: RNA binding, nucleotide binding, nucleic acid binding; INVOLVED IN: biological_process unknown; LOCATED IN: chloroplast; EXPRESSED IN: 23 plant structures; EXPRESSED DURING: 13 growth stages; CONTAINS InterPro DOMAIN/s: RNA recognition motif, RNP-1 (InterPro:IPR000504), Nucleotide-binding, alpha-beta plait (InterPro:IPR012677); BEST A…	RNA-binding protein cp33	plastid stroma
AT1G01090.1	pyruvate dehydrogenase E1 alpha	Plastidial Pyruvate Dehydrogenase E1alpha subunit	envelope-inner-peripheral-stromal-side
AT1G01790.1	K+ efflux antiporter 1	K+ efflux antiporter, putitive (KEA1)	envelope-inner-integral
AT1G01860.1	Ribosomal RNA adenine dimethylase family protein	rRNA methylase - PFC1 (PALEFACE 1)	plastid
AT1G02150.1	Tetratricopeptide repeat (TPR)-like superfamily protein	pentatricopeptide repeat (PPR) protein	plastid
AT1G02280.1	Encodes a GTP-binding GTP-ase. Component of the chloroplast protein import machinery. Required for import of POR B into plastids. Toc33 phosphorylation may not play an important role in vivo.	Toc33	envelope-outer-integral
AT1G02280.2	Encodes a GTP-binding GTP-ase. Component of the chloroplast protein import machinery. Required for import of POR B into plastids. Toc33 phosphorylation may not play an important role in vivo.	Toc33	envelope-outer-integral
AT1G02560.1	nuclear encoded CLP protease 5	ClpP5 (P-ring)	plastid stroma
AT1G02910.1	tetratricopeptide repeat (TPR)-containing protein	LPA1 - PSII assembly factor	thylakoid-integral
AT1G03030.1	P-loop containing nucleoside triphosphate hydrolases superfamily protein	phosphoribulokinase/uridine kinase family	plastid stroma
AT1G03055.1	unknown protein; BEST Arabidopsis thaliana protein match is: unknown protein (TAIR:AT1G64680.1); Has 143 Blast hits to 143 proteins in 26 species: Archae - 0; Bacteria - 6; Metazoa - 0; Fungi - 0; Plants - 122; Viruses - 0; Other Eukaryotes - 15 (source: NCBI BLink).	AtD27 - DWARF27-like	plastid
AT1G03130.1	photosystem I subunit D-2	psaD-1 subunit II - stromal side-tight	thylakoid-peripheral-stromal-side
AT1G03160.1	FZO-like	FZL - FZO-like dynamin	thylakoid-integral; envelope-inner-integral
AT1G03160.2	FZO-like	FZL - FZO-like dynamin	thylakoid-integral; envelope-inner-integral
AT1G03310.1	Encodes a protein with strong similarity to isoamylase (EC:3.2.1.68) however lacks critical residues known to be important for activity. Appears to co localize with ISA1 in the chloroplast isoamylase complex. Mutations in this gene cause the loss of detectable isoamylase activity and the disruption of normal starch structure. It has been postulated that AtISA2 interacts with AtISA1 to form the Is…	isoamylase 2 (lSA2 or DBE1)	plastid
AT1G03310.2	debranching enzyme 1	isoamylase 2 (lSA2 or DBE1)	plastid
AT1G03475.1	Coproporphyrinogen III oxidase	coproporphyrinogen III oxidase	plastid stroma
AT1G03600.1	photosystem II family protein	Lumen PSB27	thylakoid-peripheral-lumenal-side
AT1G03630.1	Encodes for a protein with protochlorophyllide oxidoreductase activity. The enzyme is NADPH- and light-dependent.	PORC- ~constitutive expression	thylakoid-peripheral-stromal-side
AT1G03630.2	Encodes for a protein with protochlorophyllide oxidoreductase activity. The enzyme is NADPH- and light-dependent.	PORC- ~constitutive expression	thylakoid-peripheral-stromal-side
AT1G03680.1	encodes a chloroplast thioredoxin similar to prokaryotic thioredoxins.	thioredoxin m1	thylakoid-peripheral-stromal-side
AT1G04420.1	NAD(P)-linked oxidoreductase superfamily protein	aldo/keto reductase family protein	plastid stroma
AT1G04620.1	coenzyme F420 hydrogenase family / dehydrogenase, beta subunit family	7-hydroxymethyl chl a reductase (HMCR or HCAR)	plastid
AT1G04940.1	translocon at the inner envelope membrane of chloroplasts 20	Tic20-I (group 1) (part of 1 Mda TIC complex)	envelope-inner-integral
AT1G05140.1	Peptidase M50 family protein; FUNCTIONS IN: metalloendopeptidase activity; INVOLVED IN: proteolysis; LOCATED IN: chloroplast, plastid; EXPRESSED IN: 22 plant structures; EXPRESSED DURING: 13 growth stages; CONTAINS InterPro DOMAIN/s: Peptidase M50 (InterPro:IPR008915), PDZ/DHR/GLGF (InterPro:IPR001478), Peptidase M50, putative membrane-associated zinc metallopeptidase (InterPro:IPR004387); BEST A…	membrane zinc metalloprotease (RIP)	plastid
AT1G05190.1	Ribosomal protein L6 family	50S ribosomal protein L6	plastid ribosome
AT1G05385.1	photosystem II 11 kDa protein-related	Psb27 homologue LPA19	thylakoid-peripheral-lumenal-side
AT1G05580.1	member of Putative Na+/H+ antiporter family	atchx23; Na+(K+)/H+ exchanger	envelope-inner
AT1G05580.2	member of Putative Na+/H+ antiporter family	atchx23; Na+(K+)/H+ exchanger	envelope-inner
AT1G05750.1	Tetratricopeptide repeat (TPR)-like superfamily protein	CLB19 -PPR protein - editing rpoA, ClpP	plastid
AT1G05800.1	Encodes a galactolipase. Located in the chloroplast. Involved in the initial step of jasmonic acid biosynthesis. Expressed in vegetative tissues and is necessary for the biosynthesis of basal-level JAs in vegetative tissues.	galactolipase DGL	plastid
AT1G05900.1	endonuclease III 2 (NTH2); CONTAINS InterPro DOMAIN/s: DNA glycosylase (InterPro:IPR011257), Helix-hairpin-helix DNA-binding motif, class 1 (InterPro:IPR003583), Endonuclease III, conserved site-2 (InterPro:IPR004036), Helix-hairpin-helix motif (InterPro:IPR000445), HhH-GPD domain (InterPro:IPR003265); BEST Arabidopsis thaliana protein match is: DNA glycosylase superfamily protein (TAIR:AT2G31450…	DNA glycosylase-lyase/endonuclease NTH2- maybe involved in base excision repair	plastid nucleoid
AT1G05900.2	endonuclease III 2 (NTH2); CONTAINS InterPro DOMAIN/s: DNA glycosylase (InterPro:IPR011257), Helix-hairpin-helix DNA-binding motif, class 1 (InterPro:IPR003583), Endonuclease III-like, iron-sulphur cluster loop motif (InterPro:IPR003651), Endonuclease III, conserved site-2 (InterPro:IPR004036), Helix-hairpin-helix motif (InterPro:IPR000445), HhH-GPD domain (InterPro:IPR003265); BEST Arabidopsis t…	DNA glycosylase-lyase/endonuclease NTH2- maybe involved in base excision repair	plastid nucleoid
AT1G06080.1	homologous to delta 9 acyl-lipid desaturases of cyanobacteria and acyl-CoA desaturases of yeast and mammals. expression down-regulated by cold temperature.	acyl-desaturase 1 (ADS1)	plastid
AT1G06130.1	glyoxalase 2-4 (GLX2-4); FUNCTIONS IN: hydrolase activity, zinc ion binding, hydroxyacylglutathione hydrolase activity; INVOLVED IN: methylglyoxal catabolic process to D-lactate; LOCATED IN: chloroplast; EXPRESSED IN: 24 plant structures; EXPRESSED DURING: 13 growth stages; CONTAINS InterPro DOMAIN/s: Beta-lactamase-like (InterPro:IPR001279), Hydroxyacylglutathione hydrolase (InterPro:IPR017782);…	hydroxyacylglutathione hydrolase, putative / glyoxalase II	plastid stroma
AT1G06130.2	glyoxalase 2-4	hydroxyacylglutathione hydrolase, putative / glyoxalase II	plastid stroma
AT1G06190.1	Rho termination factor	RHON1 - RNAseE interactor	plastid nucleoid
AT1G06190.2	Encodes a novel ribonucleic acid-binding protein that interacts with the endonuclease RNase E and supports its function in processing plastid ribonucleic acids.	RHON1 - RNAseE interactor	plastid nucleoid
AT1G06380.1	Ribosomal protein L1p/L10e family; FUNCTIONS IN: RNA binding; INVOLVED IN: RNA processing; LOCATED IN: chloroplast, chloroplast envelope; EXPRESSED IN: 22 plant structures; EXPRESSED DURING: 13 growth stages; CONTAINS InterPro DOMAIN/s: Ribosomal protein L1 (InterPro:IPR002143); BEST Arabidopsis thaliana protein match is: Ribosomal protein L1p/L10e family (TAIR:AT2G42650.1); Has 1018 Blast hits t…	weakly similar to 60S ribosomal protein L10a.	plastid stroma
AT1G06430.1	FTSH protease 8	FtsH8 (B-type) (FtsH1-2-5-8 complex)	thylakoid-integral
AT1G06680.1	photosystem II subunit P-1	PsbP-1 OEC23 Tat lTP (model with cTP)	thylakoid-peripheral-lumenal-side
AT1G06680.2	Encodes a 23 kD extrinsic protein that is part of photosystem II and participates in the regulation of oxygen evolution. Phosphorylation of this protein is dependent on calcium.	PsbP-1 OEC23 Tat lTP (model without cTP)	thylakoid-peripheral-lumenal-side
AT1G06690.1	NAD(P)-linked oxidoreductase superfamily protein	aldo/keto reductase	plastoglobules
AT1G06730.1	pfkB-like carbohydrate kinase family protein	pfkB type carbohydrate kinase	plastid
AT1G06800.1	Encodes a lipase that hydrolyzes phosphatidylcholine, glycolipids as well as triacylglycerols.	Class 1 DAD1-like acylhydrolase	plastid
AT1G06800.2	Encodes a lipase that hydrolyzes phosphatidylcholine, glycolipids as well as triacylglycerols.	Class 1 DAD1-like acylhydrolase	plastid
AT1G06820.1	carotenoid isomerase	carotenoid isomerase CRTISO	plastid
AT1G06870.1	Peptidase S24/S26A/S26B/S26C family protein	PLASTIDIC TYPE I SIGNAL PEPTIDASE 2A (Plsp2A)	thylakoid-peripheral-lumenal-side; envelope-inner
AT1G06950.1	translocon at the inner envelope membrane of chloroplasts 110	Tic110	envelope-inner-integral
AT1G07160.1	Protein phosphatase 2C family protein	protein phosphatase 2C (PP2C)	plastid
AT1G07320.1	encodes a plastid ribosomal protein L4	50S ribosomal protein L4	plastid ribosome
AT1G07320.2	ribosomal protein L4	50S ribosomal protein L4	plastid ribosome
AT1G07320.3	encodes a plastid ribosomal protein L4	50S ribosomal protein L4	plastid ribosome
AT1G07320.4	encodes a plastid ribosomal protein L4	50S ribosomal protein L4	plastid ribosome
AT1G07700.1	Thioredoxin superfamily protein	thioredoxin family protein	plastid stroma
AT1G07700.2	Thioredoxin superfamily protein; INVOLVED IN: cell redox homeostasis; LOCATED IN: chloroplast; EXPRESSED IN: 24 plant structures; EXPRESSED DURING: 15 growth stages; CONTAINS InterPro DOMAIN/s: Thioredoxin fold (InterPro:IPR012335), Thioredoxin, core (InterPro:IPR015467), Thioredoxin domain (InterPro:IPR013766), Thioredoxin-like fold (InterPro:IPR012336); Has 35333 Blast hits to 34131 proteins in…	thioredoxin family protein	plastid stroma
AT1G07700.3	Thioredoxin superfamily protein; INVOLVED IN: cell redox homeostasis; LOCATED IN: chloroplast; EXPRESSED IN: 24 plant structures; EXPRESSED DURING: 15 growth stages; CONTAINS InterPro DOMAIN/s: Thioredoxin fold (InterPro:IPR012335), Thioredoxin, core (InterPro:IPR015467), Thioredoxin-like (InterPro:IPR017936), Thioredoxin domain (InterPro:IPR013766), Thioredoxin-like fold (InterPro:IPR012336); BE…	thioredoxin family protein	plastid stroma
AT1G07780.1	Encodes phosphoribosylanthranilate isomerase which catalyzes the third step of the tryptophan biosynthetic pathway. Member of gene family.	phosphoribosylanthranilate isomerase 1 (PAI1)	plastid stroma
AT1G07780.2	Encodes phosphoribosylanthranilate isomerase which catalyzes the third step of the tryptophan biosynthetic pathway. Member of gene family.	phosphoribosylanthranilate isomerase 1 (PAI1)	plastid stroma
AT1G07780.3	Encodes phosphoribosylanthranilate isomerase which catalyzes the third step of the tryptophan biosynthetic pathway. Member of gene family.	phosphoribosylanthranilate isomerase 1 (PAI1)	plastid stroma
AT1G07780.4	Encodes phosphoribosylanthranilate isomerase which catalyzes the third step of the tryptophan biosynthetic pathway. Member of gene family.	phosphoribosylanthranilate isomerase 1 (PAI1)	plastid stroma
AT1G07780.5	phosphoribosylanthranilate isomerase 1	phosphoribosylanthranilate isomerase 1 (PAI1)	plastid stroma
AT1G08070.1	Tetratricopeptide repeat (TPR)-like superfamily protein	OTP82 - PPR protein - editing ndhG, ndhB	plastid
AT1G08250.1	arogenate dehydratase 6	arogenate dehydratase/ prephenate dehydratase (ADT6)	plastid stroma
AT1G08380.1	photosystem I subunit O	psaO	thylakoid-integral
AT1G08490.1	chloroplastic NIFS-like cysteine desulfurase	AtCpNifS or AtNSF2 - SufS-like	plastid stroma
AT1G08520.1	ALBINA 1	Mg-protoporphyrin IX chelatase (CHLD)	plastid
AT1G08540.1	RNApolymerase sigma subunit 2	SIG2 sigma factor (Sig2)	stroma
AT1G08550.1	Violaxanthin deepoxidase involved in xanthophyll cycle.Two major consequences of the npq1 mutation are the absence of zeaxanthin formation in strong light and the partial inhibition of the quenching of singlet excited chlorophylls in the photosystem II light-harvesting complex	Violaxanthin Deepoxidase (VDE)	thylakoid-peripheral-lumenal-side
AT1G08550.2	non-photochemical quenching 1	Violaxanthin Deepoxidase (VDE)	thylakoid-peripheral-stromal-side
AT1G08570.1	atypical CYS HIS rich thioredoxin 4	atypical Cys His-rich thioredoxin 4 (ACHT4)	plastid
AT1G08570.2	atypical CYS HIS rich thioredoxin 4	atypical Cys His-rich thioredoxin 4 (ACHT4)	plastid
AT1G08570.3	Encodes a member of the thioredoxin family protein. Located in the chloroplast. Shows high activity towards the chloroplast 2-Cys peroxiredoxin A, and poor activity towards the chloroplast NADP-malate dehydrogenase.	atypical Cys His-rich thioredoxin 4 (ACHT4)	plastid
AT1G08570.4	atypical CYS HIS rich thioredoxin 4	atypical Cys His-rich thioredoxin 4 (ACHT4)	plastid
AT1G08640.1	Chloroplast J-like domain 1	weak J-domain protein CJD1 (ARC6 interactor)	envelope-inner-integral
AT1G09130.1	ATP-dependent caseinolytic (Clp) protease/crotonase family protein; FUNCTIONS IN: serine-type endopeptidase activity; INVOLVED IN: proteolysis; LOCATED IN: in 6 components; EXPRESSED IN: 24 plant structures; EXPRESSED DURING: 15 growth stages; CONTAINS InterPro DOMAIN/s: Peptidase S14, ClpP (InterPro:IPR001907); BEST Arabidopsis thaliana protein match is: CLP protease proteolytic subunit 1 (TAIR:…	ClpR3 (R-ring)	plastid stroma
AT1G09130.2	ATP-dependent caseinolytic (Clp) protease/crotonase family protein	ClpR3 (R-ring)	plastid stroma
AT1G09130.3	ATP-dependent caseinolytic (Clp) protease/crotonase family protein	ClpR3 (R-ring)	plastid stroma
AT1G09340.1	chloroplast RNA binding	HIP1.3 (cytosol - heteroglycan-interaction) or Rap38/CSP41B (plastid-RNA binding)	plastid stroma; cytosol
AT1G09795.1	ATP phosphoribosyl transferase 2	ATP phosphoribosyl transferase (ATP-PRT2) (HISN1A)	plastid stroma
AT1G09830.1	Glycinamide ribonucleotide (GAR) synthetase	phosphoribosylamine--glycine ligase (PUR2)	plastid stroma
AT1G09940.1	Glutamyl-tRNA reductase family protein	HEMA2; glutamyl-tRNA reductase (non-photosynthetic, but induced)	plastid
AT1G10310.1	NAD(P)-binding Rossmann-fold superfamily protein	NAD(P)-binding Rossmann-fold protein	stroma
AT1G10500.1	chloroplast-localized ISCA-like protein	cpIscA - 2Fe-2S assembly factor	plastid stroma
AT1G10510.1	RNI-like superfamily protein	unknown protein similar to ribonuclease inhibitors	plastid
AT1G10522.1	Encodes PRIN2 (plastid redox insensitive 2). PRIN2 mutants are impaired in PEP (plastid-encoded RNA polymerase) activity and high light-dependent plastid redox signalling to the nucleus.	(plastid redox insensitive 2 (PRIN2)	plastid nucleoid
AT1G10522.2	unknown protein; FUNCTIONS IN: molecular_function unknown; INVOLVED IN: biological_process unknown; LOCATED IN: chloroplast; EXPRESSED IN: 23 plant structures; EXPRESSED DURING: 13 growth stages; Has 24 Blast hits to 24 proteins in 8 species: Archae	(plastid redox insensitive 2 (PRIN2)	plastid nucleoid
AT1G10760.1	Pyruvate phosphate dikinase, PEP/pyruvate binding domain	WaterDikinase (Sex1; R1 protein)	plastid stroma
AT1G10830.1	15-cis-zeta-carotene isomerase	15-cis-zeta-carotene isomerase (Z-ISO)	plastid
AT1G10830.2	Encodes a variant protein of the 15-cis-zeta-carotene isomase (Z-ISO) locus lacking Z-ISO activity.	15-cis-zeta-carotene isomerase (Z-ISO)	plastid
AT1G10910.1	Pentatricopeptide repeat (PPR) superfamily protein	pentatricopeptide repeat (PPR) protein	plastid
AT1G10960.1	ferredoxin 1 (FD1); FUNCTIONS IN: electron carrier activity, iron-sulfur cluster binding, 2 iron, 2 sulfur cluster binding; INVOLVED IN: response to karrikin; LOCATED IN: chloroplast stroma, chloroplast; EXPRESSED IN: 22 plant structures; EXPRESSED DURING: 13 growth stages; CONTAINS InterPro DOMAIN/s: 2Fe-2S ferredoxin, iron-sulphur binding site (InterPro:IPR006058), Ferredoxin (InterPro:IPR00104…	Fd1-leaf	thylakoid-peripheral-stromal-side
AT1G11290.1	Pentatricopeptide repeat (PPR) superfamily protein	CRR22 - DYW-PPR protein - editing ndhB, ndhD, rpoB	plastid
AT1G11320.1	unknown protein; FUNCTIONS IN: molecular_function unknown; INVOLVED IN: biological_process unknown; LOCATED IN: mitochondrion, plastid; EXPRESSED IN: 7 plant structures; EXPRESSED DURING: C globular stage, F mature embryo stage, petal differentiation	unknown protein	plastid
AT1G11430.1	plastid developmental protein DAG, putative	MORF9 - DAG protein-related	plastid stroma
AT1G11720.1	starch synthase 3	starch synthase 3 (SS3)	plastid stroma
AT1G11720.2	starch synthase 3	starch synthase 3 (SS3)	plastid stroma
AT1G11750.1	CLP protease proteolytic subunit 6	ClpP6 (P-ring)	plastid stroma
AT1G11750.2	One of several nuclear-encoded ClpPs (caseinolytic protease). Contains a highly conserved catalytic triad of Ser-type proteases (Ser-His-Asp). The name reflects nomenclature described in Adam et. al (2001).	ClpP6 (P-ring)	plastid stroma
AT1G11790.1	arogenate dehydratase 1	arogenate dehydratase/ prephenate dehydratase (ADT1)	plastid stroma
AT1G11870.1	Seryl-tRNA synthetase	Ser-tRNA synthetase - AtSRS (OVULE ABORTION 7) (dual targeted - cTP/mTP)	plastid stroma; mitochondria
AT1G11870.2	Seryl-tRNA synthetase targeted to chloroplasts and mitochondria. Its inactivation causes developmental arrest of chloroplasts and mitochondria in Nicotiana benthamiana.	Ser-tRNA synthetase - AtSRS (OVULE ABORTION 7) (dual targeted - cTP/mTP)	plastid stroma; mitochondria
AT1G11870.3	Seryl-tRNA synthetase targeted to chloroplasts and mitochondria. Its inactivation causes developmental arrest of chloroplasts and mitochondria in Nicotiana benthamiana.	Ser-tRNA synthetase - AtSRS (OVULE ABORTION 7) (dual targeted - cTP/mTP)	plastid stroma; mitochondria
AT1G12230.1	Aldolase superfamily protein	transaldolase	plastid stroma
AT1G12230.2	Aldolase superfamily protein; FUNCTIONS IN: transaldolase activity, zinc ion binding; INVOLVED IN: carbohydrate metabolic process, metabolic process; EXPRESSED IN: 23 plant structures; EXPRESSED DURING: 13 growth stages; CONTAINS InterPro DOMAIN/s: Aldolase-type TIM barrel (InterPro:IPR013785), Transaldolase (InterPro:IPR001585).	transaldolase	plastid stroma
AT1G12250.1	Pentapeptide repeat-containing protein; FUNCTIONS IN: molecular_function unknown; INVOLVED IN: biological_process unknown; LOCATED IN: thylakoid, chloroplast thylakoid membrane, chloroplast thylakoid lumen, chloroplast; EXPRESSED IN: 22 plant structures; EXPRESSED DURING: 13 growth stages; CONTAINS InterPro DOMAIN/s: Pentapeptide repeat (InterPro:IPR001646); BEST Arabidopsis thaliana protein matc…	thylakoid lumen pentapeptide protein	thylakoid-peripheral-lumenal-side
AT1G12250.2	Pentapeptide repeat-containing protein	thylakoid lumen pentapeptide protein	thylakoid-peripheral-lumenal-side
AT1G12410.1	CLP protease proteolytic subunit 2	ClpR2 (R-ring)	plastid stroma
AT1G12520.1	copper chaperone for SOD1	Cu-metallo chaperone (AtCCS)	plastid stroma
AT1G12520.2	Copper-zinc superoxide dismutase copper chaperone (delivers copper to the Cu-Zn superoxide dismutase). Localized to the chloroplast. Expressed in roots and shoots. Up-regulated in response to copper and senescence. The AtACC activates all three CuZnSOD activities located in three different subcellular compartments. Contains three domains, central, ATX-1 like and C-terminal. ATX-1 like domain esse…	Cu-metallo chaperone (AtCCS)	plastid stroma
AT1G12520.3	Copper-zinc superoxide dismutase copper chaperone (delivers copper to the Cu-Zn superoxide dismutase). Localized to the chloroplast. Expressed in roots and shoots. Up-regulated in response to copper and senescence. The AtACC activates all three CuZnSOD activities located in three different subcellular compartments. Contains three domains, central, ATX-1 like and C-terminal. ATX-1 like domain esse…	Cu-metallo chaperone (AtCCS)	plastid stroma
AT1G12770.1	P-loop containing nucleoside triphosphate hydrolases superfamily protein	DExD box RNA helicase (RH47) (EMB1586; globular stage)	plastid nucleoid
AT1G12800.1	Nucleic acid-binding, OB-fold-like protein	S1 RNA-binding domain-containing protein	plastid stroma
AT1G12900.1	glyceraldehyde 3-phosphate dehydrogenase A subunit 2	glyceraldehyde-3-phosphate dehydrogenase A-2 (GAPA-2)	plastid stroma
AT1G12900.2	glyceraldehyde 3-phosphate dehydrogenase A subunit 2 (GAPA-2); FUNCTIONS IN: glyceraldehyde-3-phosphate dehydrogenase activity; INVOLVED IN: glycolysis; LOCATED IN: apoplast, chloroplast, membrane; EXPRESSED IN: 22 plant structures; EXPRESSED DURING: 14 growth stages; CONTAINS InterPro DOMAIN/s: Glyceraldehyde 3-phosphate dehydrogenase, catalytic domain (InterPro:IPR020829), Glyceraldehyde 3-phos…	glyceraldehyde-3-phosphate dehydrogenase A-2 (GAPA-2)	plastid stroma
AT1G12900.3	glyceraldehyde 3-phosphate dehydrogenase A subunit 2 (GAPA-2); FUNCTIONS IN: NAD or NADH binding, glyceraldehyde-3-phosphate dehydrogenase activity; INVOLVED IN: oxidation reduction, glycolysis, glucose metabolic process; LOCATED IN: apoplast, chloroplast, membrane; EXPRESSED IN: 22 plant structures; EXPRESSED DURING: 14 growth stages; CONTAINS InterPro DOMAIN/s: Glyceraldehyde 3-phosphate dehydr…	glyceraldehyde-3-phosphate dehydrogenase A-2 (GAPA-2)	plastid stroma
AT1G12900.4	glyceraldehyde 3-phosphate dehydrogenase A subunit 2 (GAPA-2); FUNCTIONS IN: NAD or NADH binding, glyceraldehyde-3-phosphate dehydrogenase activity; INVOLVED IN: oxidation reduction, glycolysis, glucose metabolic process; EXPRESSED IN: 22 plant structures; EXPRESSED DURING: 13 growth stages; CONTAINS InterPro DOMAIN/s: Glyceraldehyde 3-phosphate dehydrogenase subfamily (InterPro:IPR000173), Glyce…	glyceraldehyde-3-phosphate dehydrogenase A-2 (GAPA-2)	plastid stroma
AT1G13270.1	methionine aminopeptidase 1B	methionine aminopeptidase MAP1B (dual targeted mito & chloro)	plastid stroma; mitochondria
AT1G13270.2	methionine aminopeptidase 1B	methionine aminopeptidase MAP1B (dual targeted mito & chloro)	plastid stroma; mitochondria
AT1G13280.1	Encodes allene oxide cyclase. One of four genes in Arabidopsis that encode this enzyme, which catalyzes an essential step in jasmonic acid biosynthesis. Gene expression is reduced during senescence, a process that involves jasmonic acid signalling pathway.	allene oxide cyclase 4 (OAC4; ERD12 family	plastid stroma
AT1G13900.1	Purple acid phosphatases superfamily protein	purple acid phosphatase (AtPAP2) - dual targeted mito-plastid	mitochondria; envelope-outer
AT1G14030.1	Rubisco methyltransferase family protein	Rubisco LS methyltransferase (LSMT)	plastid stroma
AT1G14150.1	Encodes a subunit of the NAD(P)H dehydrogenase complex located in the chloroplast thylakoid lumen.	NDH L (Psbq-like 1 or PQL1) or PnsL2	thylakoid-peripheral-lumenal-side
AT1G14150.2	Encodes a subunit of the NAD(P)H dehydrogenase complex located in the chloroplast thylakoid lumen.	NDH L (Psbq-like 1 or PQL1) or PnsL2	thylakoid-peripheral-lumenal-side
AT1G14270.1	CAAX amino terminal protease family protein	amino terminal protease 3 (CAAX-3)(dual targeted mito & chloro)	plastid; mitochondria
AT1G14270.2	CAAX amino terminal protease family protein; INVOLVED IN: proteolysis; LOCATED IN: endomembrane system, membrane; EXPRESSED IN: 24 plant structures; EXPRESSED DURING: 15 growth stages; CONTAINS InterPro DOMAIN/s: Abortive infection protein (InterPro:IPR003675); BEST Arabidopsis thaliana protein match is: CAAX amino terminal protease family protein (TAIR:AT5G60750.1); Has 35333 Blast hits to 34131…	amino terminal protease 3 (CAAX-3)(dual targeted mito & chloro)	plastid; mitochondria
AT1G14270.3	CAAX amino terminal protease family protein; INVOLVED IN: proteolysis; LOCATED IN: membrane; EXPRESSED IN: 24 plant structures; EXPRESSED DURING: 15 growth stages; CONTAINS InterPro DOMAIN/s: Abortive infection protein (InterPro:IPR003675); BEST Arabidopsis thaliana protein match is: CAAX amino terminal protease family protein (TAIR:AT5G60750.1); Has 3768 Blast hits to 3768 proteins in 1001 speci…	amino terminal protease 3 (CAAX-3)(dual targeted mito & chloro)	plastid; mitochondria
AT1G14270.4	CAAX amino terminal protease family protein; INVOLVED IN: proteolysis; LOCATED IN: membrane; EXPRESSED IN: 24 plant structures; EXPRESSED DURING: 15 growth stages; CONTAINS InterPro DOMAIN/s: Abortive infection protein (InterPro:IPR003675); BEST Arabidopsis thaliana protein match is: CAAX amino terminal protease family protein (TAIR:AT5G60750.1); Has 30201 Blast hits to 17322 proteins in 780 spec…	amino terminal protease 3 (CAAX-3)(dual targeted mito & chloro)	plastid; mitochondria
AT1G14345.1	NAD(P)-linked oxidoreductase superfamily protein	unknown protein	thylakoid-integral
AT1G14410.1	Encodes a homolog of the potato p24 protein. Binds single strand telomeric repeats. Negatively regulates telomerase activity and telomere length.	DNA-binding protein (pTAC1) Why1 - DNA binding/transcription factor -p24 like	plastid stroma
AT1G14810.1	semialdehyde dehydrogenase family protein	aspartate-semialdehyde dehydrogenase	plastid stroma
AT1G14830.1	DYNAMIN-like 1C	dynamin ADL1-thylakoid	thylakoid-peripheral-stromal-side
AT1G15060.1	Uncharacterised conserved protein UCP031088, alpha/beta hydrolase	alpha/beta hydrolase	plastid stroma
AT1G15140.1	FAD/NAD(P)-binding oxidoreductase	FERREDOXIN-NADP+ OXIDOREDUCTASE -LIKE (FNRL)	plastid stroma
AT1G15140.2	FAD/NAD(P)-binding oxidoreductase; FUNCTIONS IN: oxidoreductase activity, copper ion binding; INVOLVED IN: oxidation reduction; LOCATED IN: thylakoid, chloroplast; EXPRESSED IN: 23 plant structures; EXPRESSED DURING: 15 growth stages; CONTAINS InterPro DOMAIN/s: Oxidoreductase FAD/NAD(P)-binding (InterPro:IPR001433), Ferredoxin reductase-type FAD-binding domain (InterPro:IPR017927), Oxidoreductas…	FERREDOXIN-NADP+ OXIDOREDUCTASE -LIKE (FNRL)	plastid stroma
AT1G15140.3	FAD/NAD(P)-binding oxidoreductase; FUNCTIONS IN: oxidoreductase activity, copper ion binding; INVOLVED IN: oxidation reduction; LOCATED IN: thylakoid, chloroplast; EXPRESSED IN: 23 plant structures; EXPRESSED DURING: 15 growth stages; CONTAINS InterPro DOMAIN/s: Oxidoreductase FAD/NAD(P)-binding (InterPro:IPR001433), Ferredoxin reductase-type FAD-binding domain (InterPro:IPR017927), Oxidoreductas…	FERREDOXIN-NADP+ OXIDOREDUCTASE -LIKE (FNRL)	plastid stroma
AT1G15390.1	peptide deformylase 1A	peptide deformylase 1A (PDF1A) (dual targeted mito & chloro)	plastid; mitochondria
AT1G15410.1	aspartate-glutamate racemase family	aspartate-glutamate racemase family	plastid stroma
AT1G15500.1	TLC ATP/ADP transporter	AtNTT2 - adenine nucleotide translocase	envelope-inner-integral
AT1G15510.1	Tetratricopeptide repeat (TPR)-like superfamily protein	PPR protein AtECB2 - editing of accD & ndhF	plastid stroma
AT1G15700.1	One of two genes that encode the gamma subunit of Arabidopsis chloroplast ATP synthase. It is thought to be involved in the regulation of the ATP synthase activity.	ATP synthase gamma chain 2 (ATPC2) (non-photosynthetic plastid root)	plastid
AT1G15710.1	prephenate dehydrogenase family protein	Arogenate dehydrogenase TYRAAt2	plastid stroma
AT1G15730.1	Cobalamin biosynthesis CobW-like protein; CONTAINS InterPro DOMAIN/s: Cobalamin (vitamin B12) biosynthesis CobW-like (InterPro:IPR003495), Cobalamin (vitamin B12) biosynthesis CobW-like, C-terminal (InterPro:IPR011629); BEST Arabidopsis thaliana protein match is: plastid transcriptionally active 17 (TAIR:AT1G80480.1); Has 16369 Blast hits to 11834 proteins in 1861 species: Archae - 128; Bacteria …	PRLI-interacting factor L, putative	plastid
AT1G15820.1	light harvesting complex photosystem II subunit 6	LHCII-6 - CP24	thylakoid-integral
AT1G15980.1	NDH-dependent cyclic electron flow 1	NDF1 (NDH48)- or PnsB1	thylakoid
AT1G16080.1	unknown protein; LOCATED IN: apoplast, chloroplast stroma, chloroplast, chloroplast envelope; EXPRESSED IN: 23 plant structures; EXPRESSED DURING: 14 growth stages; Has 81 Blast hits to 81 proteins in 28 species: Archae - 0; Bacteria - 2; Metazoa - 0	unknown protein	stroma
AT1G16300.1	glyceraldehyde-3-phosphate dehydrogenase of plastid 2	glyceraldehyde-3-phosphate dehydrogenase-Cp-2 (GapCp-2)	stroma
AT1G16720.1	high chlorophyll fluorescence phenotype 173	HCF173 - involved in translation of the D1 protein	stroma
AT1G16790.1	ribosomal protein-related	ribosome related	plastid
AT1G16880.1	uridylyltransferase-related	ACR11 - uridylyltransferase-related	thylakoid-peripheral-stromal-side; plastid stroma
AT1G16880.2	Encodes a ACT domain-containing protein. The ACT domain, named after bacterial aspartate kinase, chorismate mutase and TyrA (prephenate dehydrogenase), is a regulatory domain that serves as an amino acid-binding site in feedback-regulated amino acid metabolic enzymes.	ACR11 - uridylyltransferase-related	thylakoid-peripheral-stromal-side; plastid stroma
AT1G17050.1	Encodes a protein with solanesyl diphosphate synthase activity.	solanesyl diphosphate synthase 2 - SPS2	plastid stroma
AT1G17160.1	pfkB-like carbohydrate kinase family protein	pfkB type carbohydrate kinase	plastid stroma
AT1G17160.2	pfkB-like carbohydrate kinase family protein; FUNCTIONS IN: kinase activity, ribokinase activity; INVOLVED IN: D-ribose metabolic process; LOCATED IN: chloroplast; EXPRESSED IN: 23 plant structures; EXPRESSED DURING: 13 growth stages; CONTAINS InterPro DOMAIN/s: Carbohydrate/purine kinase (InterPro:IPR011611), Ribokinase (InterPro:IPR002139), Carbohydrate/puine kinase, PfkB, conserved site (Inter…	pfkB type carbohydrate kinase	plastid stroma
AT1G17220.1	Translation initiation factor 2, small GTP-binding protein	translation initiation factor IF-2	plastid stroma
AT1G17420.1	lipoxygenase 3	lipoxygenase 3 (detected in abc1k1xabc1k3)	plastoglobules
AT1G17650.1	glyoxylate reductase 2	glyoxylate reductase 2 (GR2)	plastid stroma
AT1G17745.1	D-3-phosphoglycerate dehydrogenase	D-3-phosphoglycerate dehydrogenase (3-PGDH)	plastid stroma
AT1G17745.2	encodes a 3-Phosphoglycerate dehydrogenase	D-3-phosphoglycerate dehydrogenase (3-PGDH)	plastid stroma
AT1G17870.1	ethylene-dependent gravitropism-deficient and yellow-green-like 3	EGY3, metalloprotease	plastid
AT1G18060.1	unknown protein; INVOLVED IN: biological_process unknown; LOCATED IN: chloroplast; EXPRESSED IN: 22 plant structures; EXPRESSED DURING: 13 growth stages; Has 74 Blast hits to 74 proteins in 29 species: Archae - 0; Bacteria - 19; Metazoa - 0; Fungi -	fibrillin-like (FBN-like)	thylakoid-peripheral-stromal-side
AT1G18170.1	FKBP-like peptidyl-prolyl cis-trans isomerase family protein	Isomerases TAT lTP	thylakoid-peripheral-lumenal-side
AT1G18440.1	Peptidyl-tRNA hydrolase family protein	peptidyl-tRNA hydrolase	plastid nucleoid
AT1G18500.1	methylthioalkylmalate synthase-like 4	2-isopropylmalate synthase (IMS1)	plastid stroma
AT1G18640.2	3-phosphoserine phosphatase	3-phosphoserine phosphatase-1 (PSP-1)	plastid
AT1G18730.1	likely a subunit of the chloroplast NAD(P)H dehydrogenase complex, involved in PSI cyclic electron transport. Located on the thylakoid membrane. Mutant has impaired NAD(P)H dehydrogenase activity.	NDH F6 or PnsB4	thylakoid-integral
AT1G18730.2	likely a subunit of the chloroplast NAD(P)H dehydrogenase complex, involved in PSI cyclic electron transport. Located on the thylakoid membrane. Mutant has impaired NAD(P)H dehydrogenase activity.	NDH F6 or PnsB4	thylakoid-integral
AT1G18730.3	NDH dependent flow 6	NDH F6 or PnsB4	thylakoid-integral
AT1G18730.4	likely a subunit of the chloroplast NAD(P)H dehydrogenase complex, involved in PSI cyclic electron transport. Located on the thylakoid membrane. Mutant has impaired NAD(P)H dehydrogenase activity.	NDH F6 or PnsB4	thylakoid-integral
AT1G18870.1	isochorismate synthase 2	isochorismate synthase (ICS2)	plastid
AT1G19150.1	photosystem I light harvesting complex gene 6	LHCI-6 (docking NDH)	thylakoid-integral
AT1G19600.1	pfkB-like carbohydrate kinase family protein	pfkB-type carbohydrate kinase	plastid
AT1G19660.1	Wound-responsive family protein; FUNCTIONS IN: DNA binding, nuclease activity; INVOLVED IN: response to wounding, nucleotide-excision repair; EXPRESSED IN: ovule; CONTAINS InterPro DOMAIN/s: Protein of unknown function DUF151 (InterPro:IPR003729), UvrB/UvrC protein (InterPro:IPR001943); BEST Arabidopsis thaliana protein match is: bifunctional nuclease in basal defense response 1 (TAIR:AT1G75380.3…	UvrB/uvrC motif and DUF152	plastid
AT1G19660.2	Wound-responsive family protein	UvrB/uvrC motif and DUF152	plastid
AT1G19690.1	NAD(P)-binding Rossmann-fold superfamily protein	catalytic/ coenzyme binding	plastid stroma
AT1G19720.1	Pentatricopeptide repeat (PPR-like) superfamily protein	pentatricopeptide repeat (PPR) protein	plastid
AT1G19740.1	ATP-dependent protease La (LON) domain protein; FUNCTIONS IN: ATP-dependent peptidase activity; INVOLVED IN: proteolysis; LOCATED IN: chloroplast; EXPRESSED IN: 22 plant structures; EXPRESSED DURING: 13 growth stages; CONTAINS InterPro DOMAIN/s: Peptidase S16, lon N-terminal (InterPro:IPR003111); BEST Arabidopsis thaliana protein match is: ATP-dependent protease La (LON) domain protein (TAIR:AT1G…	LON-domain protein 1 (LON-like1)	plastid
AT1G19800.1	Encodes a permease-like protein involved in lipid transfer from the ER to the chloroplast, more specifically, transfer of phosphatidate across the chloroplast inner membrane. Mutant leaves accumulate trigalactosyldiacylglycerol, triacylglycerol and phosphatidate. Chloroplast lipids are altered in their fatty acid composition and as a consequence the development of chloroplasts in the mutants are …	TGD1 - permease	envelope-inner-integral
AT1G19800.2	Encodes a permease-like protein involved in lipid transfer from the ER to the chloroplast, more specifically, transfer of phosphatidate across the chloroplast inner membrane. Mutant leaves accumulate trigalactosyldiacylglycerol, triacylglycerol and phosphatidate. Chloroplast lipids are altered in their fatty acid composition and as a consequence the development of chloroplasts in the mutants are …	TGD1 - permease	envelope-inner-integral
AT1G19800.3	trigalactosyldiacylglycerol 1	TGD1 - permease	envelope-inner-integral
AT1G20020.1	ferredoxin-NADP(+)-oxidoreductase 2	FNR-2 (interaction with Cytf, maybe also AT5G66190)	thylakoid-peripheral-stromal-side
AT1G20020.2	Encodes a leaf-type ferredoxin:NADP(H) oxidoreductase. It is present in both chloroplast stroma and thylakoid membranes but is more abundant in the stroma	FNR-2 (interaction with Cytf, maybe also AT5G66190)	thylakoid-peripheral-stromal-side
AT1G20020.3	Encodes a leaf-type ferredoxin:NADP(H) oxidoreductase. It is present in both chloroplast stroma and thylakoid membranes but is more abundant in the stroma	FNR-2 (interaction with Cytf, maybe also AT5G66190)	thylakoid-peripheral-stromal-side
AT1G20340.1	Cupredoxin superfamily protein	plastocyanin-1 (PC-1)	thylakoid-peripheral-lumenal-side
AT1G20810.1	FKBP-like peptidyl-prolyl cis-trans isomerase family protein	Isomerases - lumen	thylakoid-peripheral-lumenal-side
AT1G20830.1	multiple chloroplast division site 1	multiple chloroplast division site 1 (MCD1)	envelope-inner
AT1G21065.1	unknown protein; INVOLVED IN: biological_process unknown; LOCATED IN: chloroplast; EXPRESSED IN: 22 plant structures; EXPRESSED DURING: 13 growth stages; CONTAINS InterPro DOMAIN/s: Uncharacterised protein family UPF0047 (InterPro:IPR001602); Has 380	unknown proteins	plastid
AT1G21350.1	Thioredoxin superfamily protein; FUNCTIONS IN: oxidoreductase activity, antioxidant activity; LOCATED IN: chloroplast; EXPRESSED IN: 22 plant structures; EXPRESSED DURING: 13 growth stages; CONTAINS InterPro DOMAIN/s: Thioredoxin fold (InterPro:IPR012335), Alkyl hydroperoxide reductase/ Thiol specific antioxidant/ Mal allergen (InterPro:IPR000866), Thioredoxin-like fold (InterPro:IPR012336); Has …	unknown protein	plastid
AT1G21350.2	Thioredoxin superfamily protein; FUNCTIONS IN: oxidoreductase activity, antioxidant activity; LOCATED IN: chloroplast; EXPRESSED IN: 22 plant structures; EXPRESSED DURING: 13 growth stages; CONTAINS InterPro DOMAIN/s: Thioredoxin fold (InterPro:IPR012335), Alkyl hydroperoxide reductase/ Thiol specific antioxidant/ Mal allergen (InterPro:IPR000866), Thioredoxin-like fold (InterPro:IPR012336); Has …	unknown protein	plastid
AT1G21350.3	Thioredoxin superfamily protein	unknown protein	plastid
AT1G21440.1	Phosphoenolpyruvate carboxylase family protein	carboxyvinyl-carboxyphosphonate phosphorylmutase	plastid stroma
AT1G21600.1	Present in transcriptionally active plastid chromosomes. Involved in plastid gene expression.	unknown protein (pTAC6)	plastid nucleoid
AT1G21600.2	plastid transcriptionally active 6	unknown protein (pTAC6)	plastid nucleoid
AT1G21640.1	NAD kinase 2	NADK2 - NADPH synthesis	plastid stroma
AT1G21640.2	Encodes a protein with NAD kinase activity. The protein was also shown to bind calmodulin.	NADK2 - NADPH synthesis	plastid stroma
AT1G21650.1	Encodes a component of the thylakoid-localized Sec system involved in the translocation of cytoplasmic proteins into plastid. Loss-of-function mutations result in arrest at the globular stage and embryo lethality.	SecA2	plastid stroma
AT1G21650.2	Preprotein translocase SecA family protein	SecA2	plastid stroma
AT1G21650.3	Preprotein translocase SecA family protein	SecA2	plastid stroma
AT1G22410.1	Class-II DAHP synthetase family protein	3-deoxy-D-arabino-heptulosonate 7-phosphate synthase (DAHP synthetase)	plastid
AT1G22660.1	Polynucleotide adenylyltransferase family protein	tRNA nucleotidyl (CCA) adenylyltransferase (Ntr3) - dual targeted in plastid & mitochondria	stroma; mitochondria
AT1G22660.2	Polynucleotide adenylyltransferase family protein; FUNCTIONS IN: tRNA adenylyltransferase activity, RNA binding, nucleotidyltransferase activity; INVOLVED IN: tRNA processing, RNA processing; LOCATED IN: mitochondrion; EXPRESSED IN: 23 plant structures; EXPRESSED DURING: 13 growth stages; CONTAINS InterPro DOMAIN/s: Poly A polymerase, head domain (InterPro:IPR002646); BEST Arabidopsis thaliana pr…	tRNA nucleotidyl (CCA) adenylyltransferase (Ntr3) - dual targeted in plastid & mitochondria	stroma; mitochondria
AT1G22700.1	Tetratricopeptide repeat (TPR)-like superfamily protein	Pyg7 - TPR protein - PSI assembly (homologue YCF37 Synechocystis)	thylakoid-integral
AT1G22700.2	Encodes a TPR protein with homology to Ycf37 from Synechocystis that is localized to the thylakoid membrane and is involved in photosystem I biogenesis.	Pyg7 - TPR protein - PSI assembly (homologue YCF37 Synechocystis)	thylakoid-integral
AT1G22700.3	Encodes a TPR protein with homology to Ycf37 from Synechocystis that is localized to the thylakoid membrane and is involved in photosystem I biogenesis.	Pyg7 - TPR protein - PSI assembly (homologue YCF37 Synechocystis)	thylakoid-integral
AT1G22850.1	SNARE associated Golgi protein family	unknown protein	plastid
AT1G22940.1	thiamin biosynthesis protein, putative	thiamin-phosphate diphosphorylase (THI1) -dually targeted to plastid & mito	plastid; mitochondria
AT1G23180.1	ARM repeat superfamily protein	armadillo/beta-catenin repeat family protein	plastid
AT1G23360.1	S-adenosyl-L-methionine-dependent methyltransferases superfamily protein	UbiE/COQ5 methyltransferase (uniE) (MenG) (vitK1), part of the PHYLLO locus	plastid
AT1G23360.2	Encodes a 2-phytyl-1,4-naphthoquinone methyltransferase that catalyzes the final step in phylloquinone (vitamin K1) biosynthesis.	UbiE/COQ5 methyltransferase (uniE) (MenG) (vitK1), part of the PHYLLO locus	plastid
AT1G23360.3	Encodes a 2-phytyl-1,4-naphthoquinone methyltransferase that catalyzes the final step in phylloquinone (vitamin K1) biosynthesis.	UbiE/COQ5 methyltransferase (uniE) (MenG) (vitK1), part of the PHYLLO locus	plastid
AT1G23400.1	RNA-binding CRS1 / YhbY (CRM) domain-containing protein	CAF2 - splice factor group II intron	plastid
AT1G23740.1	Oxidoreductase, zinc-binding dehydrogenase family protein	NADPH dependent ketone reductase (AOR)	plastid stroma
AT1G24090.1	RNase H family protein	RNAse H1C (RNH1C)	plastid
AT1G24280.1	Encodes a plastidic glucose-6-phosphate dehydrogenase that is sensitive to reduction by DTT and whose mRNA is most highly expressed in root.	glucose-6-phosphate 1-dehydrogenase 3 (G6PD-3)	plastid
AT1G24360.1	NAD(P)-binding Rossmann-fold superfamily protein	Plastidial Ketoacyl-ACP Reductase	plastid stroma
AT1G24490.1	OxaA/YidC-like membrane insertion protein	ALBINO4 (ALB4) (not envelope)	thylakoid-integral
AT1G24490.2	Homologue of the Alb3/Oxa1/YidC family. ALB4 is almost identical to the Alb3/Oxa1/YidC domain of the previously described 110 kDa inner envelope protein ARTEMIS. However, ALB4 is expressed as a separate 55 kDa protein and is located in the thylakoid membrane of chloroplasts. Analysis of a T-DNA insertion line with a reduced level of Alb4 revealed chloroplasts with an altered ultrastructure. Mutan…	ALBINO4 (ALB4) (not envelope)	thylakoid-integral
AT1G25290.1	RHOMBOID-like protein 10 (RBL10); FUNCTIONS IN: serine-type endopeptidase activity; INVOLVED IN: biological_process unknown; LOCATED IN: integral to membrane; EXPRESSED IN: 22 plant structures; EXPRESSED DURING: 13 growth stages; CONTAINS InterPro DOMAIN/s: Peptidase S54, rhomboid (InterPro:IPR002610); BEST Arabidopsis thaliana protein match is: RHOMBOID-like protein 5 (TAIR:AT1G52580.1); Has 500…	rhomboid protease 10/8 (RBL10/8)	envelope-inner-integral
AT1G25290.2	RHOMBOID-like protein 10 (RBL10); FUNCTIONS IN: serine-type endopeptidase activity; INVOLVED IN: biological_process unknown; LOCATED IN: integral to membrane; EXPRESSED IN: 22 plant structures; EXPRESSED DURING: 13 growth stages; CONTAINS InterPro DOMAIN/s: Peptidase S54, rhomboid (InterPro:IPR002610); BEST Arabidopsis thaliana protein match is: RHOMBOID-like protein 5 (TAIR:AT1G52580.1).	rhomboid protease 10/8 (RBL10/8)	envelope-inner-integral
AT1G26090.1	P-loop containing nucleoside triphosphate hydrolases superfamily protein	Anion-transporting ATPase	plastid
AT1G26160.1	Metal-dependent phosphohydrolase	metal-dependent phosphohydrolase HD domain	plastid stroma
AT1G26220.1	Acyl-CoA N-acyltransferases (NAT) superfamily protein	GCN5-related N-acetyltransferase (GNAT)	plastid
AT1G26230.1	TCP-1/cpn60 chaperonin family protein	Cpn60-beta-4	plastid
AT1G26230.2	TCP-1/cpn60 chaperonin family protein	Cpn60-beta-4	plastid
AT1G26340.1	cytochrome B5 isoform A	cytochrome b5 (Tail anchor)	envelope
AT1G27510.1	Protein of unknown function (DUF3506)	Executer 2	thylakoid
AT1G27680.1	ADPGLC-PPase large subunit	ADP-glucose pyrophosphorylase - large subunit 2 (APL2)	plastid
AT1G28140.1	unknown protein; FUNCTIONS IN: molecular_function unknown; INVOLVED IN: biological_process unknown; LOCATED IN: chloroplast; EXPRESSED IN: 22 plant structures; EXPRESSED DURING: 13 growth stages; CONTAINS InterPro DOMAIN/s: Protein of unknown functio	unknown protein	plastid
AT1G28150.1	unknown protein; FUNCTIONS IN: molecular_function unknown; INVOLVED IN: biological_process unknown; LOCATED IN: plastoglobule; EXPRESSED IN: 22 plant structures; EXPRESSED DURING: 13 growth stages; Has 96 Blast hits to 96 proteins in 44 species: Arch	unknown protein - newly identified PG protein (van Wijk lab 2017)	plastoglobules
AT1G28530.1	unknown protein; INVOLVED IN: biological_process unknown; LOCATED IN: chloroplast; EXPRESSED IN: 19 plant structures; EXPRESSED DURING: 10 growth stages; Has 20 Blast hits to 20 proteins in 6 species: Archae - 0; Bacteria - 0; Metazoa - 0; Fungi - 0;	Angulata10	plastid
AT1G28530.2	unknown protein; INVOLVED IN: biological_process unknown; LOCATED IN: chloroplast; EXPRESSED IN: 19 plant structures; EXPRESSED DURING: 10 growth stages; Has 20 Blast hits to 20 proteins in 6 species: Archae - 0; Bacteria - 0; Metazoa - 0; Fungi - 0;	Angulata10	plastid
AT1G29040.1	unknown protein; LOCATED IN: chloroplast, vacuole; EXPRESSED IN: 22 plant structures; EXPRESSED DURING: 13 growth stages; CONTAINS InterPro DOMAIN/s: Conserved hypothetical protein CHP02058 (InterPro:IPR011719); Has 344 Blast hits to 344 proteins in 122 species: Archae - 2; Bacteria - 227; Metazoa - 0; Fungi - 0; Plants - 32; Viruses - 0; Other Eukaryotes - 83 (source: NCBI BLink).	unknown protein	plastid stroma
AT1G29040.2	unknown protein; LOCATED IN: chloroplast, vacuole; EXPRESSED IN: 22 plant structures; EXPRESSED DURING: 13 growth stages; CONTAINS InterPro DOMAIN/s: Conserved hypothetical protein CHP02058 (InterPro:IPR011719); Has 190 Blast hits to 190 proteins in 92 species: Archae - 2; Bacteria - 141; Metazoa - 0; Fungi - 0; Plants - 32; Viruses - 0; Other Eukaryotes - 15 (source: NCBI BLink).	unknown protein	plastid stroma
AT1G29040.3	unknown protein; LOCATED IN: chloroplast, vacuole; EXPRESSED IN: 22 plant structures; EXPRESSED DURING: 13 growth stages; CONTAINS InterPro DOMAIN/s: Conserved hypothetical protein CHP02058 (InterPro:IPR011719); Has 35333 Blast hits to 34131 proteins in 2444 species: Archae - 798; Bacteria - 22429; Metazoa - 974; Fungi - 991; Plants - 531; Viruses - 0; Other Eukaryotes - 9610 (source: NCBI BLink).	unknown protein	plastid stroma
AT1G29040.4	unknown protein; CONTAINS InterPro DOMAIN/s: Conserved hypothetical protein CHP02058 (InterPro:IPR011719); Has 344 Blast hits to 344 proteins in 122 species: Archae - 2; Bacteria - 227; Metazoa - 0; Fungi - 0; Plants - 32; Viruses - 0; Other Eukaryot	unknown protein	plastid stroma
AT1G29390.1	cold regulated 314 thylakoid membrane 2	cold regulated 413-2 (Cor413M2)	envelope-inner
AT1G29390.2	Integral membrane protein in the inner envelope of chloroplasts. Provide freezing tolerance.	cold regulated 413-2 (Cor413M2)	envelope-inner
AT1G29395.1	Integral membrane protein in the inner envelope of chloroplasts. Provide freezing tolerance. Expression is induced by short-term cold-treatment, water deprivation, and abscisic acid treatment.	COR413IM1 (cold regulated IM protein 1)	envelope-inner-integral; envelope-inner-integral
AT1G29700.1	Metallo-hydrolase/oxidoreductase superfamily protein	Zn-dependent hydrolases of the beta-lactamase fold	plastid
AT1G29900.1	carbamoyl phosphate synthetase B	carbamoylphosphate synthetase	plastid stroma
AT1G29910.1	member of Chlorophyll a/b-binding protein family	LHCII-1.1 - 100% identical to lhcb-1.2,3-mature	thylakoid-integral
AT1G29920.1	chlorophyll A/B-binding protein 2	LHCII-1.2 - 100% identical to lhcb-1.1,3-mature	thylakoid-integral
AT1G29930.1	chlorophyll A/B binding protein 1	LHCII-1.3 - 100% identical to lhcb-1.1,2 -mature	thylakoid-integral
AT1G30100.1	nine-cis-epoxycarotenoid dioxygenase 5	11,12 (11',12') 9-cis-epoxycarotenoid dioxygenase (NCED5)	plastid
AT1G30120.1	pyruvate dehydrogenase E1 beta	Plastidial Pyruvate Dehydrogenase E1 -beta subunit	plastid
AT1G30380.1	Encodes subunit K of photosystem I reaction center.	psaK - subunit X	thylakoid-integral
AT1G30510.1	Encodes a root-type ferredoxin:NADP(H) oxidoreductase.	FNR2 (enriched in root)	plastid
AT1G30510.2	root FNR 2	FNR2 (enriched in root)	plastid
AT1G30510.3	Encodes a root-type ferredoxin:NADP(H) oxidoreductase.	FNR2 (enriched in root)	plastid
AT1G30520.1	acyl-activating enzyme 14	(OSB-CoA) ligase (menE), (AAE14) dually targeted plastid and peroxisome	plastid; peroxisome
AT1G30580.1	GTP binding	GTPase ENGD-1 (dual targeted plastid-mito)	plastid; mitochondria
AT1G30610.1	Mutations in this locus result in embryo lethality. Embryo shape at seed maturity is globular.	Pentatricopeptide repeat (PPR) protein	plastid
AT1G30610.2	pentatricopeptide (PPR) repeat-containing protein	Pentatricopeptide repeat (PPR) protein	plastid
AT1G30680.1	toprim domain-containing protein	toprim domain-containing protein - dually targeted mitochondria & plastid	plastid; mitochondria
AT1G31160.1	Encodes a member of the histidine triad nucleotide-binding family of proteins, but its activity has not been determined.	protein kinase C (inhibitor) (Zinc-binding protein)	plastid stroma
AT1G31170.1	encodes a cysteine-sulfinic acid reductase (sulfiredoxin - EC 1.8.98.2) capable of reducing overoxidized plastidic 2-Cys-Prx involved in peroxide detoxification and response to oxidative stress	sulfiredoxin (Srx)	plastid
AT1G31170.2	sulfiredoxin	sulfiredoxin (Srx)	plastid
AT1G31170.3	encodes a cysteine-sulfinic acid reductase (sulfiredoxin - EC 1.8.98.2) capable of reducing overoxidized plastidic 2-Cys-Prx involved in peroxide detoxification and response to oxidative stress	sulfiredoxin (Srx)	plastid
AT1G31170.4	encodes a cysteine-sulfinic acid reductase (sulfiredoxin - EC 1.8.98.2) capable of reducing overoxidized plastidic 2-Cys-Prx involved in peroxide detoxification and response to oxidative stress	sulfiredoxin (Srx)	plastid
AT1G31180.1	isopropylmalate dehydrogenase 3	3-isopropylmalate dehydrogenase (IPMDH), also involved in Met-derived glucosinolate biosynthesis	plastid stroma
AT1G31190.1	myo-inositol monophosphatase like 1	Inositol monophophatase-1	plastid stroma
AT1G31220.1	Formyl transferase	phosphoribosylglycinamide formyltransferase	plastid stroma
AT1G31230.1	aspartate kinase-homoserine dehydrogenase i	aspartate kinase/homoserine dehydrogenase (ak-hsdh)	plastid stroma
AT1G31330.1	photosystem I subunit F	psaF- subunit III - LTP - hydrophobic	thylakoid-integral
AT1G31410.1	putrescine-binding periplasmic protein-related	unknown protein	plastid nucleoid
AT1G31800.1	cytochrome P450, family 97, subfamily A, polypeptide 3	beta hydroxylase CYP97A3 - LUT5	plastid
AT1G31860.1	histidine biosynthesis bifunctional protein (HISIE)	phosphoribosyl-ATP pyrophosphohydrolase	plastid stroma
AT1G32060.1	phosphoribulokinase	phosphoribulokinase-2 (PRK-2)	plastid stroma
AT1G32070.1	Encodes a nuclear acetyltransferase (NSI)that interacts with the geminivirus movement protein NSP. This interaction is required for viral infection and systemic spread. Acetylates the viral coat protein (CP) in vitro, but not NSP. NSP inhibits NSI activity in vitro. NSI is highly transcribed in phloem and in xylem parenchyma cells, and in the apical meristem and guard cells, within young tissues …	GCN5-related N-acetyltransferase (GNAT) protein (ATNSI)	stroma
AT1G32070.2	Encodes a nuclear acetyltransferase (NSI)that interacts with the geminivirus movement protein NSP. This interaction is required for viral infection and systemic spread. Acetylates the viral coat protein (CP) in vitro, but not NSP. NSP inhibits NSI activity in vitro. NSI is highly transcribed in phloem and in xylem parenchyma cells, and in the apical meristem and guard cells, within young tissues …	GCN5-related N-acetyltransferase (GNAT) protein (ATNSI)	stroma
AT1G32070.3	nuclear shuttle interacting	GCN5-related N-acetyltransferase (GNAT) protein (ATNSI)	stroma
AT1G32080.1	membrane protein, putative	envelope protein (MEP1) or LrgB	envelope-inner-integral
AT1G32160.1	Protein of unknown function (DUF760)	unknown protein (DUF760)	plastid
AT1G32200.1	Encodes a chloroplast glycerol-3-phosphate acyltransferase.Involved in the biosynthesis of chloroplast phosphatidylglycerol.	glycerol-3-phosphate acyltransferase (ATS1)	plastid stroma
AT1G32200.2	phospholipid/glycerol acyltransferase family protein	glycerol-3-phosphate acyltransferase (ATS1)	plastid stroma
AT1G32220.1	NAD(P)-binding Rossmann-fold superfamily protein	Flavin-reductase related 1	plastoglobules
AT1G32380.1	phosphoribosyl pyrophosphate (PRPP) synthase 2	ribose-phosphate pyrophosphokinase 2 / phosphoribosyl diphosphate synthetase 2 (PRS2)	stroma
AT1G32440.1	plastidial pyruvate kinase 3	pyruvate kinase (typically homotetramer)	plastid stroma
AT1G32500.1	non-intrinsic ABC protein 6	SUFD (AtNAP6) - part of SUFBC2D complex - Fe-S assembly	plastid stroma
AT1G32520.1	unknown protein; FUNCTIONS IN: molecular_function unknown; INVOLVED IN: biological_process unknown; LOCATED IN: chloroplast; EXPRESSED IN: 24 plant structures; EXPRESSED DURING: 15 growth stages; Has 143 Blast hits to 142 proteins in 34 species: Arch	unknown TLD protein	plastid stroma
AT1G32550.1	2Fe-2S ferredoxin-like superfamily protein	FdC1	plastid
AT1G32550.2	Encodes FdC2, a ferredoxin protein capable of alternative electron partitioning. FdC1 level increases in conditions of acceptor limitation at PSI.	FdC1	plastid
AT1G32900.1	UDP-Glycosyltransferase superfamily protein	GRANULE BOUND STARCH SYNTHASE (GBSS)	plastid stroma
AT1G32990.1	plastid ribosomal protein l11	50S ribosomal protein L11	plastid ribosome
AT1G33290.1	P-loop containing nucleoside triphosphate hydrolases superfamily protein; FUNCTIONS IN: nucleoside-triphosphatase activity, nucleotide binding, ATP binding; EXPRESSED IN: 23 plant structures; EXPRESSED DURING: 15 growth stages; CONTAINS InterPro DOMAIN/s: ATPase, AAA-type, core (InterPro:IPR003959), ATPase, AAA+ type, core (InterPro:IPR003593); BEST Arabidopsis thaliana protein match is: P-loop c…	SPD1-homolog	plastid
AT1G33330.1	Class I peptide chain release factor	Peptidyl-tRNA hydrolase	plastid nucleoid
AT1G33780.1	Protein of unknown function (DUF179)	DUF179 domain protein	plastid stroma
AT1G33810.1	unknown protein; FUNCTIONS IN: molecular_function unknown; INVOLVED IN: biological_process unknown; LOCATED IN: chloroplast thylakoid membrane, chloroplast, chloroplast envelope; EXPRESSED IN: 22 plant structures; EXPRESSED DURING: 13 growth stages;	unknown protein	thylakoid
AT1G34000.1	one-helix protein 2	Ohp2	thylakoid-integral
AT1G34430.1	2-oxoacid dehydrogenases acyltransferase family protein	Plastidial Dihydrolipoamide Acetyltransferase, pyruvate DH complex	envelope-inner-peripheral-stromal-side
AT1G35250.1	Thioesterase superfamily protein; CONTAINS InterPro DOMAIN/s: Thioesterase superfamily (InterPro:IPR006683); BEST Arabidopsis thaliana protein match is: Thioesterase superfamily protein (TAIR:AT1G35290.1); Has 1470 Blast hits to 1469 proteins in 508 species: Archae - 4; Bacteria - 1027; Metazoa - 0; Fungi - 0; Plants - 80; Viruses - 0; Other Eukaryotes - 359 (source: NCBI BLink).	acyl-lipid thioesterase 2 (ALT2)	plastid
AT1G35290.1	Thioesterase superfamily protein; CONTAINS InterPro DOMAIN/s: Thioesterase superfamily (InterPro:IPR006683); BEST Arabidopsis thaliana protein match is: Thioesterase superfamily protein (TAIR:AT1G35250.1); Has 1308 Blast hits to 1307 proteins in 471 species: Archae - 6; Bacteria - 942; Metazoa - 0; Fungi - 0; Plants - 80; Viruses - 0; Other Eukaryotes - 280 (source: NCBI BLink).	acyl-lipid thioesterase 1 (ALT1)	plastid
AT1G35340.1	ATP-dependent protease La (LON) domain protein; FUNCTIONS IN: ATP-dependent peptidase activity; INVOLVED IN: proteolysis; LOCATED IN: chloroplast; EXPRESSED IN: 22 plant structures; EXPRESSED DURING: 14 growth stages; CONTAINS InterPro DOMAIN/s: Peptidase S16, lon N-terminal (InterPro:IPR003111); Has 216 Blast hits to 216 proteins in 83 species: Archae - 0; Bacteria - 95; Metazoa - 1; Fungi - 14;…	LON-domain protein 2 (LON-like2)	plastid stroma
AT1G35340.2	ATP-dependent protease La (LON) domain protein; FUNCTIONS IN: ATP-dependent peptidase activity; INVOLVED IN: proteolysis; LOCATED IN: chloroplast; EXPRESSED IN: 22 plant structures; EXPRESSED DURING: 14 growth stages; CONTAINS InterPro DOMAIN/s: Peptidase S16, lon N-terminal (InterPro:IPR003111); Has 24 Blast hits to 24 proteins in 11 species: Archae - 0; Bacteria - 0; Metazoa - 0; Fungi - 0; Pla…	LON-domain protein 2 (LON-like2)	plastid stroma
AT1G35340.3	ATP-dependent protease La (LON) domain protein; FUNCTIONS IN: ATP-dependent peptidase activity; INVOLVED IN: proteolysis; LOCATED IN: chloroplast; EXPRESSED IN: 22 plant structures; EXPRESSED DURING: 14 growth stages; CONTAINS InterPro DOMAIN/s: Peptidase S16, lon N-terminal (InterPro:IPR003111); Has 35333 Blast hits to 34131 proteins in 2444 species: Archae - 798; Bacteria - 22429; Metazoa - 974…	LON-domain protein 2 (LON-like2)	plastid stroma
AT1G35340.4	ATP-dependent protease La (LON) domain protein; FUNCTIONS IN: ATP-dependent peptidase activity; INVOLVED IN: proteolysis; EXPRESSED IN: 22 plant structures; EXPRESSED DURING: 14 growth stages; CONTAINS InterPro DOMAIN/s: Peptidase S16, lon N-terminal (InterPro:IPR003111).	LON-domain protein 2 (LON-like2)	plastid stroma
AT1G35420.1	alpha/beta-Hydrolases superfamily protein	dienelactone hydrolase family	plastid stroma
AT1G35420.2	alpha/beta-Hydrolases superfamily protein; FUNCTIONS IN: hydrolase activity; INVOLVED IN: biological_process unknown; EXPRESSED IN: 22 plant structures; EXPRESSED DURING: 13 growth stages; CONTAINS InterPro DOMAIN/s: Dienelactone hydrolase (InterPro:IPR002925); BEST Arabidopsis thaliana protein match is: alpha/beta-Hydrolases superfamily protein (TAIR:AT3G23600.1).	dienelactone hydrolase family	plastid stroma
AT1G35680.1	Ribosomal protein L21	50S ribosomal protein L21	plastid ribosome
AT1G36180.1	acetyl-CoA carboxylase 2	acetyl-CoA carboxylase - ACC2	plastid
AT1G36180.2	acetyl-CoA carboxylase 2	acetyl-CoA carboxylase - ACC2	plastid
AT1G36280.1	L-Aspartase-like family protein	adenylosuccinate lyase-related	plastid stroma
AT1G36390.1	Co-chaperone GrpE family protein; FUNCTIONS IN: copper ion binding; INVOLVED IN: protein folding, protein import into mitochondrial matrix; LOCATED IN: chloroplast, chloroplast stroma; EXPRESSED IN: 22 plant structures; EXPRESSED DURING: 13 growth stages; CONTAINS InterPro DOMAIN/s: GrpE nucleotide exchange factor (InterPro:IPR000740), GrpE nucleotide exchange factor, coiled-coil (InterPro:IPR013…	GrpE-2	plastid stroma
AT1G36390.2	Co-chaperone GrpE family protein	GrpE-2	plastid stroma
AT1G42430.1	unknown protein; BEST Arabidopsis thaliana protein match is: unknown protein (TAIR:AT3G55760.3); Has 186 Blast hits to 143 proteins in 47 species: Archae - 0; Bacteria - 23; Metazoa - 14; Fungi - 6; Plants - 87; Viruses - 0; Other Eukaryotes - 56 (so	EARLY STARVATION 1 (ESV1)	plastid stroma
AT1G42430.2	unknown protein; FUNCTIONS IN: molecular_function unknown; INVOLVED IN: biological_process unknown; LOCATED IN: cellular_component unknown; BEST Arabidopsis thaliana protein match is: unknown protein (TAIR:AT3G55760.3).	EARLY STARVATION 1 (ESV1)	plastid stroma
AT1G42960.1	expressed protein localized to the inner membrane of the chloroplast.	Hp17	thylakoid
AT1G42970.1	glyceraldehyde-3-phosphate dehydrogenase B subunit	glyceraldehyde-3-phosphate dehydrogenase B (GAPB)	plastid stroma
AT1G43560.1	thioredoxin Y2 (ty2); FUNCTIONS IN: electron carrier activity, protein disulfide oxidoreductase activity; INVOLVED IN: glycerol ether metabolic process, cell redox homeostasis; LOCATED IN: chloroplast stroma, chloroplast; EXPRESSED IN: 22 plant structures; EXPRESSED DURING: 13 growth stages; CONTAINS InterPro DOMAIN/s: Thioredoxin fold (InterPro:IPR012335), Thioredoxin, core (InterPro:IPR015467),…	thioredoxin y2 (Trx Y2)	plastid stroma
AT1G44000.1	unknown protein; BEST Arabidopsis thaliana protein match is: unknown protein (TAIR:AT4G11911.1); Has 216 Blast hits to 212 proteins in 76 species: Archae - 0; Bacteria - 96; Metazoa - 0; Fungi - 0; Plants - 118; Viruses - 0; Other Eukaryotes - 2 (sou	STAY-GREEN-LIKE (SGR-like or SGRL) - Mg-dechelatase of Chlphyllide A	thylakoid
AT1G44446.1	Pheophorbide a oxygenase family protein with Rieske [2Fe-2S] domain	chlorophyll a oxygenase (CAO)	thylakoid; envelope-inner
AT1G44446.2	Encodes chlorophyllide a oxygenase which converts chlorophyllide a to chlorophyllide b by catalyzing two successive hydroxylations at the 7-methyl group of chlorophyllide a . Mutants are deficient in pigments that associate with thylakoid membrane proteins, lacking chlorophyll b and light-harvesting proteins of photosystem II. The protein was shown through cross-linking experiments to interact wi…	chlorophyll a oxygenase (CAO)	thylakoid; envelope-inner
AT1G44446.3	Encodes chlorophyllide a oxygenase which converts chlorophyllide a to chlorophyllide b by catalyzing two successive hydroxylations at the 7-methyl group of chlorophyllide a . Mutants are deficient in pigments that associate with thylakoid membrane proteins, lacking chlorophyll b and light-harvesting proteins of photosystem II. The protein was shown through cross-linking experiments to interact wi…	chlorophyll a oxygenase (CAO)	thylakoid; envelope-inner
AT1G44575.1	Chlorophyll A-B binding family protein	psbS (NPQ4 - null mutant)	thylakoid-integral
AT1G44575.2	Encoding PSII-S (CP22), a ubiquitous pigment-binding protein associated with photosystem II (PSII) of higher plants. Involved in nonphotochemical quenching rather than in photosynthesis. Mutant has a normal violaxanthin cycle but has a limited capacity of quenching singlet excited chlorophylls and is tolerant to lipid peroxidation.	psbS (NPQ4 - null mutant)	thylakoid-integral
AT1G44920.1	unknown protein; FUNCTIONS IN: molecular_function unknown; INVOLVED IN: biological_process unknown; LOCATED IN: chloroplast; EXPRESSED IN: 22 plant structures; EXPRESSED DURING: 13 growth stages; CONTAINS InterPro DOMAIN/s: Protein of unknown functio	unknown protein	plastid
AT1G45170.1	unknown protein; BEST Arabidopsis thaliana protein match is: unknown protein (TAIR:AT5G42960.1); Has 62 Blast hits to 62 proteins in 18 species: Archae - 0; Bacteria - 0; Metazoa - 0; Fungi - 0; Plants - 62; Viruses - 0; Other Eukaryotes - 0 (source:	OEP24-II	envelope-outer
AT1G45230.1	Protein of unknown function (DUF3223)	defective chloroplasts and leaves protein-like (DCL-like)	plastid
AT1G45230.2	Protein of unknown function (DUF3223); FUNCTIONS IN: molecular_function unknown; INVOLVED IN: biological_process unknown; LOCATED IN: chloroplast; EXPRESSED IN: 22 plant structures; EXPRESSED DURING: 13 growth stages; CONTAINS InterPro DOMAIN/s: Protein of unknown function DUF3223 (InterPro:IPR021602); BEST Arabidopsis thaliana protein match is: Protein of unknown function (DUF3223) (TAIR:AT3G466…	defective chloroplasts and leaves protein-like (DCL-like)	plastid
AT1G45474.1	Encodes a component of the light harvesting complex of photosystem I.	LHCI-5 (docking NDH)	thylakoid-integral
AT1G45474.2	photosystem I light harvesting complex gene 5	LHCI-5 (docking NDH)	thylakoid-integral
AT1G47840.1	Encodes a putative hexokinase.	hexokinase, phXK (also AtHXK3), putative plastid sugar signal sensor	plastid
AT1G48350.1	Ribosomal L18p/L5e family protein	50S ribosomal protein L18	plastid ribosome
AT1G48420.1	D-cysteine desulfhydrase	putative ACC deaminase (Pyridoxal-phosphate dependent enzyme domain)	plastid
AT1G48450.1	Protein of unknown function (DUF760)	unknown protein	plastid
AT1G48450.2	Protein of unknown function (DUF760); FUNCTIONS IN: molecular_function unknown; INVOLVED IN: biological_process unknown; LOCATED IN: chloroplast; EXPRESSED IN: 24 plant structures; EXPRESSED DURING: 15 growth stages; CONTAINS InterPro DOMAIN/s: Protein of unknown function DUF760 (InterPro:IPR008479); BEST Arabidopsis thaliana protein match is: Protein of unknown function (DUF760) (TAIR:AT3G17800.…	unknown protein	plastid
AT1G48450.3	Protein of unknown function (DUF760); FUNCTIONS IN: molecular_function unknown; INVOLVED IN: biological_process unknown; LOCATED IN: chloroplast; EXPRESSED IN: 24 plant structures; EXPRESSED DURING: 15 growth stages; CONTAINS InterPro DOMAIN/s: Protein of unknown function DUF760 (InterPro:IPR008479); BEST Arabidopsis thaliana protein match is: Protein of unknown function (DUF760) (TAIR:AT3G17800.…	unknown protein	plastid
AT1G48460.1	unknown protein; FUNCTIONS IN: molecular_function unknown; INVOLVED IN: biological_process unknown; LOCATED IN: chloroplast envelope; EXPRESSED IN: 21 plant structures; EXPRESSED DURING: 13 growth stages; BEST Arabidopsis thaliana protein match is: u	unknown protein	envelope
AT1G48520.1	GLU-ADT subunit B	Glu-tRNA(Gln) amidotransferase subunit B (GATB or GLU-ADT subunit B) - dual targeted mTP/cTP	plastid stroma; mitochondria
AT1G48520.2	Encodes Glu-tRNA(Gln) amidotransferase subunit B (from Genbank record AF239836).	Glu-tRNA(Gln) amidotransferase subunit B (GATB or GLU-ADT subunit B) - dual targeted mTP/cTP	plastid stroma; mitochondria
AT1G48520.3	Encodes Glu-tRNA(Gln) amidotransferase subunit B (from Genbank record AF239836).	Glu-tRNA(Gln) amidotransferase subunit B (GATB or GLU-ADT subunit B) - dual targeted mTP/cTP	plastid stroma; mitochondria
AT1G48650.1	DEA(D/H)-box RNA helicase family protein	helicase domain-containing protein	plastid
AT1G48650.2	DEA(D/H)-box RNA helicase family protein	helicase domain-containing protein	plastid
AT1G48850.1	chorismate synthase, putative / 5-enolpyruvylshikimate-3-phosphate phospholyase, putative	chorismate synthase	stroma
AT1G48850.2	chorismate synthase, putative / 5-enolpyruvylshikimate-3-phosphate phospholyase, putative	chorismate synthase	stroma
AT1G48850.3	embryo defective 1144 (EMB1144); FUNCTIONS IN: chorismate synthase activity; INVOLVED IN: aromatic amino acid family biosynthetic process, embryo development ending in seed dormancy; LOCATED IN: nucleolus, chloroplast; EXPRESSED IN: 25 plant structures; EXPRESSED DURING: 15 growth stages; CONTAINS InterPro DOMAIN/s: Chorismate synthase, conserved site (InterPro:IPR020541), Chorismate synthase (In…	chorismate synthase	stroma
AT1G48860.1	RNA 3'-terminal phosphate cyclase/enolpyruvate transferase, alpha/beta; FUNCTIONS IN: 3-phosphoshikimate 1-carboxyvinyltransferase activity, catalytic activity, transferase activity, transferring alkyl or aryl (other than methyl) groups; INVOLVED IN: glyphosate metabolic process, aromatic amino acid family biosynthetic process; LOCATED IN: chloroplast; CONTAINS InterPro DOMAIN/s: 3-phosphoshikima…	5-enolpyruvylshikimate-3-phosphate (EPSP) synthase	plastid stroma
AT1G48860.2	RNA 3'-terminal phosphate cyclase/enolpyruvate transferase, alpha/beta; FUNCTIONS IN: 3-phosphoshikimate 1-carboxyvinyltransferase activity, transferase activity, transferring alkyl or aryl (other than methyl) groups, catalytic activity; INVOLVED IN: glyphosate metabolic process, aromatic amino acid family biosynthetic process; LOCATED IN: chloroplast; CONTAINS InterPro DOMAIN/s: 3-phosphoshikima…	5-enolpyruvylshikimate-3-phosphate (EPSP) synthase	plastid stroma
AT1G49630.1	Zinc metalloprotease pitrilysin subfamily A. Signal peptide degrading enzyme targeted to mitochondria and chloroplasts. Expressed in flower, leaf and root. Not expressed in silique and shoot.	PREP2 - metalloprotease dually targeted mito & plastid	plastid stroma; mitochondria
AT1G49630.2	Zinc metalloprotease pitrilysin subfamily A. Signal peptide degrading enzyme targeted to mitochondria and chloroplasts. Expressed in flower, leaf and root. Not expressed in silique and shoot.	PREP2 - metalloprotease dually targeted mito & plastid	plastid stroma; mitochondria
AT1G49630.3	presequence protease 2	PREP2 - metalloprotease dually targeted mito & plastid	plastid stroma; mitochondria
AT1G49970.1	CLP protease proteolytic subunit 1	ClpR1 (R-ring)	plastid stroma
AT1G50010.1	tubulin alpha-2 chain	unknown protein	plastid
AT1G50020.1	unknown protein; FUNCTIONS IN: molecular_function unknown; INVOLVED IN: biological_process unknown; LOCATED IN: chloroplast thylakoid membrane, chloroplast; EXPRESSED IN: 24 plant structures; EXPRESSED DURING: 15 growth stages; Has 72 Blast hits to 7	unknown protein	plastid
AT1G50170.1	sirohydrochlorin ferrochelatase B	sirohydrochlorin ferrochelase - SirB	plastid
AT1G50200.1	Alanyl-tRNA synthetase	Ala tRNA synthetases class II (A) (AlaRS-1) (dual targeted - cTP/mTP) (also cytosol?)	plastid stroma; mitochondria
AT1G50200.2	Alanyl-tRNA synthetase	Ala tRNA synthetases class II (A) (AlaRS-1) (dual targeted - cTP/mTP) (also cytosol?)	plastid stroma; mitochondria
AT1G50250.1	FTSH protease 1	FtsH1 (A-type) (FtsH1-2-5-8 complex)	thylakoid-integral
AT1G50320.1	encodes a prokaryotic thioredoxin	thioredoxin x (Trx X)	plastid stroma
AT1G50450.1	Saccharopine dehydrogenase	saccharopine dehydrogenase family protein	plastid
AT1G50840.1	DNA Polymerase gamma2. Dual targeting to mitochondria and plastids due to alternative translation initiation.	DNA polymerase PolIA	plastid
AT1G50900.1	Ankyrin repeat family protein	GDC1 or LTD- ankyrin domain (SRP54/43 interactions)	plastid stroma; envelope-inner
AT1G51100.1	unknown protein; FUNCTIONS IN: molecular_function unknown; INVOLVED IN: biological_process unknown; LOCATED IN: chloroplast, chloroplast stroma; EXPRESSED IN: 22 plant structures; EXPRESSED DURING: 13 growth stages; Has 26 Blast hits to 26 proteins i	CRR41 - NDH assembly factor	plastid stroma
AT1G51110.1	Plastid-lipid associated protein PAP / fibrillin family protein	fibrillin 10 (FBN10)	thylakoid-peripheral-stromal-side
AT1G51170.1	Protein kinase superfamily protein; FUNCTIONS IN: kinase activity; INVOLVED IN: protein amino acid phosphorylation; EXPRESSED IN: 21 plant structures; EXPRESSED DURING: 7 growth stages; CONTAINS InterPro DOMAIN/s: Protein kinase, ATP binding site (InterPro:IPR017441), Protein kinase, catalytic domain (InterPro:IPR000719), Serine/threonine-protein kinase domain (InterPro:IPR002290), Serine/threoni…	protein kinase	plastid
AT1G51400.1	Photosystem II 5 kD protein	psbTn-2	thylakoid-integral
AT1G51440.1	alpha/beta-Hydrolases superfamily protein	Class 1 DAD1-like acylhydrolase	plastid
AT1G51560.1	Pyridoxamine 5'-phosphate oxidase family protein	Pyridoxamine 5'-phosphate oxidase family protein	plastid stroma
AT1G52220.1	FUNCTIONS IN: molecular_function unknown; INVOLVED IN: biological_process unknown; LOCATED IN: chloroplast thylakoid membrane, chloroplast; EXPRESSED IN: 23 plant structures; EXPRESSED DURING: 13 growth stages; BEST Arabidopsis thaliana protein match	CURVATURE 1C (CURT1C) similar to PSAP/PSI-P/PTAC8/TMP14	thylakoid
AT1G52220.2	FUNCTIONS IN: molecular_function unknown; INVOLVED IN: biological_process unknown; LOCATED IN: chloroplast thylakoid membrane, chloroplast; EXPRESSED IN: 23 plant structures; EXPRESSED DURING: 13 growth stages; BEST Arabidopsis thaliana protein match is: photosystem I P subunit (TAIR:AT2G46820.2); Has 35333 Blast hits to 34131 proteins in 2444 species: Archae - 798; Bacteria - 22429; Metazoa - 97…	similar to PSAP/PSI-P/PTAC8/TMP14	thylakoid
AT1G52220.3	FUNCTIONS IN: molecular_function unknown; INVOLVED IN: biological_process unknown; LOCATED IN: chloroplast thylakoid membrane, chloroplast; EXPRESSED IN: 23 plant structures; EXPRESSED DURING: 13 growth stages; BEST Arabidopsis thaliana protein match is: photosystem I P subunit (TAIR:AT2G46820.2); Has 251 Blast hits to 251 proteins in 43 species: Archae - 0; Bacteria - 66; Metazoa - 0; Fungi - 0;…	similar to PSAP/PSI-P/PTAC8/TMP14	thylakoid
AT1G52230.1	photosystem I subunit H2	psaH-2 - subunit VI	thylakoid-integral
AT1G52510.1	alpha/beta-Hydrolases superfamily protein	alpha/beta-Hydrolase	plastid stroma
AT1G52510.2	alpha/beta-Hydrolases superfamily protein; FUNCTIONS IN: hydrolase activity, catalytic activity; LOCATED IN: chloroplast; EXPRESSED IN: 21 plant structures; EXPRESSED DURING: 13 growth stages; CONTAINS InterPro DOMAIN/s: Epoxide hydrolase-like (InterPro:IPR000639), Alpha/beta hydrolase fold-1 (InterPro:IPR000073); BEST Arabidopsis thaliana protein match is: alpha/beta-Hydrolases superfamily prote…	alpha/beta-Hydrolase	plastid stroma
AT1G52590.1	Putative thiol-disulphide oxidoreductase DCC	unknown protein (DUF393) - new PG protein (van wijk lab 2017)	plastoglobules
AT1G52670.1	Single hybrid motif superfamily protein; FUNCTIONS IN: binding; LOCATED IN: chloroplast; EXPRESSED IN: 22 plant structures; EXPRESSED DURING: 14 growth stages; CONTAINS InterPro DOMAIN/s: Single hybrid motif (InterPro:IPR011053), Biotin/lipoyl attachment (InterPro:IPR000089); BEST Arabidopsis thaliana protein match is: Single hybrid motif superfamily protein (TAIR:AT3G15690.2); Has 3136 Blast hit…	biotin carboxyl carrier protein of acetyl-CoA carboxylase (BCCP)	plastid
AT1G53120.1	RNA-binding S4 domain-containing protein	RNA-binding S4 domain-containing protein	plastid
AT1G53280.1	Class I glutamine amidotransferase-like superfamily protein	DJ-1b glyoxylase	plastid
AT1G53520.1	Chalcone-flavanone isomerase family protein	FAP2 - Fatty acid binding protein 3	plastid
AT1G53670.1	methionine sulfoxide reductase B 1	methione sulfoxide reductase type B - 1 (MSRB1)	plastid stroma
AT1G53670.2	methionine sulfoxide reductase B 1 (MSRB1); FUNCTIONS IN: peptide-methionine-(S)-S-oxide reductase activity; INVOLVED IN: response to oxidative stress; LOCATED IN: chloroplast; EXPRESSED IN: 23 plant structures; EXPRESSED DURING: 13 growth stages; CONTAINS InterPro DOMAIN/s: Methionine sulphoxide reductase B (InterPro:IPR002579), Mss4-like (InterPro:IPR011057); BEST Arabidopsis thaliana protein m…	methione sulfoxide reductase type B - 1 (MSRB1)	plastid stroma
AT1G53800.1	unknown protein; BEST Arabidopsis thaliana protein match is: unknown protein (TAIR:AT1G53250.1); Has 1136 Blast hits to 882 proteins in 242 species: Archae - 2; Bacteria - 216; Metazoa - 257; Fungi - 77; Plants - 87; Viruses - 4; Other Eukaryotes - 4	unknown protein	plastid
AT1G54150.1	E3 Ubiquitin ligase family protein	SPL2 (E3 Ubiquitin ligase)	envelope-outer
AT1G54350.1	ABC transporter family protein	ABC transporter family protein	plastid
AT1G54500.1	Rubredoxin-like superfamily protein	rubredoxin (RubA)	thylakoid-integral
AT1G54520.1	unknown protein; FUNCTIONS IN: molecular_function unknown; INVOLVED IN: biological_process unknown; LOCATED IN: chloroplast; EXPRESSED IN: 24 plant structures; EXPRESSED DURING: 15 growth stages; CONTAINS InterPro DOMAIN/s: Protein of unknown functio	unknown protein (DUF1517)	plastid
AT1G54570.1	Esterase/lipase/thioesterase family protein	Phytyl ester synthase 1 (PES1) or Diacyl glycerol transferase 3 (DAGAT 3)	plastoglobules
AT1G54580.1	encodes an acyl carrier protein expressed in leaves, roots, and dry seeds. Gene expression is not regulated by light but downregulated by starvation and upregulated by increased level of exogenous sucrose.	acyl carrier protein, chloroplast	plastid
AT1G54630.1	encodes an acyl carrier protein expressed in leaves, roots, and dry seeds. Gene expression is not regulated by light.	acyl carrier protein 3, chloroplast (ACP-3)	plastid
AT1G54630.2	encodes an acyl carrier protein expressed in leaves, roots, and dry seeds. Gene expression is not regulated by light.	acyl carrier protein 3, chloroplast (ACP-3)	plastid
AT1G54780.1	thylakoid lumen 18.3 kDa protein	thylakoid lumen 18.3 kDa	thylakoid-peripheral-lumenal-side
AT1G54870.1	NAD(P)-binding Rossmann-fold superfamily protein	NADPH-dependent aldehyde reductase (AKR)	plastid
AT1G55040.1	zinc finger (Ran-binding) family protein	OZ2 (homolog of OA1 editing factor) - dual chloroplast/mitochondria	plastid; mitochondria
AT1G55140.1	Ribonuclease III family protein	RNA binding / ribonuclease III	stroma
AT1G55140.2	Ribonuclease III family protein; FUNCTIONS IN: RNA binding, ribonuclease III activity; INVOLVED IN: RNA processing; LOCATED IN: chloroplast; CONTAINS InterPro DOMAIN/s: Ribonuclease III (InterPro:IPR000999); BEST Arabidopsis thaliana protein match is: Ribonuclease III family protein (TAIR:AT3G13740.1); Has 289 Blast hits to 288 proteins in 138 species: Archae - 0; Bacteria - 238; Metazoa - 0; Fun…	RNA binding / ribonuclease III	stroma
AT1G55370.1	NDH-dependent cyclic electron flow 5 (NDF5); FUNCTIONS IN: carbohydrate binding, catalytic activity; EXPRESSED IN: 20 plant structures; EXPRESSED DURING: 13 growth stages; CONTAINS InterPro DOMAIN/s: Glycoside hydrolase-type carbohydrate-binding (InterPro:IPR011013); BEST Arabidopsis thaliana protein match is: NDH-dependent cyclic electron flow 1 (TAIR:AT1G64770.2); Has 58 Blast hits to 57 protei…	NDH-dependent cyclic electron flow 5 (NDF5) - PnsB2 homologue	thylakoid
AT1G55370.2	NDH-dependent cyclic electron flow 5	NDH-dependent cyclic electron flow 5 (NDF5) - PnsB2 homologue	thylakoid
AT1G55480.1	protein containing PDZ domain, a K-box domain, and a TPR region	MET1 (PSII assembly factor)	thylakoid-peripheral-stromal-side
AT1G55490.1	encodes the beta subunit of the chloroplast chaperonin 60, a homologue of bacterial GroEL. Mutants in this gene develops lesions on its leaves, expresses systemic acquired resistance (SAR) and develops accelerated cell death to heat shock stress. The protein has molecular chaperone activity for suppressing protein aggregation in vitro.	Cpn60-beta-2	plastid stroma
AT1G55490.2	chaperonin 60 beta	Cpn60-beta-2	plastid stroma
AT1G55670.1	photosystem I subunit G	psaG - subunit V- stromal side	thylakoid-integral
AT1G55920.1	Encodes a chloroplast/cytosol localized serine O-acetyltransferase involved in sulfur assimilation and cysteine biosynthesis. Expressed in the vascular system.	AtSerat2;1 - serine O-acetyltransferase 2	plastid
AT1G56050.1	GTP-binding protein-related	GTPase EngD-2 (ENGD-2)	plastid stroma
AT1G56180.1	unknown protein; INVOLVED IN: biological_process unknown; LOCATED IN: chloroplast; EXPRESSED IN: 23 plant structures; EXPRESSED DURING: 15 growth stages; BEST Arabidopsis thaliana protein match is: unknown protein (TAIR:AT5G27290.1); Has 436 Blast hi	Zn-binding domain VIRESCENT3 (VIR3) (suggested protease)	thylakoid
AT1G56190.1	Phosphoglycerate kinase family protein	phosphoglycerate kinase-1 (PGK-2)	plastid stroma
AT1G56190.2	Phosphoglycerate kinase family protein	phosphoglycerate kinase-1 (PGK-2)	plastid stroma
AT1G56200.1	embryo defective 1303	EMB1303 (EMBRYO DEFECTIVE 1303)	plastid
AT1G56200.2	Encodes a chloroplast localized protein that is essential for chloroplast development.	EMB1303 (EMBRYO DEFECTIVE 1303)	plastid
AT1G56500.1	haloacid dehalogenase-like hydrolase family protein	haloacid dehalogenase-like hydrolase-1	plastid stroma
AT1G57770.1	FAD/NAD(P)-binding oxidoreductase family protein	amine oxidase family, similarity to phytoene dehydrogenase (PDH1)	stroma
AT1G58080.1	ATP phosphoribosyl transferase 1	ATP phosphoribosyl transferase (ATP-PRT) (HISN1B)	plastid stroma
AT1G58200.1	A member of MscS-like gene family, structurally very similar to MSL2, comprising of an N-terminal chloroplast transit peptide, five trans-membrane helices and a C-terminal cytoplasmic domain. Mutant plants showed abnormalities in the size and shape of plastids. MSL3-GFP was localized to discrete foci on the plastid envelope and co-localize with the plastid division protein AtMinE. MSL3 was capabl…	Mechanosensitive ion channel MSL3	envelope
AT1G58200.2	A member of MscS-like gene family, structurally very similar to MSL2, comprising of an N-terminal chloroplast transit peptide, five trans-membrane helices and a C-terminal cytoplasmic domain. Mutant plants showed abnormalities in the size and shape of plastids. MSL3-GFP was localized to discrete foci on the plastid envelope and co-localize with the plastid division protein AtMinE. MSL3 was capabl…	Mechanosensitive ion channel MSL3	envelope
AT1G58290.1	Glutamyl-tRNA reductase family protein	Glutamyl-tRNA reductase 1 (GluTR1) also HEMA1	plastid stroma
AT1G58300.1	Encodes a member (HO4) of the heme oxygenase family.	heme oxygenase 4 (HO-4)	plastid
AT1G59560.1	ZCF61; FUNCTIONS IN: zinc ion binding; EXPRESSED IN: 23 plant structures; EXPRESSED DURING: 13 growth stages; CONTAINS InterPro DOMAIN/s: Zinc finger, RING-type (InterPro:IPR001841), E3 Ubiquitin ligase (InterPro:IPR022170); BEST Arabidopsis thaliana protein match is: E3 Ubiquitin ligase family protein (TAIR:AT1G63900.2); Has 2916 Blast hits to 2819 proteins in 249 species: Archae - 0; Bacteria -…	SPL1-like (E3 Ubiquitin ligase)	envelope-outer
AT1G59720.1	Tetratricopeptide repeat (TPR)-like superfamily protein	DYW-containing PPR protein CRR28	plastid stroma
AT1G59840.1	cofactor assembly of complex C (CCB4); FUNCTIONS IN: molecular_function unknown; INVOLVED IN: cytochrome b6f complex assembly; LOCATED IN: chloroplast; EXPRESSED IN: 20 plant structures; EXPRESSED DURING: 13 growth stages; CONTAINS InterPro DOMAIN/s: Protein of unknown function DUF2930 (InterPro:IPR021325); Has 391 Blast hits to 391 proteins in 82 species: Archae - 0; Bacteria - 112; Metazoa - 0;…	CCB4 Protein ; cytochrome b6 heme biogenesis	thylakoid-integral
AT1G59840.2	cofactor assembly of complex C	CCB4 Protein ; cytochrome b6 heme biogenesis	thylakoid-integral
AT1G59990.1	DEA(D/H)-box RNA helicase family protein	DEAD box RNA helicase (RH22) (EMB3108; preglobular stage)	plastid
AT1G60000.1	RNA-binding (RRM/RBD/RNP motifs) family protein	RNA-binding protein cp29	plastid stroma
AT1G60000.2	RNA-binding (RRM/RBD/RNP motifs) family protein; FUNCTIONS IN: RNA binding; INVOLVED IN: biological_process unknown; LOCATED IN: chloroplast; EXPRESSED IN: 22 plant structures; EXPRESSED DURING: 13 growth stages; Has 8 Blast hits to 8 proteins in 2 species: Archae - 0; Bacteria - 0; Metazoa - 0; Fungi - 0; Plants - 8; Viruses - 0; Other Eukaryotes - 0 (source: NCBI BLink).	RNA-binding protein cp29	plastid stroma
AT1G60550.1	enoyl-CoA hydratase/isomerase D	Enoyl-CoA hydratase/isomerase (menB), part of the PHYLLO locus dually targeted plastid and peroxisome	plastid; peroxisome
AT1G60600.1	UbiA prenyltransferase family protein	ABC4 - UbiA prenyltransferase (menA) (phylloquinone mutant), part of the PHYLLO locus	plastid
AT1G60950.1	2Fe-2S ferredoxin-like superfamily protein	Fd2-leaf	thylakoid-peripheral-stromal-side
AT1G60990.1	Glycine cleavage T-protein family; FUNCTIONS IN: aminomethyltransferase activity; INVOLVED IN: glycine catabolic process, glycine decarboxylation via glycine cleavage system; LOCATED IN: chloroplast; EXPRESSED IN: 20 plant structures; EXPRESSED DURING: 13 growth stages; CONTAINS InterPro DOMAIN/s: Folate-binding, YgfZ (InterPro:IPR017703), Glycine cleavage T-protein, N-terminal (InterPro:IPR00622…	COG0354 protein (Fe/S cluster formation)	plastid
AT1G60990.2	Glycine cleavage T-protein family; FUNCTIONS IN: aminomethyltransferase activity; INVOLVED IN: glycine catabolic process; LOCATED IN: chloroplast; EXPRESSED IN: 20 plant structures; EXPRESSED DURING: 13 growth stages; CONTAINS InterPro DOMAIN/s: Folate-binding, YgfZ (InterPro:IPR017703), Glycine cleavage T-protein, N-terminal (InterPro:IPR006222), Glycine cleavage T-protein, C-terminal barrel (In…	COG0354 protein (Fe/S cluster formation)	plastid
AT1G60990.3	Glycine cleavage T-protein family; FUNCTIONS IN: aminomethyltransferase activity; INVOLVED IN: glycine catabolic process; LOCATED IN: chloroplast; EXPRESSED IN: 20 plant structures; EXPRESSED DURING: 13 growth stages; CONTAINS InterPro DOMAIN/s: Folate-binding, YgfZ (InterPro:IPR017703), Glycine cleavage T-protein, N-terminal (InterPro:IPR006222), Glycine cleavage T-protein, C-terminal barrel (In…	COG0354 protein (Fe/S cluster formation)	plastid
AT1G61520.1	PSI type III chlorophyll a/b-binding protein (Lhca3*1)	LHCI-3 - LHCI-680A CAB4	thylakoid-integral
AT1G61520.2	PSI type III chlorophyll a/b-binding protein (Lhca3*1)	LHCI-3 - LHCI-680A CAB4	thylakoid-integral
AT1G61520.3	photosystem I light harvesting complex gene 3	LHCI-3 - LHCI-680A CAB4	thylakoid-integral
AT1G61800.1	glucose-6-phosphate/phosphate translocator 2	GPT2 (glucose-6-phosphate transporter 1) hexoseP/Pi	envelope-inner-integral
AT1G62180.1	encodes a adenosine 5'-phosphosulfate reductase, involved in sulfate assimilation. Is a major effect locus for natural variation of shoot sulfate content in Arabidopsis.	5'-adenylylsulfate reductase-2 (APR2)	plastid stroma
AT1G62180.2	5'adenylylphosphosulfate reductase 2	5'-adenylylsulfate reductase-2 (APR2)	plastid stroma
AT1G62640.1	3-ketoacyl-acyl carrier protein synthase III (KAS III)	3-oxoacyl-(acyl-carrier-protein) synthase III / 3-ketoacyl-acyl carrier protein synthase III (KAS III)	plastid stroma
AT1G62640.2	3-ketoacyl-acyl carrier protein synthase III	3-oxoacyl-(acyl-carrier-protein) synthase III / 3-ketoacyl-acyl carrier protein synthase III (KAS III)	plastid stroma
AT1G62750.1	Translation elongation factor EFG/EF2 protein	elongation factor Tu-G (EF-G) (sco1)	plastid stroma
AT1G62780.1	unknown protein; FUNCTIONS IN: molecular_function unknown; INVOLVED IN: biological_process unknown; LOCATED IN: chloroplast, chloroplast stroma; EXPRESSED IN: 22 plant structures; EXPRESSED DURING: 14 growth stages; Has 94 Blast hits to 94 proteins i	unknown protein (NIPSNAP domain)	plastid stroma
AT1G62850.2	Class I peptide chain release factor; FUNCTIONS IN: translation release factor activity; INVOLVED IN: translational termination; EXPRESSED IN: 23 plant structures; EXPRESSED DURING: 13 growth stages; CONTAINS InterPro DOMAIN/s: Class I peptide chain release factor (InterPro:IPR000352); Has 2349 Blast hits to 2349 proteins in 1057 species: Archae - 0; Bacteria - 1715; Metazoa - 148; Fungi - 110; P…	translation release factor	plastid
AT1G62850.3	Class I peptide chain release factor	translation release factor	plastid
AT1G63610.1	unknown protein; FUNCTIONS IN: molecular_function unknown; INVOLVED IN: biological_process unknown; LOCATED IN: chloroplast; EXPRESSED IN: 22 plant structures; EXPRESSED DURING: 13 growth stages; BEST Arabidopsis thaliana protein match is: unknown protein (TAIR:AT2G14910.1); Has 537 Blast hits to 411 proteins in 100 species: Archae - 0; Bacteria - 231; Metazoa - 0; Fungi - 0; Plants - 94; Viruses…	unknown protein	plastid
AT1G63610.2	unknown protein; FUNCTIONS IN: molecular_function unknown; INVOLVED IN: biological_process unknown; LOCATED IN: chloroplast; EXPRESSED IN: 22 plant structures; EXPRESSED DURING: 13 growth stages; BEST Arabidopsis thaliana protein match is: unknown protein (TAIR:AT2G14910.1); Has 35333 Blast hits to 34131 proteins in 2444 species: Archae - 798; Bacteria - 22429; Metazoa - 974; Fungi - 991; Plants …	unknown protein	plastid
AT1G63680.1	acid-amino acid ligases;ligases;ATP binding;ATP binding;ligases	MurE ligase family (TAC)	plastid nucleoid
AT1G63770.1	Peptidase M1 family protein; FUNCTIONS IN: metallopeptidase activity, zinc ion binding; INVOLVED IN: response to cadmium ion, proteolysis; LOCATED IN: in 6 components; EXPRESSED IN: 26 plant structures; EXPRESSED DURING: 15 growth stages; CONTAINS InterPro DOMAIN/s: Peptidase M1, membrane alanine aminopeptidase (InterPro:IPR001930), Peptidase M1, membrane alanine aminopeptidase, N-terminal (Inter…	glycyl metallo-aminopeptidase (M1) (MPA1)	plastid stroma
AT1G63770.2	Peptidase M1 family protein; FUNCTIONS IN: metallopeptidase activity, zinc ion binding; INVOLVED IN: response to cadmium ion, proteolysis; LOCATED IN: apoplast, chloroplast, plasma membrane; EXPRESSED IN: 26 plant structures; EXPRESSED DURING: 15 growth stages; CONTAINS InterPro DOMAIN/s: Peptidase M1, membrane alanine aminopeptidase (InterPro:IPR001930), Peptidase M1, membrane alanine aminopepti…	glycyl metallo-aminopeptidase (M1) (MPA1)	plastid stroma
AT1G63770.3	Peptidase M1 family protein	glycyl metallo-aminopeptidase (M1) (MPA1)	plastid stroma
AT1G63770.4	Peptidase M1 family protein	glycyl metallo-aminopeptidase (M1) (MPA1)	plastid stroma
AT1G63770.5	Peptidase M1 family protein	glycyl metallo-aminopeptidase (M1) (MPA1)	plastid stroma
AT1G63900.1	E3 Ubiquitin ligase family protein	SUPPRESSOR OF PPI1 LOCUS1 (SP1) (E3 Ubiquitin ligase) (degrades chloroplast OE proteins)	envelope-outer
AT1G63900.2	E3 Ubiquitin ligase family protein; FUNCTIONS IN: zinc ion binding; EXPRESSED IN: 22 plant structures; EXPRESSED DURING: 13 growth stages; CONTAINS InterPro DOMAIN/s: Zinc finger, RING-type (InterPro:IPR001841), E3 Ubiquitin ligase (InterPro:IPR022170); BEST Arabidopsis thaliana protein match is: E3 Ubiquitin ligase family protein (TAIR:AT1G59560.1).	SUPPRESSOR OF PPI1 LOCUS1 (SP1) (E3 Ubiquitin ligase) (degrades chloroplast OE proteins)	envelope-outer
AT1G63940.1	monodehydroascorbate reductase 6 (MDAR6); FUNCTIONS IN: ATP binding; INVOLVED IN: response to cadmium ion, response to cold; LOCATED IN: mitochondrion, stromule, chloroplast stroma, chloroplast; EXPRESSED IN: 25 plant structures; EXPRESSED DURING: 15 growth stages; CONTAINS InterPro DOMAIN/s: FAD-dependent pyridine nucleotide-disulphide oxidoreductase (InterPro:IPR013027), Pyridine nucleotide-dis…	monodehydroascorbate reductase (MDHAR) (dual mito & chloro)	plastid stroma; mitochondria
AT1G63940.2	monodehydroascorbate reductase 6	monodehydroascorbate reductase (MDHAR) (dual mito & chloro)	plastid stroma; mitochondria
AT1G63940.3	monodehydroascorbate reductase 6 (MDAR6); FUNCTIONS IN: ATP binding; INVOLVED IN: response to cadmium ion, response to cold; LOCATED IN: mitochondrion, stromule, chloroplast; EXPRESSED IN: 25 plant structures; EXPRESSED DURING: 15 growth stages; CONTAINS InterPro DOMAIN/s: FAD-dependent pyridine nucleotide-disulphide oxidoreductase (InterPro:IPR013027), Pyridine nucleotide-disulphide oxidoreducta…	monodehydroascorbate reductase (MDHAR) (dual mito & chloro)	plastid stroma; mitochondria
AT1G63940.4	monodehydroascorbate reductase 6 (MDAR6); FUNCTIONS IN: ATP binding; INVOLVED IN: response to cadmium ion, response to cold; LOCATED IN: mitochondrion, stromule, chloroplast; EXPRESSED IN: 25 plant structures; EXPRESSED DURING: 15 growth stages; CONTAINS InterPro DOMAIN/s: FAD-dependent pyridine nucleotide-disulphide oxidoreductase (InterPro:IPR013027), Pyridine nucleotide-disulphide oxidoreducta…	monodehydroascorbate reductase (MDHAR) (dual mito & chloro)	plastid stroma; mitochondria
AT1G63970.1	isoprenoid F	2C-methyl-D-erythritol 2,4-cyclodiphosphate synthase (MDS)	plastid stroma
AT1G63970.2	Encodes a protein with 2C-methyl-D-erythritol 2,4-cyclodiphosphate synthase activity. The protein's activity was confirmed by heterologous expression of phenotypic complementation of the E. coli ispF mutant. Plants defective in this gene display an albino lethal phenotype.	2C-methyl-D-erythritol 2,4-cyclodiphosphate synthase (MDS)	plastid stroma
AT1G64150.1	Uncharacterized protein family (UPF0016)	PAM71 - manganese transporter	thylakoid-integral
AT1G64190.1	6-phosphogluconate dehydrogenase family protein	6-phosphogluconate dehydrogenase-1	stroma
AT1G64510.1	Translation elongation factor EF1B/ribosomal protein S6 family protein	30S ribosomal protein S6 (changed at1g64500)	plastid ribosome
AT1G64770.1	NDH-dependent cyclic electron flow 1	NDF2 (NDH45) or PnsB2	thylakoid
AT1G64770.2	encodes a novel subunit of the chloroplast NAD(P)H dehydrogenase complex, involved in cyclic electron flow around photosystem I to produce ATP.	NDF2 (NDH45) or PnsB2	thylakoid
AT1G64770.3	encodes a novel subunit of the chloroplast NAD(P)H dehydrogenase complex, involved in cyclic electron flow around photosystem I to produce ATP.	NDF2 (NDH45) or PnsB2	thylakoid
AT1G64810.1	Encodes a chloroplast localized RNA binding protein that is involved in group II intron splicing. Splicing defects can account for the loss of photosynthetic complexes in apo1 mutants.	APO1 (accumulation PSI) ; 4Fe-4S assembly and nucleoid binding	plastid stroma
AT1G64810.2	Arabidopsis thaliana protein of unknown function (DUF794)	APO1 (accumulation PSI) ; 4Fe-4S assembly and nucleoid binding	plastid stroma
AT1G64860.1	sigma factor A	SIG1 sigma factor (SigA)	plastid
AT1G64860.2	Subunit of chloroplast RNA polymerase, confers the ability to recognize promoter sequences on the core enzyme	SIG1 sigma factor (SigA)	plastid
AT1G64970.1	gamma-tocopherol methyltransferase	vte4 - tocopherol methyltransferase	envelope
AT1G65070.1	DNA mismatch repair protein MutS, type 2; FUNCTIONS IN: damaged DNA binding, mismatched DNA binding, ATP binding; INVOLVED IN: mismatch repair, maintenance of fidelity involved in DNA-dependent DNA replication; LOCATED IN: nucleus; EXPRESSED IN: 22 plant structures; EXPRESSED DURING: 13 growth stages; CONTAINS InterPro DOMAIN/s: DNA mismatch repair protein MutS, type 2 (InterPro:IPR005747), DNA m…	DNA mismatch repair MutS family protein	plastid nucleoid
AT1G65230.1	Uncharacterized conserved protein (DUF2358)	unknown function DUF2358	thylakoid
AT1G65260.1	plastid transcriptionally active 4	Vipp1 - mutant HCF155 - PspA like	thylakoid-peripheral-stromal-side; plastid stroma; envelope-intermembranespace
AT1G65410.1	non-intrinsic ABC protein 11	TGD3- small ATPase involved inlipid import (ATNAP11)	envelope-inner-peripheral-stromal-side
AT1G65420.1	Protein of unknown function (DUF565)	YCF-20 - NON-PHOTOCHEMICAL QUENCHING 7 (NPQ7)	plastid
AT1G65630.1	Encodes a putative DegP protease.	DEG3 protease (dual localized plastids & mitochondria)	plastid; mitochondria
AT1G66330.1	senescence-associated family protein; Has 54 Blast hits to 54 proteins in 21 species: Archae - 0; Bacteria - 13; Metazoa - 0; Fungi - 0; Plants - 41; Viruses - 0; Other Eukaryotes - 0 (source: NCBI BLink).	senescence-associated protein - AAF	plastid
AT1G66330.2	senescence-associated family protein	senescence-associated protein -AAF	plastid
AT1G66430.1	pfkB-like carbohydrate kinase family protein	FRUCTOKINASE 3 (FRK3) (phosphofructokinase B (pfkB) family)	plastid stroma
AT1G66520.1	formyltransferase, putative	formyltetrahydrofolate deformylase/ hydroxymethyl- (DE194)	plastid
AT1G66670.1	CLP protease proteolytic subunit 3	ClpP3 (P-ring)	plastid stroma
AT1G67080.1	abscisic acid (aba)-deficient 4	ABA4 - neoxanthin synthesis - intramolecular oxidoreductase	plastid
AT1G67090.1	Encodes a member of the Rubisco small subunit (RBCS) multigene family: RBCS1A (At1g67090), RBCS1B (At5g38430), RBCS2B (At5g38420), and RBCS3B (At5g38410). Functions to yield sufficient Rubisco content for leaf photosynthetic capacity.	Rubisco small subunit-4 (RBCS-4)	plastid stroma
AT1G67090.2	ribulose bisphosphate carboxylase small chain 1A	Rubisco small subunit-4 (RBCS-4)	plastid stroma
AT1G67280.1	Glyoxalase/Bleomycin resistance protein/Dioxygenase superfamily protein	glyoxalase I -1, putative (lactoylglutathione lyase)	thylakoid-peripheral-stromal-side; plastid stroma
AT1G67280.2	Glyoxalase/Bleomycin resistance protein/Dioxygenase superfamily protein; FUNCTIONS IN: lactoylglutathione lyase activity, metal ion binding; INVOLVED IN: response to cold, carbohydrate metabolic process; LOCATED IN: thylakoid, stromule, chloroplast; EXPRESSED IN: 24 plant structures; EXPRESSED DURING: 14 growth stages; CONTAINS InterPro DOMAIN/s: Glyoxalase I (InterPro:IPR004361), Glyoxalase I, c…	glyoxalase I -1, putative (lactoylglutathione lyase)	thylakoid-peripheral-stromal-side; plastid stroma
AT1G67700.1	unknown protein; FUNCTIONS IN: molecular_function unknown; INVOLVED IN: biological_process unknown; LOCATED IN: chloroplast, chloroplast envelope; EXPRESSED IN: 22 plant structures; EXPRESSED DURING: 13 growth stages; Has 49 Blast hits to 49 proteins in 20 species: Archae - 0; Bacteria - 0; Metazoa - 0; Fungi - 0; Plants - 44; Viruses - 0; Other Eukaryotes - 5 (source: NCBI BLink).	unknown protein	plastid
AT1G67700.2	unknown protein; FUNCTIONS IN: molecular_function unknown; INVOLVED IN: biological_process unknown; LOCATED IN: chloroplast, chloroplast envelope; EXPRESSED IN: 22 plant structures; EXPRESSED DURING: 13 growth stages; Has 49 Blast hits to 49 proteins	unknown protein	plastid
AT1G67700.3	unknown protein; FUNCTIONS IN: molecular_function unknown; INVOLVED IN: biological_process unknown; EXPRESSED IN: 22 plant structures; EXPRESSED DURING: 13 growth stages.	unknown protein	plastid
AT1G67740.1	photosystem II BY	psbY1+2	thylakoid-integral
AT1G67820.1	Protein phosphatase 2C family protein; FUNCTIONS IN: protein serine/threonine phosphatase activity, catalytic activity; INVOLVED IN: protein amino acid dephosphorylation; LOCATED IN: protein serine/threonine phosphatase complex; EXPRESSED IN: 19 plant structures; EXPRESSED DURING: 7 growth stages; CONTAINS InterPro DOMAIN/s: Protein phosphatase 2C, manganese/magnesium aspartate binding site (Inte…	protein phosphatase 2C (PP2C)	plastid
AT1G67840.1	chloroplast sensor kinase	chloroplast sensor kinase protein (CSK) - interacts with CK2acp (AT2G23070)	plastid stroma
AT1G67840.2	Encodes a chloroplast sensor kinase (CSK) that shares common ancestors with cyanobacterial histidine sensor kinases. CSK is synthesised in the cytosol and imported into the chloroplast as a protein precusor. CSK is autophosphorylated and required for control of transcription of chloroplast genes by the redox state of an electron carrier connecting photosystems I and II.	chloroplast sensor kinase protein (CSK) - interacts with CK2acp (AT2G23070)	plastid stroma
AT1G68260.1	Thioesterase superfamily protein	acyl-lipid thioesterase 3 (ALT3)	plastid
AT1G68280.1	Thioesterase superfamily protein; CONTAINS InterPro DOMAIN/s: Thioesterase superfamily (InterPro:IPR006683); BEST Arabidopsis thaliana protein match is: Thioesterase superfamily protein (TAIR:AT1G68260.1); Has 2212 Blast hits to 2211 proteins in 735 species: Archae - 18; Bacteria - 1530; Metazoa - 0; Fungi - 0; Plants - 80; Viruses - 0; Other Eukaryotes - 584 (source: NCBI BLink).	acyl-lipid thioesterase 4 (ALT4)	plastid
AT1G68460.1	Encodes a putative adenylate isopentenyltransferase. It catalyzes the formation of isopentenyladenosine 5'-monophosphate (iPMP) from AMP and dimethylallylpyrophosphate (DMAPP), but it has a lower Km for ADP and likely works using ADP or ATP in plants. It is involved in cytokinin biosynthesis.	IPT1 -adenylate isopentenyltransferase	plastid
AT1G68570.1	Major facilitator superfamily protein	Nitrite transporter (CsNitrl1) -proton-dependent oligopeptide transport (POT) protein	envelope-inner-integral
AT1G68590.1	Ribosomal protein PSRP-3/Ycf65	PSRP-3A associates with 30S (substitute 16S?)	plastid ribosome
AT1G68590.2	Ribosomal protein PSRP-3/Ycf65; FUNCTIONS IN: structural constituent of ribosome; INVOLVED IN: translation; LOCATED IN: chloroplast; EXPRESSED IN: 22 plant structures; EXPRESSED DURING: 13 growth stages; CONTAINS InterPro DOMAIN/s: Ribosomal protein PSRP-3/Ycf65 (InterPro:IPR006924); BEST Arabidopsis thaliana protein match is: Ribosomal protein PSRP-3/Ycf65 (TAIR:AT5G15760.1); Has 392 Blast hits …	PSRP-3A associates with 30S (substitute 16S?)	plastid ribosome
AT1G68660.1	Ribosomal protein L12/ ATP-dependent Clp protease adaptor protein ClpS family protein	CLPS1 (adaptor)	plastid stroma
AT1G68660.2	Ribosomal protein L12/ ATP-dependent Clp protease adaptor protein ClpS family protein; FUNCTIONS IN: molecular_function unknown; INVOLVED IN: protein catabolic process; EXPRESSED IN: 23 plant structures; EXPRESSED DURING: 14 growth stages; CONTAINS InterPro DOMAIN/s: Adaptor protein ClpS, core (InterPro:IPR003769), Ribosomal protein L7/L12, C-terminal/adaptor protein ClpS-like (InterPro:IPR014719…	CLPS1 (adaptor)	plastid stroma
AT1G68720.1	Encodes the chloroplastic A-to-I tRNA editing enzyme.	A-to-I tRNA editing enzyme, tRNa adenosine deaminase arginine TadA	plastid stroma
AT1G68830.1	STT7 homolog STN7	STN7 kinase state transition thylakoid	thylakoid-integral
AT1G69200.1	Encodes a fructokinase-like protein (AT3G54090/FLN1, AT1G69200/FLN2), a member of the pfkB-carbohydrate kinase family. FLN1 and FLN2 are potential plastidial thioredoxin z (TRX z) targets.	fructokinase-like 2 (FLN2) (pfkB-type carbohydrate kinase family) (TAC) - multiple locations	plastid nucleoid
AT1G69370.1	Encodes chorismate mutase 3 (CM3).	chorismate mutase 3 (CM3)	plastid stroma
AT1G69390.1	homologue of bacterial MinE 1	MinE (ARC12)	plastid stroma; envelope-inner
AT1G69720.1	Encodes a member (HO3) of the heme oxygenase family.	heme oxygenase 3 (HO-3)	plastid
AT1G69740.1	Encodes a putative 5-aminolevulinate dehydratase involved in chlorophyll biosynthesis.	porphobilinogen synthase-1 (delta-aminolevulinic acid dehydratase-1) (ALAD-1)	plastid stroma
AT1G69740.2	Aldolase superfamily protein	porphobilinogen synthase-1 (delta-aminolevulinic acid dehydratase-1) (ALAD-1)	plastid stroma
AT1G69830.1	alpha-amylase-like 3	alpha-amylase - AtAMY3	plastid stroma
AT1G70070.1	DEAD/DEAH box helicase, putative	DEAD/DEAH box helicase	stroma
AT1G70200.1	RNA-binding (RRM/RBD/RNP motifs) family protein	RBD1- RNA recognition motif (RRM) protein	stroma
AT1G70570.1	anthranilate phosphoribosyltransferase, putative	anthranilate phosphoribosyltransferase	plastid stroma
AT1G70610.1	transporter associated with antigen processing protein 1	ABC protein - transmembrane	envelope-inner-integral
AT1G70760.1	inorganic carbon transport protein-related	NDHL or CRR23	thylakoid-integral
AT1G70820.1	phosphoglucomutase, putative / glucose phosphomutase, putative	phosphoglucomutase-2 (PGM-2)	plastid stroma
AT1G71240.1	Plant protein of unknown function (DUF639); CONTAINS InterPro DOMAIN/s: Protein of unknown function DUF639 (InterPro:IPR006927); BEST Arabidopsis thaliana protein match is: Plant protein of unknown function (DUF639) (TAIR:AT1G48840.1); Has 140 Blast hits to 137 proteins in 13 species: Archae - 0; Bacteria - 2; Metazoa - 0; Fungi - 0; Plants - 138; Viruses - 0; Other Eukaryotes - 0 (source: NCBI B…	unknown protein (DUF639)	plastid nucleoid
AT1G71240.2	Plant protein of unknown function (DUF639)	unknown protein (DUF639)	plastid nucleoid
AT1G71460.1	Pentatricopeptide repeat (PPR-like) superfamily protein	pentatricopeptide repeat (PPR) protein	plastid
AT1G71480.1	Nuclear transport factor 2 (NTF2) family protein	nuclear transport factor 2 (NTF2) family protein	plastid
AT1G71500.1	Rieske (2Fe-2S) domain-containing protein	PHOTOSYSTEM II PROTEIN33 (PSB33) (stroma lamellae)	thylakoid
AT1G71720.1	Nucleic acid-binding proteins superfamily	S1 RNA-binding domain-containing protein	plastid nucleoid
AT1G71810.1	Protein kinase superfamily protein	ABC1 kinase 5 (ABC1K5)	plastoglobules
AT1G71920.1	Encodes a protein that is believed to act as a histidinol-phosphate transaminase involved in histidine biosynthesis. If the gene encoding the other protein shown to have this function, HISN6A (AT5G10330), is disrupted, a residual level of histidine biosynthesis continues, suggesting that HISN6B can somewhat compensate for the loss of HISN6A.	histidinol-phosphate aminotransferase	stroma
AT1G71920.2	HISTIDINE BIOSYNTHESIS 6B	histidinol-phosphate aminotransferase	stroma
AT1G71920.3	Encodes a protein that is believed to act as a histidinol-phosphate transaminase involved in histidine biosynthesis. If the gene encoding the other protein shown to have this function, HISN6A (AT5G10330), is disrupted, a residual level of histidine biosynthesis continues, suggesting that HISN6B can somewhat compensate for the loss of HISN6A.	histidinol-phosphate aminotransferase	stroma
AT1G72520.1	PLAT/LH2 domain-containing lipoxygenase family protein	lipoxygenase (PG in dbl mutant)	plastid
AT1G72640.1	NAD(P)-binding Rossmann-fold superfamily protein	unknown protein	plastid
AT1G72640.2	NAD(P)-binding Rossmann-fold superfamily protein	unknown protein	plastid
AT1G72810.1	Pyridoxal-5'-phosphate-dependent enzyme family protein; FUNCTIONS IN: pyridoxal phosphate binding, catalytic activity, threonine synthase activity; INVOLVED IN: threonine biosynthetic process, metabolic process, cellular amino acid metabolic process; LOCATED IN: chloroplast; EXPRESSED IN: 23 plant structures; EXPRESSED DURING: 13 growth stages; CONTAINS InterPro DOMAIN/s: Threonine synthase (Inte…	Pyridoxal-5'-phosphate-dependent enzyme	plastid stroma
AT1G73060.1	Low PSII Accumulation 3	LPA3 - PSII assembly factor associates with CP43, LPA2, ALB3	thylakoid-peripheral-stromal-side
AT1G73090.1	unknown protein; Has 28 Blast hits to 28 proteins in 12 species: Archae - 0; Bacteria - 0; Metazoa - 0; Fungi - 0; Plants - 28; Viruses - 0; Other Eukaryotes - 0 (source: NCBI BLink).	unknown protein	plastid
AT1G73090.2	unknown protein; FUNCTIONS IN: molecular_function unknown; INVOLVED IN: biological_process unknown; EXPRESSED IN: 21 plant structures; EXPRESSED DURING: 12 growth stages.	unknown protein	plastid
AT1G73110.1	P-loop containing nucleoside triphosphate hydrolases superfamily protein	activase -related	stroma
AT1G73170.1	P-loop containing nucleoside triphosphate hydrolases superfamily protein	SPD1 homolog	plastid stroma
AT1G73170.2	P-loop containing nucleoside triphosphate hydrolases superfamily protein; FUNCTIONS IN: nucleoside-triphosphatase activity, ATP-dependent peptidase activity, nucleotide binding, serine-type endopeptidase activity, ATP binding; INVOLVED IN: proteolysis; LOCATED IN: chloroplast; EXPRESSED IN: 23 plant structures; EXPRESSED DURING: 15 growth stages; CONTAINS InterPro DOMAIN/s: ATPase, AAA-type, core…	SPD1 homolog	plastid stroma
AT1G73530.1	RNA-binding (RRM/RBD/RNP motifs) family protein	ORRM6 (editing factor)	plastid stroma
AT1G73540.1	nudix hydrolase homolog 21 (NUDT21); FUNCTIONS IN: hydrolase activity; INVOLVED IN: biological_process unknown; LOCATED IN: chloroplast; EXPRESSED IN: 24 plant structures; EXPRESSED DURING: 15 growth stages; CONTAINS InterPro DOMAIN/s: NUDIX hydrolase domain-like (InterPro:IPR015797), NUDIX hydrolase, conserved site (InterPro:IPR020084), NUDIX hydrolase domain (InterPro:IPR000086); BEST Arabidops…	nucleoside diphosphate hydrolase (AtNUDX21)	plastid
AT1G73750.1	Uncharacterised conserved protein UCP031088, alpha/beta hydrolase; CONTAINS InterPro DOMAIN/s: Uncharacterised conserved protein UCP031088, alpha/beta hydrolase, At1g15070 (InterPro:IPR016969), Alpha/beta hydrolase fold-1 (InterPro:IPR000073); BEST Arabidopsis thaliana protein match is: Uncharacterised conserved protein UCP031088, alpha/beta hydrolase (TAIR:AT1G15060.1); Has 187 Blast hits to 154…	unknown SAG protein	plastoglobules
AT1G73885.1	unknown protein; FUNCTIONS IN: molecular_function unknown; INVOLVED IN: biological_process unknown; LOCATED IN: chloroplast thylakoid membrane, chloroplast; Has 37 Blast hits to 37 proteins in 13 species: Archae - 0; Bacteria - 0; Metazoa - 0; Fungi	unknown protein	thylakoid
AT1G73990.1	signal peptide peptidase	SPPA	thylakoid-integral
AT1G74030.1	enolase 1	phosphoenolpyruvate (PEP) enolase (ENO1)	plastid stroma
AT1G74040.1	2-isopropylmalate synthase 1	2-isopropylmalate synthase -related	plastid stroma
AT1G74070.1	Cyclophilin-like peptidyl-prolyl cis-trans isomerase family protein	Isomerases TAT lTP	plastid
AT1G74260.1	purine biosynthesis 4	formyl-glycinamidine ribonucleotide synthase (FGAMS) (PUR4) (dual targeted)	plastid stroma; mitochondria
AT1G74470.1	Pyridine nucleotide-disulphide oxidoreductase family protein	geranylgeranyl reductase (GGDR)	thylakoid
AT1G74640.1	alpha/beta-Hydrolases superfamily protein	unknown protein alpha/beta hydrolase fold	plastid
AT1G74710.1	ADC synthase superfamily protein	isochorismate synthase (ICS1)	plastid
AT1G74710.2	Encodes a protein with isochorismate synthase activity. Mutants fail to accumulate salicylic acid. Its function may be redundant with that of ICS2 (AT1G18870).	isochorismate synthase (ICS1)	plastid
AT1G74730.1	Protein of unknown function (DUF1118)	unknown protein	thylakoid
AT1G74850.1	plastid transcriptionally active 2	pentatricopeptide (PPR) repeat (pTAC2)	plastid nucleoid
AT1G74880.1	NAD(P)H:plastoquinone dehydrogenase complex subunit O	NDH O	thylakoid
AT1G74960.1	Encodes a plastidic beta-ketoacyl-ACP synthase II, involved in fatty acid elongation from 16:0-ACP to 18:0-ACP. Homozygous knock-out mutants are embryo lethal, indicating early embryo development is sensitive to elevated 16:0.	beta-3-ketoacyl-ACP synthetase 2 (KASII) (FAB1)	plastid
AT1G74960.2	Encodes a plastidic beta-ketoacyl-ACP synthase II, involved in fatty acid elongation from 16:0-ACP to 18:0-ACP. Homozygous knock-out mutants are embryo lethal, indicating early embryo development is sensitive to elevated 16:0.	beta-3-ketoacyl-ACP synthetase 2 (KASII) (FAB1)	plastid
AT1G74960.3	fatty acid biosynthesis 1	beta-3-ketoacyl-ACP synthetase 2 (KASII) (FAB1)	plastid
AT1G74970.1	ribosomal protein S9	30S ribosomal protein S9	plastid ribosome
AT1G75010.1	GTP binding	ARC3 - plastid division	plastid stroma
AT1G75330.1	ornithine carbamoyltransferase	ornithine carbamoyltransferase	plastid stroma
AT1G75350.1	embryo defective 2184 (emb2184); FUNCTIONS IN: structural constituent of ribosome; INVOLVED IN: translation, ribosome biogenesis, embryo development ending in seed dormancy; LOCATED IN: ribosome, chloroplast, chloroplast stroma, chloroplast envelope; EXPRESSED IN: 23 plant structures; EXPRESSED DURING: 14 growth stages; CONTAINS InterPro DOMAIN/s: Ribosomal protein L31 (InterPro:IPR002150); Has 1…	50S ribosomal protein L31	plastid ribosome
AT1G75460.1	ATP-dependent protease La (LON) domain protein	LON-domain protein 3 (LON-like3)	plastid
AT1G75690.1	DnaJ/Hsp40 cysteine-rich domain superfamily protein	LQY1	plastid
AT1G76080.1	chloroplastic drought-induced stress protein of 32 kD	thioredoxin (CDSP32)	plastid stroma
AT1G76100.1	One of two Arabidopsis plastocyanin genes. Expressed at 1/10th level of PETE2. Does not respond to increased copper levels and is thought to be the isoform that participates in electron transport under copper-limiting conditions. Mutation of this gene does not have obvious effect on photosynthesis.	PC-2	thylakoid-peripheral-lumenal-side
AT1G76405.1	unknown protein; FUNCTIONS IN: molecular_function unknown; INVOLVED IN: biological_process unknown; LOCATED IN: chloroplast envelope; EXPRESSED IN: 21 plant structures; EXPRESSED DURING: 13 growth stages; BEST Arabidopsis thaliana protein match is: unknown protein (TAIR:AT1G20816.1); Has 38 Blast hits to 38 proteins in 14 species: Archae - 0; Bacteria - 0; Metazoa - 0; Fungi - 0; Plants - 38; Vir…	OEP21-I	envelope-outer
AT1G76405.2	unknown protein; FUNCTIONS IN: molecular_function unknown; INVOLVED IN: biological_process unknown; LOCATED IN: chloroplast envelope; EXPRESSED IN: 21 plant structures; EXPRESSED DURING: 13 growth stages; BEST Arabidopsis thaliana protein match is: u	OEP21-I	envelope-outer
AT1G76450.1	Photosystem II reaction center PsbP family protein	OEC23-like-2 Tat lTP	thylakoid-peripheral-lumenal-side
AT1G76570.1	Chlorophyll A-B binding family protein	putative lhcb3 or putative lhcb5	thylakoid-integral
AT1G76730.1	NagB/RpiA/CoA transferase-like superfamily protein	5-formyltetrahydrofolate cyclo-ligase family protein	plastid stroma
AT1G76760.1	thioredoxin Y1	thioredoxin y1 (Trx Y1) - plastid	plastid stroma
AT1G77060.1	Phosphoenolpyruvate carboxylase family protein	isocitrate lyase (strange in the plastid) similar to carboxyphosphonoenolpyruvate mutase	plastid stroma
AT1G77090.1	Mog1/PsbP/DUF1795-like photosystem II reaction center PsbP family protein	OEC23-like-5 Tat lTP TL29.8	thylakoid-peripheral-lumenal-side
AT1G77122.1	Uncharacterised protein family UPF0090	unknown protein	plastid
AT1G77490.1	thylakoidal ascorbate peroxidase	thylakoid bound APX	thylakoid-integral
AT1G77590.1	long chain acyl-CoA synthetase 9	LACS9 - acyl-CoA synthetase -plastid	envelope-outer
AT1G78010.1	tRNA modification GTPase, putative	tRNA modification GTPase Trme (TRME)	plastid
AT1G78140.1	S-adenosyl-L-methionine-dependent methyltransferases superfamily protein	UbiE methyltransferase related 1	plastoglobules
AT1G78390.1	nine-cis-epoxycarotenoid dioxygenase 9	11,12 (11',12') 9-cis-epoxycarotenoid dioxygenase (NCED9)	plastid
AT1G78510.1	solanesyl diphosphate synthase 1	solanesyl diphosphate synthase 1 (SPS1) (not ER) dual plastid-mito or only plastid	stroma; mitochondria
AT1G78510.2	Encodes a protein with solanesyl diphosphate synthase activity.	solanesyl diphosphate synthase 1 (SPS1) (not ER) dual plastid-mito or only plastid	stroma; mitochondria
AT1G78560.1	Sodium Bile acid symporter family	bile acid:sodium symporter family	envelope
AT1G78620.1	Protein of unknown function DUF92, transmembrane	phytol-dikinase (VTE6)	envelope-inner-integral
AT1G78620.2	Protein of unknown function DUF92, transmembrane; LOCATED IN: chloroplast, chloroplast inner membrane; EXPRESSED IN: 22 plant structures; EXPRESSED DURING: 13 growth stages; CONTAINS InterPro DOMAIN/s: Protein of unknown function DUF92, transmembrane (InterPro:IPR002794); Has 35333 Blast hits to 34131 proteins in 2444 species: Archae - 798; Bacteria - 22429; Metazoa - 974; Fungi - 991; Plants - 5…	phytol-dikinase (VTE6)	envelope-inner-integral
AT1G78630.1	Ribosomal protein L13 family protein	50S ribosomal protein L13	plastid ribosome
AT1G78915.1	Tetratricopeptide repeat (TPR)-like superfamily protein	Tetratricopeptide repeat (TPR) protein	thylakoid
AT1G78915.2	Tetratricopeptide repeat (TPR)-like superfamily protein; FUNCTIONS IN: binding; INVOLVED IN: biological_process unknown; LOCATED IN: chloroplast thylakoid membrane; CONTAINS InterPro DOMAIN/s: Tetratricopeptide-like helical (InterPro:IPR011990), Tetratricopeptide repeat-containing (InterPro:IPR013026), Tetratricopeptide repeat (InterPro:IPR019734).	Tetratricopeptide repeat (TPR) protein	thylakoid
AT1G78915.3	Tetratricopeptide repeat (TPR)-like superfamily protein	Tetratricopeptide repeat (TPR) protein	thylakoid
AT1G78930.1	Mitochondrial transcription termination factor family protein	mTERF domain protein	plastid
AT1G79040.1	photosystem II subunit R	psbR	thylakoid-integral
AT1G79050.1	recA DNA recombination family protein	DNA repair protein recA	stroma
AT1G79050.2	recA DNA recombination family protein; FUNCTIONS IN: in 6 functions; INVOLVED IN: DNA repair, SOS response, DNA recombination, DNA metabolic process; LOCATED IN: chloroplast; EXPRESSED IN: 22 plant structures; EXPRESSED DURING: 13 growth stages; CONTAINS InterPro DOMAIN/s: DNA recombination/repair protein RecA/RadB, ATP-binding domain (InterPro:IPR020588), ATPase, AAA+ type, core (InterPro:IPR003…	DNA repair protein recA	stroma
AT1G79080.1	Pentatricopeptide repeat (PPR) superfamily protein	Pentatricopeptide repeat (PPR) protein	plastid
AT1G79530.1	Encodes one of the chloroplast/plastid localized GAPDH isoforms (GAPCp1/At1g79530 and GAPCp2/At1g16300). gapcp double mutants display a drastic phenotype of arrested root development, dwarfism and sterility. GAPCps are important for the synthesis of serine in roots.	glyceraldehyde-3-phosphate dehydrogenase-Cp-1 (GapCp-1)	stroma
AT1G79560.1	FTSH protease 12	FtsH12	envelope
AT1G79600.1	Protein kinase superfamily protein	ABC1 kinase 3 (ABC1K3)	plastoglobules
AT1G79750.1	NADP-malic enzyme 4	NADP-malic enzyme 4 (NADP-ME4)	plastid
AT1G79790.1	Haloacid dehalogenase-like hydrolase (HAD) superfamily protein	FMN-hydrolase - FHy/PyrP1	plastid stroma
AT1G79790.2	Encodes a chloroplast-localized FMN hydrolase that whose phosphatase activity is FMN-specific.	FMN-hydrolase - FHy/PyrP1	plastid stroma
AT1G79850.1	ribosomal protein S17	30S ribosomal protein S17	plastid ribosome
AT1G80030.1	Molecular chaperone Hsp40/DnaJ family protein; FUNCTIONS IN: unfolded protein binding, heat shock protein binding, ATP binding; INVOLVED IN: protein folding, response to heat; LOCATED IN: chloroplast thylakoid membrane, chloroplast; EXPRESSED IN: 23 plant structures; EXPRESSED DURING: 14 growth stages; CONTAINS InterPro DOMAIN/s: Molecular chaperone, heat shock protein, Hsp40, DnaJ (InterPro:IPR0…	J-domain protein DjA7 (type 1)	thylakoid
AT1G80030.2	Molecular chaperone Hsp40/DnaJ family protein; FUNCTIONS IN: unfolded protein binding, heat shock protein binding, ATP binding; INVOLVED IN: protein folding, response to heat; LOCATED IN: chloroplast thylakoid membrane, chloroplast; EXPRESSED IN: 23 plant structures; EXPRESSED DURING: 14 growth stages; CONTAINS InterPro DOMAIN/s: Molecular chaperone, heat shock protein, Hsp40, DnaJ (InterPro:IPR0…	J-domain protein DjA7 (type 1)	thylakoid
AT1G80030.3	Molecular chaperone Hsp40/DnaJ family protein	J-domain protein DjA7 (type 1)	thylakoid
AT1G80300.1	nucleotide transporter 1	ATP/ADP translocator (AATP1 ort AtNTT1)	envelope-inner-integral
AT1G80380.1	encodes a glycerate kinase which catalyzes the last step of photorespiration C2 cycle.	glycerate-kinase (GK) - Model .2 is better than model .1	plastid stroma
AT1G80380.2	P-loop containing nucleoside triphosphate hydrolases superfamily protein	glycerate-kinase (GK) - Model .2 is better than model .1	plastid stroma
AT1G80380.3	encodes a glycerate kinase which catalyzes the last step of photorespiration C2 cycle.	glycerate-kinase (GK) - Model .2 is better than model .1	plastid stroma
AT1G80380.4	encodes a glycerate kinase which catalyzes the last step of photorespiration C2 cycle.	glycerate-kinase (GK) - Model .2 is better than model .1	plastid stroma
AT1G80480.1	plastid transcriptionally active 17	PRLI-interacting factor L (pTAC17)	plastid stroma
AT1G80560.1	isopropylmalate dehydrogenase 2	3-isopropylmalate dehydrogenase-1	plastid stroma
AT1G80600.1	HOPW1-1-interacting 1	acetylornithine transaminase/AOTA/ACOAT)	plastid stroma
AT1G80770.1	P-loop containing nucleoside triphosphate hydrolases superfamily protein	P-loop containing nucleoside triphosphate hydrolases superfamily protein	plastid
AT1G80770.2	P-loop containing nucleoside triphosphate hydrolases superfamily protein	P-loop containing nucleoside triphosphate hydrolases superfamily protein	plastid
AT1G80920.1	Chaperone DnaJ-domain superfamily protein	J-domain protein DjC25 (type 3) (also DnaJ8)	stroma
AT2G01110.1	Sec-independent periplasmic protein translocase	TATC-like	thylakoid-integral
AT2G01140.1	Aldolase superfamily protein	fructose-bisphosphate aldolase-3 (SFBA-3)	stroma
AT2G01320.1	ABC-2 type transporter family protein; FUNCTIONS IN: ATPase activity, coupled to transmembrane movement of substances; LOCATED IN: chloroplast; EXPRESSED IN: 22 plant structures; EXPRESSED DURING: 14 growth stages; CONTAINS InterPro DOMAIN/s: ATPase, AAA+ type, core (InterPro:IPR003593), ABC transporter-like (InterPro:IPR003439), ABC transporter, conserved site (InterPro:IPR017871), ABC-2 type tr…	ABC transporter family	envelope
AT2G01320.2	ABC-2 type transporter family protein; FUNCTIONS IN: ATPase activity, coupled to transmembrane movement of substances; LOCATED IN: chloroplast; EXPRESSED IN: 22 plant structures; EXPRESSED DURING: 14 growth stages; CONTAINS InterPro DOMAIN/s: ATPase, AAA+ type, core (InterPro:IPR003593), ABC transporter-like (InterPro:IPR003439), ABC-2 type transporter (InterPro:IPR013525), ABC transporter, conse…	ABC transporter family	envelope
AT2G01320.3	ABC-2 type transporter family protein; FUNCTIONS IN: ATPase activity, coupled to transmembrane movement of substances; LOCATED IN: chloroplast; EXPRESSED IN: 22 plant structures; EXPRESSED DURING: 14 growth stages; CONTAINS InterPro DOMAIN/s: ATPase, AAA+ type, core (InterPro:IPR003593), ABC transporter-like (InterPro:IPR003439), ABC-2 type transporter (InterPro:IPR013525), ABC transporter, conse…	ABC transporter family	envelope
AT2G01320.4	ABC-2 type transporter family protein	ABC transporter family	envelope
AT2G01590.1	chlororespiratory reduction 3	CRR3 - novel subunit NDH complex	thylakoid
AT2G01670.1	nudix hydrolase homolog 17 (NUDT17); FUNCTIONS IN: hydrolase activity; INVOLVED IN: biological_process unknown; EXPRESSED IN: 23 plant structures; EXPRESSED DURING: 15 growth stages; CONTAINS InterPro DOMAIN/s: NUDIX hydrolase domain-like (InterPro:IPR015797), NUDIX hydrolase domain (InterPro:IPR000086); BEST Arabidopsis thaliana protein match is: nudix hydrolase homolog 18 (TAIR:AT1G14860.1); Ha…	nucleoside diphosphate hydrolase (AtNUDX17)	plastid
AT2G01755.1	unknown protein; FUNCTIONS IN: molecular_function unknown; INVOLVED IN: biological_process unknown; LOCATED IN: chloroplast; Has 120 Blast hits to 120 proteins in 52 species: Archae - 0; Bacteria - 80; Metazoa - 0; Fungi - 0; Plants - 24; Viruses - 0	unknown protein	plastid stroma
AT2G01870.1	unknown protein; FUNCTIONS IN: molecular_function unknown; INVOLVED IN: biological_process unknown; LOCATED IN: chloroplast thylakoid membrane, chloroplast; EXPRESSED IN: 22 plant structures; EXPRESSED DURING: 13 growth stages; Has 11 Blast hits to 1	unknown protein	plastid
AT2G01918.1	PsbQ-like 3	Psbq-like 3 (PQL3)	thylakoid-peripheral-lumenal-side
AT2G02500.1	Nucleotide-diphospho-sugar transferases superfamily protein	4-Diphosphocytidyl-2C-methyl-D-erythritol synthase (MCT; previously IspD, CMS, MECT)	plastid stroma
AT2G02590.1	FUNCTIONS IN: molecular_function unknown; INVOLVED IN: biological_process unknown; LOCATED IN: chloroplast; EXPRESSED IN: 21 plant structures; EXPRESSED DURING: 13 growth stages; CONTAINS InterPro DOMAIN/s: Putative small multi-drug export (InterPro:	membrane transporter	envelope
AT2G02740.1	Encodes a homolog of the potato p24 protein. It shares the conserved KGKAAL domain, a putative DNA-binding domain, with potato p24 and is localized to the plastid and not the nucleus.	Why3 - DNA binding/transcription factor (p24 or Pbf-2) (pTAC11)	plastid nucleoid
AT2G02740.2	Encodes a homolog of the potato p24 protein. It shares the conserved KGKAAL domain, a putative DNA-binding domain, with potato p24 and is localized to the plastid and not the nucleus.	Why3 - DNA binding/transcription factor (p24 or Pbf-2) (pTAC11)	plastid nucleoid
AT2G02980.1	Pentatricopeptide repeat (PPR) superfamily protein	OTP85 - PPR protein - editing ndhD	plastid
AT2G03050.1	A locus involved in embryogenesis. Mutations in this locus result in embryo lethality.	SOLDAT10 (mTERF domain)	plastid
AT2G03140.1	alpha/beta-Hydrolases superfamily protein	alpha/beta-Hydrolases superfamily protein	plastid
AT2G03140.2	alpha/beta-Hydrolases superfamily protein	alpha/beta-Hydrolases superfamily protein	plastid
AT2G03390.1	uvrB/uvrC motif-containing protein	CLPF (adaptor)	plastid stroma
AT2G03390.2	uvrB/uvrC motif-containing protein	CLPF (adaptor)	plastid stroma
AT2G04030.1	Chaperone protein htpG family protein	cpHSP90 (Hsp90-5)	plastid stroma
AT2G04030.2	Chaperone protein htpG family protein	cpHSP90 (Hsp90-5)	plastid stroma
AT2G04039.1	unknown protein; FUNCTIONS IN: molecular_function unknown; LOCATED IN: chloroplast; EXPRESSED IN: 21 plant structures; EXPRESSED DURING: 13 growth stages; CONTAINS InterPro DOMAIN/s: Protein of unknown function DUF2996 (InterPro:IPR021374); Has 159 B	unknown protein	plastid
AT2G04039.2	unknown protein; FUNCTIONS IN: molecular_function unknown; LOCATED IN: chloroplast; EXPRESSED IN: 21 plant structures; EXPRESSED DURING: 13 growth stages; CONTAINS InterPro DOMAIN/s: Protein of unknown function DUF2996 (InterPro:IPR021374); Has 157 Blast hits to 157 proteins in 52 species: Archae - 0; Bacteria - 76; Metazoa - 0; Fungi - 0; Plants - 37; Viruses - 0; Other Eukaryotes - 44 (source: …	unknown protein	plastid
AT2G04039.3	unknown protein; FUNCTIONS IN: molecular_function unknown; LOCATED IN: chloroplast; EXPRESSED IN: 21 plant structures; EXPRESSED DURING: 13 growth stages; CONTAINS InterPro DOMAIN/s: Protein of unknown function DUF2996 (InterPro:IPR021374); Has 38 Blast hits to 38 proteins in 13 species: Archae - 0; Bacteria - 0; Metazoa - 0; Fungi - 0; Plants - 38; Viruses - 0; Other Eukaryotes - 0 (source: NCBI…	unknown protein	plastid nucleoid
AT2G04270.1	Similar to E.coli endoribonuclease E. Functions as a ribonuclease, is located in the chloroplast, and is involved in chloroplast development. Loss of function mutants are white and arrest at the cotyledon stage. The phenotype is rescued by providing sucrose.	RNaseE/G-type endoribonuclease	plastid stroma
AT2G04270.2	Similar to E.coli endoribonuclease E. Functions as a ribonuclease, is located in the chloroplast, and is involved in chloroplast development. Loss of function mutants are white and arrest at the cotyledon stage. The phenotype is rescued by providing sucrose.	RNaseE/G-type endoribonuclease	plastid stroma
AT2G04270.3	RNAse E/G-like	RNaseE/G-type endoribonuclease	plastid stroma
AT2G04270.4	RNAse E/G-like	RNaseE/G-type endoribonuclease	plastid stroma
AT2G04270.5	Similar to E.coli endoribonuclease E. Functions as a ribonuclease, is located in the chloroplast, and is involved in chloroplast development. Loss of function mutants are white and arrest at the cotyledon stage. The phenotype is rescued by providing sucrose.	RNaseE/G-type endoribonuclease	plastid stroma
AT2G04400.1	Aldolase-type TIM barrel family protein	indole-3-glycerol phosphate synthase (IGPS)	plastid stroma
AT2G04530.1	Metallo-hydrolase/oxidoreductase superfamily protein	tRNase Z TrZS2	plastid
AT2G04700.1	ferredoxin thioredoxin reductase catalytic beta chain family protein	ferredoxin-thioredoxin reductase subunit A (catalytic)	plastid stroma
AT2G04842.1	threonyl-tRNA synthetase, putative / threonine--tRNA ligase, putative	Thr-tRNA synthetase (ThrRS-2) (dual targeted - cTP/mTP)	plastid stroma; mitochondria
AT2G05070.1	Encodes Lhcb2.2. Belongs to the Lhc super-gene family encodes the light-harvesting chlorophyll a/b-binding (LHC) proteins that constitute the antenna system of the photosynthetic apparatus.	LHCII-2.2	thylakoid-integral
AT2G05100.1	photosystem II light harvesting complex gene 2.1	LHCII-2.1	thylakoid-integral
AT2G05620.1	proton gradient regulation 5	PGR5	thylakoid-peripheral-stromal-side
AT2G05990.1	Encodes enoyl-ACP reductase a component of the fatty acid synthase complex. A reduced function mutation in this gene, mod1, was found in a screen for premature cell death mutants. Mutant plants have reduced lipid level and pleiotropic morphological defects, including chlorotic and abnormally shaped leaves.	Enoyl-ACP reductase (MOD1 - (MOSAIC DEATH 1);	plastid stroma
AT2G05990.2	NAD(P)-binding Rossmann-fold superfamily protein	Enoyl-ACP reductase (MOD1 - (MOSAIC DEATH 1);	plastid stroma
AT2G06520.1	photosystem II subunit X	psbX precursor 1 TM lTP but spontaneous	thylakoid-integral
AT2G10940.1	Bifunctional inhibitor/lipid-transfer protein/seed storage 2S albumin superfamily protein; FUNCTIONS IN: lipid binding; INVOLVED IN: lipid transport; LOCATED IN: chloroplast thylakoid membrane, apoplast, chloroplast, membrane; EXPRESSED IN: 21 plant structures; EXPRESSED DURING: 13 growth stages; CONTAINS InterPro DOMAIN/s: Bifunctional inhibitor/plant lipid transfer protein/seed storage (InterPr…	protease inhibitor/seed storage/lipid transfer protein (LTP) family	plastid
AT2G10940.2	Bifunctional inhibitor/lipid-transfer protein/seed storage 2S albumin superfamily protein; FUNCTIONS IN: lipid binding; INVOLVED IN: lipid transport; LOCATED IN: chloroplast thylakoid membrane, apoplast, chloroplast, membrane; EXPRESSED IN: 21 plant structures; EXPRESSED DURING: 13 growth stages; CONTAINS InterPro DOMAIN/s: Bifunctional inhibitor/plant lipid transfer protein/seed storage (InterPr…	protease inhibitor/seed storage/lipid transfer protein (LTP) family	plastid
AT2G11810.1	monogalactosyldiacylglycerol synthase type C	MGD3 (B-type)- monogalactosyldiacylglycerol synthetase 3	envelope-outer
AT2G11810.2	monogalactosyldiacylglycerol synthase type C	MGD3 (B-type)- monogalactosyldiacylglycerol synthetase 3	envelope-outer
AT2G14750.1	APS kinase	Adenosine-5'-phosphosulfate kinase 1 (APK1)	stroma
AT2G15290.1	translocon at inner membrane of chloroplasts 21	PIC1 (also Tic21; cia5) - Fe transporter	envelope-inner-integral
AT2G15570.1	Thioredoxin superfamily protein	thioredoxin m3	plastid
AT2G15570.2	chloroplast protein similar to prokaryotic thioredoxin.	thioredoxin m3	plastid
AT2G15620.1	nitrite reductase 1	nitrite reductase (ferredoxin)	plastid stroma
AT2G15820.1	endonucleases	OTP51 pentatricopeptide repeat (PPR) protein	plastid
AT2G16070.1	An integral outer envelope membrane protein (its homolog in A thaliana PDV1), component of the plastid division machinery. Similar to ARC6, PDV2 localizes to a continuous ring at the division site in wild-type plants. PDV1 and PDV2 are required for localization of ARC5 at the chloroplast division site.	Plastid Division 2 (PDV2) (gene model 1 & 2 different in N-terminus)	envelope-outer
AT2G16070.2	plastid division2	Plastid Division 2 (PDV2) (gene model 1 & 2 different in N-terminus)	envelope-outer
AT2G16500.1	encodes a arginine decarboxylase (ADC), a rate-limiting enzyme that catalyzes the first step of polyamine (PA) biosynthesis via ADC pathway in Arabidopsis thaliana. Arabidopsis genome has two ADC paralogs, ADC1 and ADC2. Double mutant analysis showed that ADC genes are essential for the production of PA, and are required for normal seed development. Promoter region of ADC1 contains 742-bp AT-rich…	arginine decarboxylase 1 (ADC1)	plastid; cytosol
AT2G16640.1	multimeric translocon complex in the outer envelope membrane 132	Toc132	envelope-outer
AT2G16800.1	high-affinity nickel-transport family protein	high-affinity nickel-transport family protein	plastid
AT2G17265.1	homoserine kinase	homoserine kinase, also downy mildew resistance 1 (dmr1)	plastid
AT2G17695.1	FUNCTIONS IN: molecular_function unknown; INVOLVED IN: biological_process unknown; LOCATED IN: chloroplast; CONTAINS InterPro DOMAIN/s: Domain of unknown function DUF1990 (InterPro:IPR018960); Has 259 Blast hits to 259 proteins in 120 species: Archae - 0; Bacteria - 197; Metazoa - 0; Fungi - 0; Plants - 57; Viruses - 0; Other Eukaryotes - 5 (source: NCBI BLink).	unknown protein	envelope
AT2G17695.2	FUNCTIONS IN: molecular_function unknown; INVOLVED IN: biological_process unknown; LOCATED IN: chloroplast; CONTAINS InterPro DOMAIN/s: Domain of unknown function DUF1990 (InterPro:IPR018960); Has 30201 Blast hits to 17322 proteins in 780 species: Archae - 12; Bacteria - 1396; Metazoa - 17338; Fungi - 3422; Plants - 5037; Viruses - 0; Other Eukaryotes - 2996 (source: NCBI BLink).	unknown protein	envelope
AT2G17695.3	FUNCTIONS IN: molecular_function unknown; INVOLVED IN: biological_process unknown; CONTAINS InterPro DOMAIN/s: Domain of unknown function DUF1990 (InterPro:IPR018960).	unknown protein	envelope
AT2G17730.1	Intrinsic thylakoid membrane protein that fixes RPOTmp on the stromal side of the thylakoid membrane.	NIP1 - interacts with NEP RPOTmp	thylakoid
AT2G17730.2	Intrinsic thylakoid membrane protein that fixes RPOTmp on the stromal side of the thylakoid membrane.	NIP1 - interacts with NEP RPOTmp	thylakoid
AT2G17750.1	Intrinsic thylakoid membrane protein that fixes RPOTmp on the stromal side of the thylakoid membrane.	NIP1 (DUF239) - interacts with NEP RPOTmp	thylakoid
AT2G17972.1	unknown protein; FUNCTIONS IN: molecular_function unknown; INVOLVED IN: biological_process unknown; LOCATED IN: chloroplast thylakoid membrane, chloroplast; EXPRESSED IN: 22 plant structures; EXPRESSED DURING: 14 growth stages; Has 34 Blast hits to 3	unknown protein	thylakoid
AT2G18710.1	SECY homolog 1	cpSecY	thylakoid-integral
AT2G18940.1	Tetratricopeptide repeat (TPR)-like superfamily protein	maize orthologue of pentatricopeptide repeat 10 (PPR10) - binds to atpH and psaJ	plastid nucleoid
AT2G18950.1	homogentisate phytyltransferase 1	vte2 - homogentisate phytyltransferase (HPT1)	plastid
AT2G19490.1	recA DNA recombination family protein	recA family protein (RecA2) - dually targeted mito & plastid	stroma; mitochondria
AT2G19870.1	tRNA/rRNA methyltransferase (SpoU) family protein	tRNA/rRNA methyltransferase (SpoU) family protein	plastid nucleoid
AT2G19940.1	oxidoreductases, acting on the aldehyde or oxo group of donors, NAD or NADP as acceptor;copper ion binding; FUNCTIONS IN: oxidoreductase activity, acting on the aldehyde or oxo group of donors, NAD or NADP as acceptor, copper ion binding; INVOLVED IN: response to cadmium ion, cellular amino acid metabolic process; LOCATED IN: nucleolus, chloroplast stroma, chloroplast, membrane; EXPRESSED IN: 25 …	N-acetyl-gamma-glutamyl-phosphate reductase	plastid stroma
AT2G19940.2	oxidoreductases, acting on the aldehyde or oxo group of donors, NAD or NADP as acceptor;copper ion binding	N-acetyl-gamma-glutamyl-phosphate reductase	plastid stroma
AT2G20020.1	RNA-binding CRS1 / YhbY (CRM) domain-containing protein	CAF1 - splice factor group II intron	plastid
AT2G20260.1	photosystem I subunit E-2	psaE-2 subunit IV - stromal side	thylakoid-peripheral-stromal-side
AT2G20270.1	Thioredoxin superfamily protein; FUNCTIONS IN: electron carrier activity, arsenate reductase (glutaredoxin) activity, protein disulfide oxidoreductase activity; INVOLVED IN: cell redox homeostasis; LOCATED IN: chloroplast, chloroplast stroma; EXPRESSED IN: 24 plant structures; EXPRESSED DURING: 13 growth stages; CONTAINS InterPro DOMAIN/s: Glutaredoxin (InterPro:IPR002109), Glutaredoxin subgroup …	glutaredoxin GRXS12	plastid stroma
AT2G20270.2	Thioredoxin superfamily protein; FUNCTIONS IN: electron carrier activity, arsenate reductase (glutaredoxin) activity, protein disulfide oxidoreductase activity; INVOLVED IN: cell redox homeostasis; EXPRESSED IN: 23 plant structures; EXPRESSED DURING: 13 growth stages; CONTAINS InterPro DOMAIN/s: Thioredoxin fold (InterPro:IPR012335), Glutaredoxin (InterPro:IPR002109), Glutaredoxin, eukaryotic/vir…	glutaredoxin GRXS12	plastid stroma
AT2G20690.1	lumazine-binding family protein	riboflavin synthase alpha chain -related	stroma
AT2G20725.1	CAAX amino terminal protease family protein	amino terminal protease 2 (CCAX-2)	plastid
AT2G20890.1	photosystem II reaction center PSB29 protein	TF1 - thylakoid formation1	thylakoid-peripheral-stromal-side; envelope-inner-peripheral-stromal-side
AT2G20920.1	Protein of unknown function (DUF3353)	weak homolog of CDF1	plastid
AT2G21170.1	triosephosphate isomerase	triosephosphate isomerase-1 (TPI-1)	plastid stroma
AT2G21170.2	Encodes a plastidic triose phosphate isomerase. Mutants with reduced pdTPI levels have difficulty transitioning from heterotrophic to autotrophic growth. The related phenotypes, such as chlorosis in light-grown seedlings may result from an accumulation of dihydroxyacetone phosphate (DHAP) and methylglyoxal (MG) in these mutants. Both splice variants appear to be expressed, but the At2g21170.2 var…	triosephosphate isomerase-1 (TPI-1)	plastid stroma
AT2G21280.1	NAD(P)-binding Rossmann-fold superfamily protein	GC1 (Giant Chloroplast 1) - plastid division	envelope-inner-peripheral-stromal-side
AT2G21330.1	fructose-bisphosphate aldolase 1	fructose-bisphosphate aldolase-1 (SFBA-1)	plastid stroma
AT2G21330.2	fructose-bisphosphate aldolase 1	fructose-bisphosphate aldolase-1 (SFBA-1)	plastid stroma
AT2G21330.3	fructose-bisphosphate aldolase 1	fructose-bisphosphate aldolase-1 (SFBA-1)	plastid stroma
AT2G21340.1	MATE efflux family protein	MatE domain protein (transport)	envelope
AT2G21340.2	MATE efflux family protein	MatE domain protein (transport)	envelope
AT2G21370.1	xylulose kinase-1	xylulose kinase (DXK2)	plastid
AT2G21370.2	Although this gene has a sequence similar to xylulose kinases, several lines of experimental evidence suggest that it does not act on xylulose or deoxy-xylulose.	xylulose kinase (DXK2)	plastid
AT2G21385.1	unknown protein; FUNCTIONS IN: molecular_function unknown; INVOLVED IN: biological_process unknown; LOCATED IN: chloroplast, chloroplast envelope; EXPRESSED IN: 22 plant structures; EXPRESSED DURING: 13 growth stages; Has 49 Blast hits to 49 proteins	CGLD11 - assembly ATP synthase (dual chloro/mito)	plastid stroma; mitochondria
AT2G21385.2	unknown protein; FUNCTIONS IN: molecular_function unknown; INVOLVED IN: biological_process unknown; LOCATED IN: chloroplast; EXPRESSED IN: 22 plant structures; EXPRESSED DURING: 13 growth stages; Has 49 Blast hits to 49 proteins in 20 species: Archae	CGLD11 - assembly ATP synthase (dual chloro/mito)	plastid stroma; mitochondria
AT2G21385.3	unknown protein.	CGLD11 - assembly ATP synthase (dual chloro/mito)	plastid stroma; mitochondria
AT2G21385.4	unknown protein.	CGLD11 - assembly ATP synthase (dual chloro/mito)	plastid stroma; mitochondria
AT2G21530.1	SMAD/FHA domain-containing protein	unknown protein, forkhead domain	thylakoid-peripheral-stromal-side; plastid stroma
AT2G21590.1	Encodes the large subunit of ADP-glucose pyrophosphorylase, the enzyme which catalyzes the first and limiting step in starch biosynthesis. The large subunit plays a regulatory role whereas the small subunit (ApS) is the catalytic isoform. Four isoforms of the large subunit (ApL1-4) have been described.	ADP-glucose pyrophosphorylase - large subunit 4 (APL4)	plastid
AT2G21710.1	Mitochondrial transcription termination factor family protein	mTERF domain protein	plastid
AT2G21960.1	unknown protein; LOCATED IN: chloroplast; EXPRESSED IN: 22 plant structures; EXPRESSED DURING: 13 growth stages; BEST Arabidopsis thaliana protein match is: unknown protein (TAIR:AT1G56180.1); Has 224 Blast hits to 222 proteins in 59 species: Archae	related to VIRESCENT3	plastid
AT2G21970.1	stress enhanced protein 2	Sep2 or Lil5	thylakoid-integral
AT2G22230.1	Thioesterase superfamily protein	beta-hydroxyacyl-ACP dehydratase, plastid	plastid
AT2G22250.1	Encodes a prokaryotic-type plastidic aspartate aminotransferase with glutamate/aspartate-prephenate aminotransferase (PAT) activity.	aspartate aminotransferase	plastid
AT2G22250.2	Encodes a prokaryotic-type plastidic aspartate aminotransferase with glutamate/aspartate-prephenate aminotransferase (PAT) activity.	aspartate aminotransferase	plastid
AT2G22250.3	aspartate aminotransferase	aspartate aminotransferase	plastid
AT2G22360.1	DNAJ heat shock family protein	J-domain protein DjA6 (type 1)	thylakoid
AT2G22450.1	riboflavin biosynthesis protein, putative; FUNCTIONS IN: 3,4-dihydroxy-2-butanone-4-phosphate synthase activity, GTP cyclohydrolase II activity; INVOLVED IN: riboflavin biosynthetic process; LOCATED IN: chloroplast; EXPRESSED IN: 23 plant structures; EXPRESSED DURING: 13 growth stages; CONTAINS InterPro DOMAIN/s: GTP cyclohydrolase II (InterPro:IPR000926), Riboflavin biosynthesis protein RibA (In…	riboflavin biosynthesis protein, putative	plastid
AT2G22480.1	phosphofructokinase 5	phosphofructokinase family protein	plastid stroma
AT2G22870.1	P-loop containing nucleoside triphosphate hydrolases superfamily protein	GTPase EngB-1 (ENGB-1) (dual mito/plastid)	plastid; mitochondria
AT2G23070.1	Protein kinase superfamily protein	alpha casein kinase 2 (CK 2acp) interacts with CSK (At1g67840)	plastid
AT2G23390.1	CONTAINS InterPro DOMAIN/s: Protein of unknown function DUF482 (InterPro:IPR007434), Acyl-CoA N-acyltransferase (InterPro:IPR016181); Has 2165 Blast hits to 2163 proteins in 543 species: Archae - 0; Bacteria - 1044; Metazoa - 0; Fungi - 0; Plants - 3	unknown protein	plastid
AT2G23670.1	homolog of Synechocystis YCF37	unknown protein	thylakoid
AT2G24020.1	Uncharacterised BCR, YbaB family COG0718	unknown protein YbaB family (DUF149)	plastid stroma
AT2G24020.2	Uncharacterised BCR, YbaB family COG0718	unknown protein YbaB family (DUF149)	plastid stroma
AT2G24060.1	Translation initiation factor 3 protein; FUNCTIONS IN: translation initiation factor activity; INVOLVED IN: translational initiation; LOCATED IN: chloroplast; EXPRESSED IN: 22 plant structures; EXPRESSED DURING: 13 growth stages; CONTAINS InterPro DOMAIN/s: Translation initiation factor 3, N-terminal (InterPro:IPR019814), Translation initiation factor 3, conserved site (InterPro:IPR019813), Trans…	translation initiation factor 3 (IF-3) family protein	plastid
AT2G24090.1	Ribosomal protein L35	50S ribosomal protein L35	plastid ribosome
AT2G24120.1	DNA/RNA polymerases superfamily protein	RpoTp or RpoT-3 -Nuclear-encoded RNA polymerase (NEP) also SCABRA3	plastid
AT2G24120.2	SCABRA 3 (SCA3); FUNCTIONS IN: DNA-directed RNA polymerase activity, protein binding, DNA binding; INVOLVED IN: transcription; LOCATED IN: mitochondrion; EXPRESSED IN: 21 plant structures; EXPRESSED DURING: 13 growth stages; CONTAINS InterPro DOMAIN/s: DNA-directed RNA polymerase, bacteriophage type (InterPro:IPR002092); BEST Arabidopsis thaliana protein match is: male gametophyte defective 3 (TA…	RpoTp or RpoT-3 -Nuclear-encoded RNA polymerase (NEP) also SCABRA4	plastid
AT2G24820.1	translocon at the inner envelope membrane of chloroplasts 55-II	Tic55 - hydroxylase of Phyllobins (putative Rieske iron-sulfur protein).	envelope-inner-integral
AT2G25080.1	Encodes glutathione peroxidase.	glutathione peroxidase 1 (GPX1)	plastid stroma
AT2G25660.1	embryo defective 2410	embryo defective 2410	plastid
AT2G25830.1	YebC-related	YebC-related	plastid stroma
AT2G25840.1	ovule abortion 4 (OVA4); FUNCTIONS IN: nucleotide binding, aminoacyl-tRNA ligase activity, tryptophan-tRNA ligase activity, ATP binding; INVOLVED IN: N-terminal protein myristoylation, tRNA aminoacylation for protein translation, ovule development; LOCATED IN: mitochondrion, chloroplast; EXPRESSED IN: 22 plant structures; EXPRESSED DURING: 13 growth stages; CONTAINS InterPro DOMAIN/s: Aminoacyl-t…	Trp-tRNA synthetase (dual targeted - cTP/mTP)	plastid stroma; mitochondria
AT2G25840.2	Nucleotidylyl transferase superfamily protein	Trp-tRNA synthetase (dual targeted - cTP/mTP)	plastid stroma; mitochondria
AT2G25840.3	ovule abortion 4 (OVA4); FUNCTIONS IN: aminoacyl-tRNA ligase activity, tryptophan-tRNA ligase activity, nucleotide binding, ATP binding; INVOLVED IN: tRNA aminoacylation for protein translation, ovule development; LOCATED IN: mitochondrion, chloroplast; EXPRESSED IN: 22 plant structures; EXPRESSED DURING: 13 growth stages; CONTAINS InterPro DOMAIN/s: Aminoacyl-tRNA synthetase, class I, conserved …	Trp-tRNA synthetase (dual targeted - cTP/mTP)	plastid stroma; mitochondria
AT2G25870.1	haloacid dehalogenase-like hydrolase family protein	haloacid dehalogenase-like hydrolase	plastid
AT2G26310.1	Encodes a plastid stroma localized fatty acid binding protein.	FAP3 - Fatty acid binding protein 3	plastid
AT2G26340.1	unknown protein; FUNCTIONS IN: molecular_function unknown; INVOLVED IN: biological_process unknown; LOCATED IN: chloroplast thylakoid membrane, chloroplast thylakoid lumen, chloroplast; EXPRESSED IN: 22 plant structures; EXPRESSED DURING: 13 growth s	unknown protein	thylakoid
AT2G26340.2	unknown protein.	unknown protein	thylakoid
AT2G26500.1	cytochrome b6f complex subunit (petM), putative; FUNCTIONS IN: plastoquinol-plastocyanin reductase activity; LOCATED IN: chloroplast thylakoid membrane; EXPRESSED IN: 22 plant structures; EXPRESSED DURING: 13 growth stages; CONTAINS InterPro DOMAIN/s: PetM of cytochrome b6/f complex subunit 7 (InterPro:IPR012595); Has 54 Blast hits to 54 proteins in 16 species: Archae - 0; Bacteria - 0; Metazoa -…	petM - 4 kDa Tat ltp	thylakoid-integral
AT2G26500.2	cytochrome b6f complex subunit (petM), putative; FUNCTIONS IN: plastoquinol-plastocyanin reductase activity; LOCATED IN: chloroplast thylakoid membrane; EXPRESSED IN: 22 plant structures; EXPRESSED DURING: 13 growth stages; CONTAINS InterPro DOMAIN/s: PetM of cytochrome b6/f complex subunit 7 (InterPro:IPR012595); Has 54 Blast hits to 54 proteins in 16 species: Archae - 0; Bacteria - 0; Metazoa -…	petM - 4 kDa Tat ltp	thylakoid-integral
AT2G26500.3	cytochrome b6f complex subunit (petM), putative; Has 37 Blast hits to 37 proteins in 10 species: Archae - 0; Bacteria - 0; Metazoa - 0; Fungi - 0; Plants - 37; Viruses - 0; Other Eukaryotes - 0 (source: NCBI BLink).	petM - 4 kDa Tat ltp	thylakoid-integral
AT2G26540.1	uroporphyrinogen-III synthase family protein	uroporphyrinogen-III synthase family protein (UROM)	stroma
AT2G26550.1	Encodes a heme oxygenase-like protein lacking the conserved histidine residue at the active site that is usually involved in heme-iron coordination. It is unable to bind and degrade heme. Mutant analyses suggest a role in photomorphogenesis. The protein can bind the heme precursor, proto IX, which could be biologically significant and point to a role in the regulation of the two tetrapyrrole bios…	heme oxygenase 2 (HO-2)	plastid
AT2G26670.1	Plant haem oxygenase (decyclizing) family protein	heme oxygenase 1 (HO1;Hy1)	stroma
AT2G26670.2	Plant haem oxygenase (decyclizing) family protein	heme oxygenase 1 (HO1;Hy1)	stroma
AT2G26840.1	unknown protein; FUNCTIONS IN: molecular_function unknown; INVOLVED IN: biological_process unknown; LOCATED IN: chloroplast; BEST Arabidopsis thaliana protein match is: unknown protein (TAIR:AT3G43910.1); Has 835 Blast hits to 835 proteins in 26 spec	unknown protein	plastid
AT2G26900.1	Sodium Bile acid symporter family	BASS2 - pyruvate importer	envelope-inner-integral
AT2G26930.1	4-(cytidine 5'-phospho)-2-C-methyl-D-erithritol kinase	4-(cytidine 5'-diphospho)-2-C-methyl-D-erythritol kinase (CMK; previouly IspE,MECK,CMK,CMEK)	plastid
AT2G27290.1	Protein of unknown function (DUF1279)	unknown protein	plastid
AT2G27680.1	NAD(P)-linked oxidoreductase superfamily protein	aldo/keto reductase family protein	plastid stroma
AT2G27820.1	prephenate dehydratase 1	arogenate dehydratase/ prephenate dehydratase (ADT3)	plastid stroma
AT2G28000.1	chaperonin-60alpha	Cpn60-alpha-1	plastid stroma
AT2G28190.1	copper/zinc superoxide dismutase 2	copper/zinc superoxide dismutase Cu,Zn-SOD (CSD2)	thylakoid-peripheral-stromal-side; plastid stroma
AT2G28605.1	Photosystem II reaction center PsbP family protein	PsbP domain - OEC23-like	thylakoid-peripheral-lumenal-side
AT2G28800.1	63 kDa inner membrane family protein	Alb3 (Albino 3)	thylakoid-integral
AT2G28800.2	63 kDa inner membrane family protein	Alb3 (Albino 3)	thylakoid-integral
AT2G28800.3	member of Chloroplast membrane protein ALBINO3 family. Similar to pea PPF1 and may play a role in plant senescence.	Alb3 (Albino 3)	thylakoid-integral
AT2G28800.4	63 kDa inner membrane family protein	Alb3 (Albino 3)	thylakoid-integral
AT2G28900.1	outer plastid envelope protein 16-1	Amino acid transporter (OEP16:HP15)	envelope-outer
AT2G29630.1	Encodes a protein involved in thiamine biosynthesis. The protein is an iron-sulfur cluster protein predicted to catalyze the conversion of 5-aminoimidazole ribonucleotide (AIR) to hydroxymethylpyrimidine phosphate (HMP-P). A severe reduction of THIC levels in plants decreases vitamin B1 (thiamin diphosphate (TPP)) levels and also leads to changes in the levels of numerous other metabolites since …	thiamine biosynthesis (thiC family)	plastid stroma
AT2G29630.2	Encodes a protein involved in thiamin biosynthesis. The protein is an iron-sulfur cluster protein predicted to catalyze the conversion of 5-aminoimidazole ribonucleotide (AIR) to hydroxymethylpyrimidine (HMP) or hydroxymethylpyrimidine phosphate (HMP-P). A severe reduction of THIC levels in plants decreases vitamin B1 (thiamin diphosphate (TPP)) levels and also leads to changes in the levels of n…	thiamine biosynthesis (thiC family)	plastid stroma
AT2G29630.3	thiaminC	thiamine biosynthesis (thiC family)	plastid stroma
AT2G29650.1	phosphate transporter 4;1	ANTR1 - Pi transporter; also named PHT4;1, dual envelope and thylakoid	thylakoid-integral; envelope-inner-integral
AT2G29650.2	Encodes an inorganic phosphate transporter that is localized to the thylakoid membrane.	ANTR1 - Pi transporter; also named PHT4;1, dual envelope and thylakoid	thylakoid-integral; envelope-inner-integral
AT2G29650.3	Encodes an inorganic phosphate transporter that is localized to the thylakoid membrane.	ANTR1 - Pi transporter; also named PHT4;1, dual envelope and thylakoid	thylakoid-integral; envelope-inner-integral
AT2G29690.1	anthranilate synthase 2	anthranilate synthase (ASA2)	plastid stroma
AT2G29760.1	Tetratricopeptide repeat (TPR)-like superfamily protein	OTP81 (also OED1) - PPR protein - editing rps12 intron	plastid
AT2G30020.1	Protein phosphatase 2C family protein	protein phosphatase 2C (PP2C)	plastid
AT2G30170.1	Protein phosphatase 2C family protein	PSII core phosphatase PBCP	plastid stroma
AT2G30170.2	Protein phosphatase 2C family protein	PSII core phosphatase PBCP	plastid stroma
AT2G30200.1	catalytics;transferases;[acyl-carrier-protein] S-malonyltransferases;binding	malonyl-CoA:Acyl carrier protein transacylase	plastid stroma
AT2G30200.2	catalytics;transferases;[acyl-carrier-protein] S-malonyltransferases;binding; FUNCTIONS IN: binding, transferase activity, catalytic activity; INVOLVED IN: metabolic process; LOCATED IN: chloroplast; EXPRESSED IN: 23 plant structures; EXPRESSED DURING: 14 growth stages; CONTAINS InterPro DOMAIN/s: Acyl transferase/acyl hydrolase/lysophospholipase (InterPro:IPR016035), Acyl transferase domain (Int…	malonyl-CoA:Acyl carrier protein transacylase	plastid stroma
AT2G30320.1	Pseudouridine synthase family protein	Pseudouridine synthase family protein	plastid
AT2G30390.1	ferrochelatase 2	ferrochelatase II (FC2) (the abundant form)	plastid
AT2G30390.2	Encodes one of two ferrochelatase genes in Arabidopsis. Ferrochelatase is the terminal enzyme of heme biosynthesis. FC-II is speculated to operate in photosynthetic cytochromes	ferrochelatase II (FC2) (the abundant form)	plastid
AT2G30440.1	thylakoid processing peptide	PLASTIDIC TYPE I SIGNAL PEPTIDASE 2B (Plsp2B)	thylakoid-integral
AT2G30550.1	alpha/beta-Hydrolases superfamily protein	Class 1 DAD1-like acylhydrolase	plastid
AT2G30550.2	alpha/beta-Hydrolases superfamily protein	Class 1 DAD1-like acylhydrolase	plastid
AT2G30570.1	photosystem II reaction center W	psbW - 'LTP' but spontaneous	thylakoid-integral
AT2G30695.1	FUNCTIONS IN: molecular_function unknown; INVOLVED IN: protein folding, protein transport; LOCATED IN: chloroplast stroma, chloroplast; EXPRESSED IN: 23 plant structures; EXPRESSED DURING: 13 growth stages; CONTAINS InterPro DOMAIN/s: Trigger factor, ribosome-binding, bacterial (InterPro:IPR008881); Has 253 Blast hits to 253 proteins in 72 species: Archae - 0; Bacteria - 138; Metazoa - 0; Fungi -…	similar toTrigger factor - truncated gene model?	plastid stroma
AT2G30695.2	FUNCTIONS IN: molecular_function unknown; INVOLVED IN: protein folding, protein transport; LOCATED IN: chloroplast; EXPRESSED IN: 23 plant structures; EXPRESSED DURING: 13 growth stages; CONTAINS InterPro DOMAIN/s: Trigger factor, ribosome-binding, b	similar toTrigger factor - truncated gene model?	plastid stroma
AT2G30790.1	Encodes a 23 kD extrinsic protein that is part of photosystem II and participates in the regulation of oxygen evolution.	PsbP-2 OEC23 Tat lTP	thylakoid-peripheral-lumenal-side
AT2G30950.1	FtsH extracellular protease family	FtsH2 (VAR2) (B-type) (FtsH1-2-5-8 complex)	thylakoid-integral
AT2G31040.1	ATP synthase protein I -related	CGL160- ATPsynthase assembly factor	plastid
AT2G31170.1	Cysteinyl-tRNA synthetase, class Ia family protein	Cys-tRNA synthetase class I (C) (dual targeted mito & plastid)	plastid stroma; mitochondria
AT2G31170.2	Cysteinyl-tRNA synthetase, class Ia family protein	Cys-tRNA synthetase class I (C) (dual targeted mito & plastid)	plastid stroma; mitochondria
AT2G31270.1	homolog of yeast CDT1 A	AtCDT1a - interacts with ARC6 - dual targeted plastid& nucleus	plastid; nucleus
AT2G31400.1	genomes uncoupled 1	GUN1 - PPR protein involved in plastid-nuclear signaling	plastid
AT2G31450.1	DNA glycosylase superfamily protein	DNA glycosylase-lyase/endonuclease NTH1 - maybe involved in base excision repair	plastid nucleoid
AT2G31450.2	ATNTH1; CONTAINS InterPro DOMAIN/s: Helix-hairpin-helix motif (InterPro:IPR000445), Helix-hairpin-helix DNA-binding motif, class 1 (InterPro:IPR003583), Endonuclease III, iron-sulphur binding site (InterPro:IPR004035), DNA glycosylase (InterPro:IPR011257), Endonuclease III-like, iron-sulphur cluster loop motif (InterPro:IPR003651), Endonuclease III, conserved site-2 (InterPro:IPR004036), HhH-GPD …	DNA glycosylase-lyase/endonuclease NTH1 - maybe involved in base excision repair	plastid nucleoid
AT2G31530.1	SecY protein transport family protein	SecY2	envelope-inner-integral
AT2G31670.1	Stress responsive alpha-beta barrel domain protein	unknown protein	plastid stroma
AT2G31690.1	encodes a triacylglycerol lipase located in plastoglobuli and involved in the degradation of triacylglycerol. It also has impact on leaf senescence and maintaining the structural integrity of thylakoids.	Class 1 DAD1-like acylhydrolase	plastid
AT2G31810.1	ACT domain-containing small subunit of acetolactate synthase protein; FUNCTIONS IN: acetolactate synthase activity, amino acid binding; INVOLVED IN: branched chain family amino acid biosynthetic process; LOCATED IN: chloroplast; EXPRESSED IN: 24 plant structures; EXPRESSED DURING: 13 growth stages; CONTAINS InterPro DOMAIN/s: Acetolactate synthase, small subunit (InterPro:IPR004789), Amino acid-b…	acetolactate synthase small subunit	plastid
AT2G31810.2	ACT domain-containing small subunit of acetolactate synthase protein; FUNCTIONS IN: acetolactate synthase activity, amino acid binding; INVOLVED IN: branched chain family amino acid biosynthetic process; LOCATED IN: chloroplast; EXPRESSED IN: 24 plant structures; EXPRESSED DURING: 13 growth stages; CONTAINS InterPro DOMAIN/s: Acetolactate synthase, small subunit (InterPro:IPR004789), Amino acid-b…	acetolactate synthase small subunit	plastid
AT2G31810.3	ACT domain-containing small subunit of acetolactate synthase protein; FUNCTIONS IN: acetolactate synthase activity, amino acid binding; INVOLVED IN: branched chain family amino acid biosynthetic process; LOCATED IN: chloroplast; EXPRESSED IN: 24 plant structures; EXPRESSED DURING: 13 growth stages; CONTAINS InterPro DOMAIN/s: Acetolactate synthase, small subunit (InterPro:IPR004789), Amino acid-b…	acetolactate synthase small subunit	plastid
AT2G31840.1	Thioredoxin superfamily protein	MRL7-L - thioredoxin domain	plastid stroma
AT2G31890.1	RAP	Octotricopeptide Repeat protein RAP	plastid stroma
AT2G32040.1	Major facilitator superfamily protein	folate transporter	envelope
AT2G32180.1	plastid transcriptionally active 18	unknown protein (pTAC18)	plastid nucleoid
AT2G32230.1	proteinaceous RNase P 1	PRORP1, RNaseP - dually targeted plastid and mito	plastid nucleoid; mitochondria
AT2G32480.1	ARABIDOPSIS SERIN PROTEASE	membrane zinc metalloprotease (M50) (AraSP)	envelope-inner
AT2G32480.2	Metalloprotease essential for plastid development. Located in the inner membrane of chloroplasts.	membrane zinc metalloprotease (M50) (AraSP)	envelope-inner
AT2G32640.1	Lycopene beta/epsilon cyclase protein	CruP - paralog of lycopene cyclase; but different function	thylakoid
AT2G32640.2	Lycopene beta/epsilon cyclase protein; FUNCTIONS IN: oxidoreductase activity, acting on paired donors, with incorporation or reduction of molecular oxygen; INVOLVED IN: carotenoid biosynthetic process; LOCATED IN: chloroplast; EXPRESSED IN: 20 plant structures; EXPRESSED DURING: 13 growth stages; CONTAINS InterPro DOMAIN/s: Lycopene beta/epsilon cyclase (InterPro:IPR008671); Has 35333 Blast hits …	CruP - paralog of lycopene cyclase; but different function	thylakoid
AT2G32650.1	RmlC-like cupins superfamily protein; CONTAINS InterPro DOMAIN/s: Cupin, RmlC-type (InterPro:IPR011051), Protein of unknown function DUF861, cupin-3 (InterPro:IPR008579), RmlC-like jelly roll fold (InterPro:IPR014710); BEST Arabidopsis thaliana protein match is: plastid transcriptionally active 18 (TAIR:AT2G32180.1); Has 271 Blast hits to 271 proteins in 67 species: Archae - 0; Bacteria - 110; Me…	similar to PTAC18 (PLASTID TRANSCRIPTIONALLY ACTIVE18)	plastid
AT2G32650.2	RmlC-like cupins superfamily protein; CONTAINS InterPro DOMAIN/s: Cupin, RmlC-type (InterPro:IPR011051), Protein of unknown function DUF861, cupin-3 (InterPro:IPR008579), RmlC-like jelly roll fold (InterPro:IPR014710); BEST Arabidopsis thaliana protein match is: plastid transcriptionally active 18 (TAIR:AT2G32180.1); Has 35333 Blast hits to 34131 proteins in 2444 species: Archae - 798; Bacteria -…	similar to PTAC18 (PLASTID TRANSCRIPTIONALLY ACTIVE18)	plastid
AT2G33270.1	Encodes a member of the thioredoxin family protein. Located in the chloroplast.	atypical Cys His-rich thioredoxin 3 (ACHT3)	plastid
AT2G33430.1	differentiation and greening-like 1	MORF2 (also DAG protein) - editing factor	stroma
AT2G33450.1	Ribosomal L28 family	50S ribosomal protein L28	plastid ribosome
AT2G33740.1	encodes a copper binding protein that forms tetramers in vitro. Gene is expressed in all tissues examined and protein is localized to the chloroplast.	CUTA - copper chaperone	envelope-inner
AT2G33740.2	Nitrogen regulatory PII-like, alpha/beta	CUTA - copper chaperone	envelope-inner
AT2G33800.1	Ribosomal protein S5 family protein	30S ribosomal protein S5	plastid ribosome
AT2G33980.1	nudix hydrolase homolog 22 (NUDT22); FUNCTIONS IN: hydrolase activity; INVOLVED IN: biological_process unknown; CONTAINS InterPro DOMAIN/s: NUDIX hydrolase domain-like (InterPro:IPR015797), NUDIX hydrolase domain (InterPro:IPR000086), NUDIX hydrolase, AtNUDT22 (InterPro:IPR017397); BEST Arabidopsis thaliana protein match is: nudix hydrolase homolog 15 (TAIR:AT1G28960.5); Has 3646 Blast hits to 36…	nucleoside diphosphate hydrolase (AtNUDX22)	plastid
AT2G34180.1	Encodes CBL-interacting protein kinase 13 (CIPK13).	CIPK13 (SNF1-RELATED PROTEIN KINASE 3.7); kinase	plastid
AT2G34420.1	Photosystem II type I chlorophyll a/b-binding protein	LHCII-1.5	thylakoid-integral
AT2G34430.1	Photosystem II type I chlorophyll a/b-binding protein	LHCII-1.4	thylakoid-integral
AT2G34460.1	NAD(P)-binding Rossmann-fold superfamily protein	flavin reductase-related 2	plastoglobules
AT2G34590.1	Transketolase family protein	E1 beta pyruvate dehydrogenase complex	plastid
AT2G34620.1	Mitochondrial transcription termination factor family protein	mTERF domain protein	plastid nucleoid
AT2G34640.1	plastid transcriptionally active 12	pTAC12, also HEMERA, dual function in nucleus and plastid	plastid nucleoid; nucleus
AT2G34860.1	embryo sac development arrest 3 (EDA3); FUNCTIONS IN: unfolded protein binding, heat shock protein binding; INVOLVED IN: megagametogenesis; LOCATED IN: chloroplast thylakoid membrane, chloroplast; EXPRESSED IN: 22 plant structures; EXPRESSED DURING: 13 growth stages; CONTAINS InterPro DOMAIN/s: Heat shock protein DnaJ, cysteine-rich domain (InterPro:IPR001305); Has 773 Blast hits to 773 proteins …	PSA2 (Zn-finger J domain 4x repeats (EDA3))	thylakoid-peripheral-lumenal-side
AT2G34860.2	DnaJ/Hsp40 cysteine-rich domain superfamily protein	PSA2 (Zn-finger J domain 4x repeats (EDA3))	thylakoid-peripheral-lumenal-side
AT2G35010.1	thioredoxin O1 (TO1); INVOLVED IN: cell redox homeostasis; EXPRESSED IN: 23 plant structures; EXPRESSED DURING: 13 growth stages; CONTAINS InterPro DOMAIN/s: Thioredoxin fold (InterPro:IPR012335), Thioredoxin-like subdomain (InterPro:IPR006662), Thioredoxin, core (InterPro:IPR015467), Thioredoxin-like (InterPro:IPR017936), Thioredoxin domain (InterPro:IPR013766), Thioredoxin-like fold (InterPro:I…	thioredoxin h1 (Trx H1) (ATO1)	plastid
AT2G35010.2	thioredoxin O1	thioredoxin h1 (Trx H1) (ATO1)	plastid
AT2G35040.1	AICARFT/IMPCHase bienzyme family protein	AICARFT/IMPCHase bienzyme family protein	plastid stroma
AT2G35040.2	AICARFT/IMPCHase bienzyme family protein; FUNCTIONS IN: phosphoribosylaminoimidazolecarboxamide formyltransferase activity, IMP cyclohydrolase activity, catalytic activity; INVOLVED IN: response to cold, purine nucleotide biosynthetic process; LOCATED IN: stromule; EXPRESSED IN: 23 plant structures; EXPRESSED DURING: 13 growth stages; CONTAINS InterPro DOMAIN/s: AICARFT/IMPCHase bienzyme, transfo…	AICARFT/IMPCHase bienzyme family protein	plastid stroma
AT2G35130.1	Tetratricopeptide repeat (TPR)-like superfamily protein	Pentatricopeptide repeat (PPR) protein	plastid
AT2G35390.1	Phosphoribosyltransferase family protein	ribose-phosphate pyrophosphokinase 1 / phosphoribosyl diphosphate synthetase 1 (PRSI)	plastid
AT2G35390.2	Phosphoribosyltransferase family protein; FUNCTIONS IN: magnesium ion binding, ribose phosphate diphosphokinase activity; INVOLVED IN: cellular biosynthetic process, nucleotide biosynthetic process, nucleoside metabolic process, ribonucleoside monophosphate biosynthetic process; LOCATED IN: chloroplast; EXPRESSED IN: 6 plant structures; EXPRESSED DURING: L mature pollen stage, M germinated pollen…	ribose-phosphate pyrophosphokinase 1 / phosphoribosyl diphosphate synthetase 1 (PRSI)	plastid
AT2G35390.3	Phosphoribosyltransferase family protein	ribose-phosphate pyrophosphokinase 1 / phosphoribosyl diphosphate synthetase 1 (PRSI)	plastid
AT2G35410.1	RNA-binding (RRM/RBD/RNP motifs) family protein	putative RNA binding protein	plastid stroma
AT2G35450.1	catalytics;hydrolases	unknown protein- domain Amidohydrolase 2 (InterPro:IPR006992)	plastid stroma
AT2G35490.1	Plastid-lipid associated protein PAP / fibrillin family protein	fibrillin 2 (FBN2)	plastoglobules
AT2G35500.1	shikimate kinase like 2	shikimate kinase SKL2	plastid stroma
AT2G35800.1	mitochondrial substrate carrier family protein	SAM transporter-like (SAMTL) (likely envelope)	envelope
AT2G36000.1	Mitochondrial transcription termination factor family protein	mTERF domain protein	plastid
AT2G36000.2	Mitochondrial transcription termination factor family protein; FUNCTIONS IN: molecular_function unknown; INVOLVED IN: biological_process unknown; LOCATED IN: chloroplast; EXPRESSED IN: 20 plant structures; EXPRESSED DURING: 13 growth stages; CONTAINS InterPro DOMAIN/s: Mitochodrial transcription termination factor-related (InterPro:IPR003690); BEST Arabidopsis thaliana protein match is: Mitochond…	mTERF domain protein	plastid
AT2G36145.1	unknown protein; FUNCTIONS IN: molecular_function unknown; INVOLVED IN: biological_process unknown; LOCATED IN: chloroplast thylakoid membrane, chloroplast stroma, chloroplast; EXPRESSED IN: 19 plant structures; EXPRESSED DURING: 13 growth stages; Ha	unknown protein	thylakoid
AT2G36250.1	Encodes one of two FtsZ proteins, tubulin-like proteins, in Arabidopsis. It is involved in chloroplast division.	FtsZ2-1 plastid division - tubulin motifs	plastid stroma
AT2G36250.2	Encodes one of two FtsZ proteins, tubulin-like proteins, in Arabidopsis. It is involved in chloroplast division.	FtsZ2-1 plastid division - tubulin motifs	plastid stroma
AT2G36390.1	starch branching enzyme 2.1	1,4-alpha-glucan branching enzyme SBEII (starch branching enzyme class II/sbe2-1)	plastid stroma
AT2G36990.1	RNApolymerase sigma-subunit F	SIG6 sigma factor (SigF), also soldat8	plastid
AT2G37220.1	RNA-binding (RRM/RBD/RNP motifs) family protein	RNA binding protein CP29 B'	plastid stroma
AT2G37240.1	Thioredoxin superfamily protein	unknown protein	plastid stroma
AT2G37400.1	Tetratricopeptide repeat (TPR)-like superfamily protein	DUF827 protein	plastid
AT2G37500.1	arginine biosynthesis protein ArgJ family	glutamate/ornithine acetyltransferase -related (clan PE-family T5)	plastid stroma
AT2G37500.2	arginine biosynthesis protein ArgJ family; FUNCTIONS IN: glutamate N-acetyltransferase activity; INVOLVED IN: arginine biosynthetic process; LOCATED IN: chloroplast; EXPRESSED IN: 22 plant structures; EXPRESSED DURING: 13 growth stages; CONTAINS InterPro DOMAIN/s: Arginine biosynthesis protein ArgJ (InterPro:IPR002813), Peptidase S58 DmpA/arginine biosynthesis protein ArgJ (InterPro:IPR016117); H…	glutamate/ornithine acetyltransferase -related (clan PE-family T5)	plastid stroma
AT2G37660.1	NAD(P)-binding Rossmann-fold superfamily protein	3-beta-hydroxy-delta5-steroid dehydrogenase/epimerase domain	plastid stroma
AT2G37690.1	phosphoribosylaminoimidazole carboxylase, putative / AIR carboxylase, putative	phosphoribosylaminoimidazole carboxylase	plastid
AT2G37770.1	Encodes an NADPH-dependent aldo-keto reductase that can act on a wide variety of substrates in vitro including saturated and unsaturated aldehydes, steroids, and sugars. GFP-tagged AKR4C9 localizes to the chloroplast where it may play a role in detoxifying reactive carbonyl compounds that threaten to impair the photosynthetic process. Transcript levels for this gene are up-regulated in response t…	NADPH-dependent aldo/keto reductase (AKR)	plastid
AT2G37770.2	NAD(P)-linked oxidoreductase superfamily protein	NADPH-dependent aldo/keto reductase (AKR)	plastid
AT2G37860.1	Encodes a protein of unknown function. Mutants have pale leaves, lower cell density in the palisade parenchyma and increased sensitivity to ozone and virulent Pseudomonas syringae	LCD1 (LOWER CELL DENSITY 1) (reticulate family - RE)	envelope-inner
AT2G37860.2	Encodes a protein of unknown function. Mutants have pale leaves, lower cell density in the palisade parenchyma and increased sensitivity to ozone and virulent Pseudomonas syringae	LCD1 (LOWER CELL DENSITY 1) (reticulate family - RE)	envelope-inner
AT2G37860.3	Protein of unknown function (DUF3411)	LCD1 (LOWER CELL DENSITY 1) (reticulate family - RE)	envelope-inner
AT2G37920.1	copper ion transmembrane transporters	copper ion transmembrane transporters	plastid
AT2G38040.1	encodes the carboxyltransferase alpha subunit of acetyl-CoA carboxylase, involved in de novo fatty acid biosynthesis	carboxyltransferase (CT) alpha subunit - part of ACCase complex	envelope-inner-peripheral-stromal-side
AT2G38040.2	acetyl Co-enzyme a carboxylase carboxyltransferase alpha subunit	carboxyltransferase (CT) alpha subunit - part of ACCase complex	envelope-inner-peripheral-stromal-side
AT2G38060.1	Encodes an inorganic phosphate transporter (PHT4;2).	ANTR3 - Pi transporter; also named PHT4;2	envelope-inner-integral
AT2G38140.1	plastid-specific ribosomal protein 4	PSRP-4 associates with 30S	plastid ribosome
AT2G38270.1	CAX-interacting protein 2	CAX-interacting protein, CAXIP1-like, glutaredoxin-related protein	plastid stroma
AT2G38550.1	Transmembrane proteins 14C	putative non-green plastid inner envelope membrane protein	envelope-inner-integral
AT2G39000.1	Acyl-CoA N-acyltransferases (NAT) superfamily protein	N-acetyltransferase (NAA70) - N-terminal and lysine acetylase	plastid
AT2G39000.2	Acyl-CoA N-acyltransferases (NAT) superfamily protein; FUNCTIONS IN: N-acetyltransferase activity; INVOLVED IN: metabolic process; LOCATED IN: chloroplast; EXPRESSED IN: 22 plant structures; EXPRESSED DURING: 13 growth stages; Has 32 Blast hits to 32 proteins in 12 species: Archae - 0; Bacteria - 0; Metazoa - 0; Fungi - 0; Plants - 32; Viruses - 0; Other Eukaryotes - 0 (source: NCBI BLink).	N-acetyltransferase (NAA70) - N-terminal and lysine acetylase	plastid
AT2G39000.3	Acyl-CoA N-acyltransferases (NAT) superfamily protein; FUNCTIONS IN: N-acetyltransferase activity; INVOLVED IN: metabolic process; EXPRESSED IN: 22 plant structures; EXPRESSED DURING: 13 growth stages; CONTAINS InterPro DOMAIN/s: GCN5-related N-acetyltransferase, C-terminal (InterPro:IPR022610), GCN5-related N-acetyltransferase (InterPro:IPR000182), Acyl-CoA N-acyltransferase (InterPro:IPR016181)…	N-acetyltransferase (NAA70) - N-terminal and lysine acetylase	plastid
AT2G39080.1	NAD(P)-binding Rossmann-fold superfamily protein	unknown protein	plastid stroma
AT2G39140.1	pseudouridine synthase family protein	pseudouridine synthase family protein	stroma
AT2G39190.1	member of ATH subfamily	ABC1 kinase 4 (ABC1K4) (likely plastid)	plastid
AT2G39190.2	Protein kinase superfamily protein	ABC1 kinase 4 (ABC1K4) (likely plastid)	plastid
AT2G39290.1	phosphatidylglycerolphosphate synthase 1	Phosphatidylglycero-phosphate synthase 1 (PGP1)-dual targeted	plastid; mitochondria
AT2G39470.1	PsbP-like protein 2 (PPL2); FUNCTIONS IN: calcium ion binding; INVOLVED IN: photosynthesis; LOCATED IN: in 6 components; EXPRESSED IN: 21 plant structures; EXPRESSED DURING: 14 growth stages; CONTAINS InterPro DOMAIN/s: Photosystem II oxygen evolving complex protein PsbP (InterPro:IPR002683), Mog1/PsbP/DUF1795, alpha/beta/alpha sandwich (InterPro:IPR016124), Mog1/PsbP, alpha/beta/alpha sandwich (…	NDH subunit PPL2 or PnsL1	thylakoid-peripheral-lumenal-side
AT2G39470.2	PsbP-like protein 2	NDH subunit PPL2 or PnsL1	thylakoid-peripheral-lumenal-side
AT2G39470.3	PsbP-like protein 2 (PPL2); FUNCTIONS IN: calcium ion binding; INVOLVED IN: photosynthesis; LOCATED IN: chloroplast thylakoid membrane, chloroplast thylakoid lumen, chloroplast photosystem II, chloroplast, oxygen evolving complex; EXPRESSED IN: 21 plant structures; EXPRESSED DURING: 13 growth stages; CONTAINS InterPro DOMAIN/s: Photosystem II oxygen evolving complex protein PsbP (InterPro:IPR0026…	NDH subunit PPL2 or PnsL1	thylakoid-peripheral-lumenal-side
AT2G39670.1	Radical SAM superfamily protein	radical SAM domain-containing protein	plastid
AT2G39670.2	Radical SAM superfamily protein; FUNCTIONS IN: iron-sulfur cluster binding, catalytic activity, RNA methyltransferase activity; INVOLVED IN: rRNA processing; LOCATED IN: cytoplasm; EXPRESSED IN: 21 plant structures; EXPRESSED DURING: 13 growth stages; CONTAINS InterPro DOMAIN/s: Elongator protein 3/MiaB/NifB (InterPro:IPR006638), Ribosomal RNA large subunit methyltransferase RlmN; (InterPro:IPR00…	radical SAM domain-containing protein	plastid
AT2G39730.1	rubisco activase	Rubisco activase	plastid stroma
AT2G39730.2	rubisco activase	Rubisco activase	plastid stroma
AT2G39730.3	rubisco activase	Rubisco activase	plastid stroma
AT2G39930.1	isoamylase 1	isoamylase 1 (starch debranching enzyme) (AtlSA1)	plastid
AT2G40100.1	Lhcb4:3 protein (Lhcb4.3, light harvesting complex of photosystem II	LHCII-4.3 -CP29	thylakoid-integral
AT2G40100.2	light harvesting complex photosystem II	LHCII-4.3 -CP29	thylakoid-integral
AT2G40300.1	ferritin 4	Ferritin-4 - dually targeted plastid & mito	plastid; mitochondria
AT2G40400.1	Protein of unknown function (DUF399 and DUF3411); CONTAINS InterPro DOMAIN/s: Protein of unknown function DUF399 (InterPro:IPR007314), Protein of unknown function DUF3411 (InterPro:IPR021825); BEST Arabidopsis thaliana protein match is: Protein of unknown function (DUF399 and DUF3411) (TAIR:AT3G56140.1); Has 496 Blast hits to 496 proteins in 118 species: Archae - 0; Bacteria - 198; Metazoa - 0; F…	Reticulate family member - RER5 (DUF399 and DUF3411)	envelope-inner-integral
AT2G40400.2	Protein of unknown function (DUF399 and DUF3411)	Reticulate family member - RER5 (DUF399 and DUF3411)	envelope-inner-integral
AT2G40490.1	Uroporphyrinogen decarboxylase	uroporphyrinogen decarboxylase (UPD)	plastid stroma
AT2G40690.1	NAD-dependent glycerol-3-phosphate dehydrogenase family protein	glycerol-3-phosphate dehydrogenase (NAD+) (GLY1)	plastid
AT2G41040.1	S-adenosyl-L-methionine-dependent methyltransferases superfamily protein	UbiE methyltransferase related 2	plastoglobules
AT2G41220.1	Encodes a gene whose sequence is similar to ferredoxin dependent glutamate synthase (Fd-GOGAT). Expression is most abundant in root.	ferredoxin-dependent glutamate synthase (glu2 or Fd-GOGAT 2)	plastid stroma
AT2G41460.1	apurinic endonuclease-redox protein	ARP (apurinic endonuclease-redox protein) - maybe involved in base excision repair	plastid nucleoid
AT2G41460.2	apurinic endonuclease-redox protein	ARP (apurinic endonuclease-redox protein) - maybe involved in base excision repair	plastid nucleoid
AT2G41680.1	NADPH-dependent thioredoxin reductase C	AtNTRC - NADPH reductase - redox regulation/oxidative stress defense	plastid stroma
AT2G41950.1	unknown protein; FUNCTIONS IN: molecular_function unknown; INVOLVED IN: biological_process unknown; LOCATED IN: chloroplast, plant-type cell wall; EXPRESSED IN: 22 plant structures; EXPRESSED DURING: 13 growth stages; Has 53 Blast hits to 53 proteins	unknown protein	plastid stroma
AT2G42070.1	nudix hydrolase homolog 23	pyrophosphohydrolase FAD (ATNUDX23)	plastid stroma
AT2G42130.1	Plastid-lipid associated protein PAP / fibrillin family protein; FUNCTIONS IN: structural molecule activity; INVOLVED IN: biological_process unknown; LOCATED IN: thylakoid, chloroplast, plastoglobule; EXPRESSED IN: 22 plant structures; EXPRESSED DURING: 13 growth stages; CONTAINS InterPro DOMAIN/s: Plastid lipid-associated protein/fibrillin (InterPro:IPR006843); BEST Arabidopsis thaliana protein …	fibrillin 7b (FBN7b) - model .4 scores better than models 1-3 and 5	plastoglobules
AT2G42130.2	Plastid-lipid associated protein PAP / fibrillin family protein; FUNCTIONS IN: structural molecule activity; INVOLVED IN: biological_process unknown; LOCATED IN: thylakoid, chloroplast, plastoglobule; EXPRESSED IN: 22 plant structures; EXPRESSED DURING: 13 growth stages; CONTAINS InterPro DOMAIN/s: Plastid lipid-associated protein/fibrillin (InterPro:IPR006843); BEST Arabidopsis thaliana protein …	fibrillin 7b (FBN7b) - model .4 scores better than models 1-3 and 5	plastoglobules
AT2G42130.3	Plastid-lipid associated protein PAP / fibrillin family protein; FUNCTIONS IN: structural molecule activity; INVOLVED IN: biological_process unknown; LOCATED IN: thylakoid, chloroplast stroma, chloroplast, plastoglobule; EXPRESSED IN: 22 plant structures; EXPRESSED DURING: 13 growth stages; CONTAINS InterPro DOMAIN/s: Plastid lipid-associated protein/fibrillin (InterPro:IPR006843); BEST Arabidops…	fibrillin 7b (FBN7b) - model .4 scores better than models 1-3 and 5	plastoglobules
AT2G42130.4	Plastid-lipid associated protein PAP / fibrillin family protein	fibrillin 7b (FBN7b) - model .4 scores better than models 1-3 and 5	plastoglobules
AT2G42130.5	Plastid-lipid associated protein PAP / fibrillin family protein; FUNCTIONS IN: structural molecule activity; INVOLVED IN: biological_process unknown; LOCATED IN: thylakoid, chloroplast, plastoglobule; EXPRESSED IN: 22 plant structures; EXPRESSED DURING: 13 growth stages; CONTAINS InterPro DOMAIN/s: Plastid lipid-associated protein/fibrillin (InterPro:IPR006843); BEST Arabidopsis thaliana protein …	fibrillin 7b (FBN7b) - model .4 scores better than models 1-3 and 5	plastoglobules
AT2G42220.1	Rhodanese/Cell cycle control phosphatase superfamily protein	rhodanese-like domain protein	thylakoid
AT2G42530.1	cold regulated 15b (COR15B); INVOLVED IN: response to cold, defense response to fungus; LOCATED IN: chloroplast, chloroplast stroma, chloroplast envelope; EXPRESSED IN: 21 plant structures; EXPRESSED DURING: 13 growth stages; BEST Arabidopsis thaliana protein match is: cold-regulated 15a (TAIR:AT2G42540.2); Has 194 Blast hits to 148 proteins in 43 species: Archae - 0; Bacteria - 18; Metazoa - 5; …	cold-regulated protein (cor15b)	plastid stroma
AT2G42540.1	A cold-regulated gene whose product is targeted to the chloroplast. Cor15am protects stromal proteins from aggregation under various stress conditions. Constitutive expression increases freezing tolerance in protoplasts in vitro and chloroplasts in vivo. NMR and x-ray diffraction studies suggest that COR15a alters the intrinsic curvature of the inner membrane of chloroplast envelope. Late Embryog…	cold-regulated protein (cor15a)	plastid stroma
AT2G42540.2	A cold-regulated gene whose product is targeted to the chloroplast. Cor15am protects stromal proteins from aggregation under various stress conditions. Constitutive expression increases freezing tolerance in protoplasts in vitro and chloroplasts in vivo. NMR and x-ray diffraction studies suggest that COR15a alters the intrinsic curvature of the inner membrane of chloroplast envelope. Late Embryog…	cold-regulated protein (cor15a)	plastid stroma
AT2G42540.3	A cold-regulated gene whose product is targeted to the chloroplast. Cor15am protects stromal proteins from aggregation under various stress conditions. Constitutive expression increases freezing tolerance in protoplasts in vitro and chloroplasts in vivo. NMR and x-ray diffraction studies suggest that COR15a alters the intrinsic curvature of the inner membrane of chloroplast envelope. Late Embryog…	cold-regulated protein (cor15a)	plastid stroma
AT2G42770.1	Peroxisomal membrane 22 kDa (Mpv17/PMP22) family protein	peroxisomal membrane protein family (22 kDa)	envelope-inner-integral
AT2G42975.1	unknown protein; FUNCTIONS IN: molecular_function unknown; INVOLVED IN: biological_process unknown; LOCATED IN: chloroplast thylakoid membrane, chloroplast; Has 32 Blast hits to 32 proteins in 16 species: Archae - 0; Bacteria - 0; Metazoa - 2; Fungi	unknown protein	plastid
AT2G43030.1	Ribosomal protein L3 family protein	50S ribosomal protein L3	plastid ribosome
AT2G43090.1	Aconitase/3-isopropylmalate dehydratase protein	isopropylmalate isomerase SSU1	plastid stroma
AT2G43090.2	Aconitase/3-isopropylmalate dehydratase protein; FUNCTIONS IN: hydro-lyase activity, 3-isopropylmalate dehydratase activity; INVOLVED IN: metabolic process; EXPRESSED IN: 23 plant structures; EXPRESSED DURING: 13 growth stages; CONTAINS InterPro DOMAIN/s: 3-isopropylmalate dehydratase, small subunit-like (InterPro:IPR012305), Aconitase-like core (InterPro:IPR015937), Aconitase/3-isopropylmalate d…	isopropylmalate isomerase SSU1	plastid stroma
AT2G43100.1	isopropylmalate isomerase 2 (IPMI2); FUNCTIONS IN: hydro-lyase activity, 3-isopropylmalate dehydratase activity; INVOLVED IN: leucine biosynthetic process, metabolic process; LOCATED IN: plastid; EXPRESSED IN: 20 plant structures; EXPRESSED DURING: 10 growth stages; CONTAINS InterPro DOMAIN/s: 3-isopropylmalate dehydratase, small subunit-like (InterPro:IPR012305), Aconitase A/isopropylmalate dehy…	isopropylmalate isomerase SSU 2 - most likely involved in Met-derived glucosinolate synthesis	plastid stroma
AT2G43180.1	Phosphoenolpyruvate carboxylase family protein; FUNCTIONS IN: catalytic activity; INVOLVED IN: metabolic process; LOCATED IN: chloroplast; EXPRESSED IN: 8 plant structures; EXPRESSED DURING: LP.04 four leaves visible, 4 anthesis, petal differentiation and expansion stage; CONTAINS InterPro DOMAIN/s: Pyruvate/Phosphoenolpyruvate kinase, catalytic core (InterPro:IPR015813), Isocitrate lyase/phospho…	unknown protein	plastid
AT2G43180.2	Phosphoenolpyruvate carboxylase family protein; FUNCTIONS IN: catalytic activity; INVOLVED IN: metabolic process; LOCATED IN: chloroplast; EXPRESSED IN: 8 plant structures; EXPRESSED DURING: LP.04 four leaves visible, 4 anthesis, petal differentiation and expansion stage; CONTAINS InterPro DOMAIN/s: Pyruvate/Phosphoenolpyruvate kinase, catalytic core (InterPro:IPR015813), Isocitrate lyase/phospho…	unknown protein	plastid
AT2G43180.3	Phosphoenolpyruvate carboxylase family protein	unknown protein	plastid
AT2G43180.4	Phosphoenolpyruvate carboxylase family protein; FUNCTIONS IN: catalytic activity; INVOLVED IN: metabolic process; LOCATED IN: chloroplast; EXPRESSED IN: 8 plant structures; EXPRESSED DURING: LP.04 four leaves visible, 4 anthesis, petal differentiation and expansion stage; CONTAINS InterPro DOMAIN/s: Pyruvate/Phosphoenolpyruvate kinase, catalytic core (InterPro:IPR015813), Isocitrate lyase/phospho…	unknown protein	plastid
AT2G43235.1	unknown protein; FUNCTIONS IN: molecular_function unknown; INVOLVED IN: biological_process unknown; LOCATED IN: chloroplast; EXPRESSED IN: 22 plant structures; EXPRESSED DURING: 13 growth stages; Has 41 Blast hits to 41 proteins in 16 species: Archae	unknown protein	plastid nucleoid
AT2G43560.1	FKBP-like peptidyl-prolyl cis-trans isomerase family protein	FKBP-type peptidyl-prolyl cis-trans isomerase	thylakoid-peripheral-lumenal-side
AT2G43620.1	Chitinase family protein; FUNCTIONS IN: chitin binding, chitinase activity; INVOLVED IN: response to salt stress; LOCATED IN: apoplast; EXPRESSED IN: 12 plant structures; EXPRESSED DURING: 11 growth stages; CONTAINS InterPro DOMAIN/s: Chitin-binding, type 1, conserved site (InterPro:IPR018371), Glycoside hydrolase, family 19 (InterPro:IPR016283), Chitin-binding, type 1 (InterPro:IPR001002), Glyco…	glyco hydrolase (chitinase) (mTERF??; not likely)	plastid
AT2G43630.1	FUNCTIONS IN: molecular_function unknown; INVOLVED IN: biological_process unknown; LOCATED IN: chloroplast thylakoid membrane, chloroplast, nucleus, chloroplast envelope; EXPRESSED IN: 22 plant structures; EXPRESSED DURING: 13 growth stages; BEST Ara	unknown protein	plastid
AT2G43710.1	Plant stearoyl-acyl-carrier-protein desaturase family protein	acyl-[acyl-carrier-protein] desaturase-1 (stearoyl-ACP desaturase)	plastid stroma
AT2G43710.2	Plant stearoyl-acyl-carrier-protein desaturase family protein	acyl-[acyl-carrier-protein] desaturase-1 (stearoyl-ACP desaturase)	plastid stroma
AT2G43750.1	Arabidopsis thaliana O-acetylserine (thiol) lyase (OAS-TL) isoform oasB, the key enzyme for fixation of inorganic sulfide. It catalyzes the formation of cysteine from O-acetylserine and inorganic sulfide.	cysteine synthase	plastid stroma
AT2G43750.2	O-acetylserine (thiol) lyase B	cysteine synthase	plastid stroma
AT2G43945.1	unknown protein; LOCATED IN: chloroplast; BEST Arabidopsis thaliana protein match is: unknown protein (TAIR:AT3G59870.1); Has 292 Blast hits to 292 proteins in 84 species: Archae - 0; Bacteria - 122; Metazoa - 0; Fungi - 0; Plants - 46; Viruses - 0;	unknown protein	plastid stroma
AT2G43950.1	chloroplast outer envelope protein 37	OEP37 (cation transporter?)	envelope-outer
AT2G43950.2	Constitutes a peptide sensitive ion channel in chloroplast outer membranes. Accumulates in germinating seeds and developing embryos.	OEP37 (cation transporter?)	envelope-outer
AT2G43950.3	Constitutes a peptide sensitive ion channel in chloroplast outer membranes. Accumulates in germinating seeds and developing embryos.	OEP37 (cation transporter?)	envelope-outer
AT2G44040.1	Dihydrodipicolinate reductase, bacterial/plant; FUNCTIONS IN: dihydrodipicolinate reductase activity; INVOLVED IN: oxidation reduction, lysine biosynthetic process via diaminopimelate, metabolic process, diaminopimelate biosynthetic process; LOCATED IN: chloroplast; EXPRESSED IN: cotyledon; CONTAINS InterPro DOMAIN/s: Dihydrodipicolinate reductase, C-terminal (InterPro:IPR022663), NAD(P)-binding …	dihydrodipicolinate reductase - very similar to AT3G59890	plastid stroma
AT2G44050.1	6,7-dimethyl-8-ribityllumazine synthase / DMRL synthase / lumazine synthase / riboflavin synthase	6,7-dimethyl-8-ribityllumazine (DMRL) synthase (COS1) (vit B2 synthesis)	plastid
AT2G44530.1	Phosphoribosyltransferase family protein; FUNCTIONS IN: magnesium ion binding, ribose phosphate diphosphokinase activity; INVOLVED IN: cellular biosynthetic process, nucleotide biosynthetic process, nucleoside metabolic process, ribonucleoside monophosphate biosynthetic process; LOCATED IN: chloroplast; EXPRESSED IN: 23 plant structures; EXPRESSED DURING: 13 growth stages; CONTAINS InterPro DOMAI…	ribose-phosphate pyrophosphokinase	plastid stroma
AT2G44530.2	Phosphoribosyltransferase family protein	ribose-phosphate pyrophosphokinase	plastid stroma
AT2G44640.1	FUNCTIONS IN: molecular_function unknown; INVOLVED IN: biological_process unknown; LOCATED IN: mitochondrion, chloroplast, plasma membrane, plastid, chloroplast envelope; EXPRESSED IN: 23 plant structures; EXPRESSED DURING: 13 growth stages; CONTAINS	unknown protein	envelope
AT2G44650.1	Encodes a chloroplast-localized chaperonin 10 whose mRNA is expressed in leaves and stems but not roots.	Cpn10-1	plastid stroma
AT2G44810.1	Mutant has defects in anther dehiscence, pollen maturation, and flower opening. The DAD1 protein is a chloroplastic phospholipase A1 that catalyzes the initial step of jasmonic acid biosynthesis.	triacylglycerol lipase - DAD1 (DEFECTIVE ANTHER DEHISCENCE 1);	plastid
AT2G44920.1	Tetratricopeptide repeat (TPR)-like superfamily protein; FUNCTIONS IN: molecular_function unknown; LOCATED IN: thylakoid, thylakoid lumen, chloroplast thylakoid membrane, chloroplast thylakoid lumen, chloroplast; EXPRESSED IN: 24 plant structures; EXPRESSED DURING: 13 growth stages; CONTAINS InterPro DOMAIN/s: Pentapeptide repeat (InterPro:IPR001646); BEST Arabidopsis thaliana protein match is: p…	thylakoid lumen pentapeptide protein (structure solved - 22139148)	thylakoid-peripheral-lumenal-side
AT2G44920.2	Tetratricopeptide repeat (TPR)-like superfamily protein	thylakoid lumen pentapeptide protein (structure solved - 22139148)	thylakoid-peripheral-lumenal-side
AT2G44990.1	More Axillary Branching; carotenoid cleavage dioxygenases.	MAX3 - carotenoid cleavage dioxygenase (CCD7)	plastid
AT2G45150.1	cytidinediphosphate diacylglycerol synthase 4	Cytidinediphosphate diacylglycerol synthase 4 (CDS4)	plastid
AT2G45150.2	cytidinediphosphate diacylglycerol synthase 4; CONTAINS InterPro DOMAIN/s: Phosphatidate cytidylyltransferase (InterPro:IPR000374); BEST Arabidopsis thaliana protein match is: cytidinediphosphate diacylglycerol synthase 5 (TAIR:AT3G60620.1); Has 308 Blast hits to 308 proteins in 84 species: Archae - 0; Bacteria - 123; Metazoa - 0; Fungi - 4; Plants - 54; Viruses - 0; Other Eukaryotes - 127 (sourc…	Cytidinediphosphate diacylglycerol synthase 4 (CDS4)	plastid
AT2G45150.3	cytidinediphosphate diacylglycerol synthase 4; CONTAINS InterPro DOMAIN/s: Phosphatidate cytidylyltransferase (InterPro:IPR000374); BEST Arabidopsis thaliana protein match is: cytidinediphosphate diacylglycerol synthase 5 (TAIR:AT3G60620.1); Has 35333 Blast hits to 34131 proteins in 2444 species: Archae - 798; Bacteria - 22429; Metazoa - 974; Fungi - 991; Plants - 531; Viruses - 0; Other Eukaryot…	Cytidinediphosphate diacylglycerol synthase 4 (CDS4)	plastid
AT2G45290.1	Transketolase	transketolase-2 (TKL-2)	plastid stroma
AT2G45300.1	RNA 3'-terminal phosphate cyclase/enolpyruvate transferase, alpha/beta	3-phosphoshikimate 1-carboxyvinyltransferase (EPSP synthase)	stroma
AT2G45350.1	Pentatricopeptide repeat (PPR) superfamily protein	CRR4 - PPR protein - editing ndhD	stroma
AT2G45440.1	dihydrodipicolinate synthase	dihydrodipicolinate synthase 2 (DHDPS2)	plastid
AT2G45770.1	signal recognition particle receptor protein, chloroplast (FTSY)	cpFtsY	thylakoid-peripheral-stromal-side
AT2G45770.2	chloroplast SRP receptor homolog, alpha subunit CPFTSY. Required for LHCP integration into isolated thylakoids.	cpFtsY	thylakoid-peripheral-stromal-side
AT2G45990.1	unknown protein; FUNCTIONS IN: molecular_function unknown; INVOLVED IN: biological_process unknown; LOCATED IN: chloroplast, chloroplast stroma; EXPRESSED IN: 22 plant structures; EXPRESSED DURING: 13 growth stages; Has 312 Blast hits to 312 proteins in 90 species: Archae - 0; Bacteria - 131; Metazoa - 0; Fungi - 0; Plants - 67; Viruses - 0; Other Eukaryotes - 114 (source: NCBI BLink).	unknown protein	plastid stroma
AT2G45990.2	unknown protein; FUNCTIONS IN: molecular_function unknown; INVOLVED IN: biological_process unknown; LOCATED IN: chloroplast; EXPRESSED IN: 22 plant structures; EXPRESSED DURING: 13 growth stages; Has 312 Blast hits to 312 proteins in 90 species: Arch	unknown protein	plastid stroma
AT2G45990.3	unknown protein; FUNCTIONS IN: molecular_function unknown; INVOLVED IN: biological_process unknown; LOCATED IN: chloroplast; EXPRESSED IN: 22 plant structures; EXPRESSED DURING: 13 growth stages; Has 35333 Blast hits to 34131 proteins in 2444 species: Archae - 798; Bacteria - 22429; Metazoa - 974; Fungi - 991; Plants - 531; Viruses - 0; Other Eukaryotes - 9610 (source: NCBI BLink).	unknown protein	plastid stroma
AT2G45990.4	unknown protein; FUNCTIONS IN: molecular_function unknown; INVOLVED IN: biological_process unknown; LOCATED IN: chloroplast; EXPRESSED IN: 22 plant structures; EXPRESSED DURING: 13 growth stages; Has 35333 Blast hits to 34131 proteins in 2444 species: Archae - 798; Bacteria - 22429; Metazoa - 974; Fungi - 991; Plants - 531; Viruses - 0; Other Eukaryotes - 9610 (source: NCBI BLink).	unknown protein	plastid stroma
AT2G46820.1	Encodes the P subunit of Photosystem I. About 25% of the TMP14 pool appeared to be phosphorylated, and this ratio is not affected by light. Contains seven phosphorylation sites on threonine residue and chloroplast targeting signal. Located in the proximity of PSI-L, -H and -O subunits.	CURVATURE 1B (CURT1B) Photosystem I protein TMP14 - PSI-P (also pTAC8)	thylakoid
AT2G46820.2	photosystem I P subunit	CURVATURE 1B (CURT1B) Photosystem I protein TMP14 - PSI-P (also pTAC8)	thylakoid
AT2G46910.1	Plastid-lipid associated protein PAP / fibrillin family protein	fibrillin 8 (FBN8)	plastoglobules
AT2G47390.1	Prolyl oligopeptidase family protein	glutamyl endopeptidase (cGEP) (AARE2,3) (S9;E-value E-10) (S15 E 0.02)	plastid stroma
AT2G47400.1	CP12 domain-containing protein 1	CP12 protein	plastid stroma
AT2G47450.1	chloroplast signal recognition particle component (CAO)	cpSRP43	plastid stroma
AT2G47490.1	NAD+ transporter 1	NAD+ carrier protein 1 (NDT1)	plastid
AT2G47730.1	glutathione S-transferase phi 8	glutathione transferase GSTF8 (GST6) - cytosol and plastid	stroma; cytosol
AT2G47840.1	Uncharacterised conserved protein ycf60	Tic20-II (group 2)	envelope-inner-integral
AT2G47910.1	chlororespiratory reduction 6	CRR6 - needed for thylakoid NDH complex accumulation	plastid stroma
AT2G47910.2	Encodes a chloroplast thylakoid membrane protein. Required for the assembly/accumulation of the NAD(P)H dehydrogenase complex of the photosynthetic electron transport chain.	CRR6 - needed for thylakoid NDH complex accumulation	plastid stroma
AT2G47940.1	Encodes DegP2 protease (DEGP2); nuclear gene for chloroplast product.	DEG2 protease	plastid stroma
AT2G47940.2	DEGP protease 2	DEG2 protease	plastid stroma
AT2G48070.1	Encodes a chloroplast protein RPH1 (resistance to Phytophthora 1). Involved in immune response to Phytophthora brassicae. rph1 mutant plants (in Ws background) are susceptible to P. brassicae.	resistance to Phytophthora (RPH1)	plastid
AT2G48070.2	resistance to phytophthora 1	resistance to Phytophthora (RPH1)	plastid
AT2G48070.3	Encodes a chloroplast protein RPH1 (resistance to Phytophthora 1). Involved in immune response to Phytophthora brassicae. rph1 mutant plants (in Ws background) are susceptible to P. brassicae.	resistance to Phytophthora (RPH1)	plastid
AT2G48120.1	pale cress protein (PAC)	pale cress protein (PAC)	stroma
AT2G48120.2	The pale cress (pac) mutant affects chloroplast and leaf development; mutants are ABA-deficient and accumulate lower levels of carotenoids and chlorophyll compared to wild type. PAC is probably involved in chloroplast mRNA maturation. Three alternative transcripts of this gene exist.	pale cress protein (PAC)	stroma
AT3G01060.1	unknown protein; Has 640 Blast hits to 638 proteins in 201 species: Archae - 0; Bacteria - 293; Metazoa - 0; Fungi - 71; Plants - 72; Viruses - 0; Other Eukaryotes - 204 (source: NCBI BLink).	unknown protein (likely plastid nucleoid)	plastid
AT3G01060.2	unknown protein; Has 637 Blast hits to 635 proteins in 201 species: Archae - 0; Bacteria - 291; Metazoa - 0; Fungi - 72; Plants - 72; Viruses - 0; Other Eukaryotes - 202 (source: NCBI BLink).	unknown protein (likely plastid nucleoid)	plastid
AT3G01060.3	unknown protein; Has 35333 Blast hits to 34131 proteins in 2444 species: Archae - 798; Bacteria - 22429; Metazoa - 974; Fungi - 991; Plants - 531; Viruses - 0; Other Eukaryotes - 9610 (source: NCBI BLink).	unknown protein (likely plastid nucleoid)	plastid
AT3G01180.1	starch synthase 2	starch synthase 2 (SS2)	stroma
AT3G01370.1	CRM family member 2	CFM2	plastid stroma
AT3G01440.1	PsbQ-like 1	PsbQ-like 2 (PQL2) - NDH subunit - PnsL3	thylakoid-peripheral-lumenal-side
AT3G01480.1	cyclophilin 38	Tlp-40 (or CYCLOPHILIN 38 - CYP38)	thylakoid-peripheral-lumenal-side
AT3G01480.2	cyclophilin 38	Tlp-40 (or CYCLOPHILIN 38 - CYP38)	thylakoid-peripheral-lumenal-side
AT3G01500.1	Encodes a putative beta-carbonic anhydrase betaCA1. Together with betaCA4 (At1g70410) regulates CO2-controlled stomatal movements in guard cells.	beta carbonic anhydrase-1 (beta CA1) - this model lacks the cTP	plastid stroma
AT3G01500.2	Encodes a putative beta-carbonic anhydrase betaCA1. Together with betaCA4 (At1g70410) regulates CO2-controlled stomatal movements in guard cells.	beta-carbonic anhydrase-1 (beta CA1) - model has CTP	plastid stroma
AT3G01500.3	carbonic anhydrase 1	beta-carbonic anhydrase-1 (beta CA1) - model with cTP but C-term truncated	plastid stroma
AT3G01510.1	like SEX4 1	Like-starch excess4 (LSF1), putative phosphatase	plastid stroma
AT3G01920.1	DHBP synthase RibB-like alpha/beta domain	yrdC family protein	plastid
AT3G02040.1	senescence-related gene 3	Glycerophosphodiester phosphodiesterase 1 (GDPD1)	plastid
AT3G02150.1	a chloroplast trans-acting factor of the psbD light-responsive promoter.TCP gene involved in heterochronic control of leaf differentiation.	plastid transcription factor 1	plastid
AT3G02150.2	a chloroplast trans-acting factor of the psbD light-responsive promoter.TCP gene involved in heterochronic control of leaf differentiation.	plastid transcription factor 1	plastid
AT3G02450.1	cell division protein ftsH, putative	FtsHi3, inactive FtsH	envelope
AT3G02630.1	Plant stearoyl-acyl-carrier-protein desaturase family protein	acyl-[acyl-carrier-protein] desaturase-2 (stearoyl-ACP desaturase)	stroma
AT3G02660.1	Tyrosyl-tRNA synthetase, class Ib, bacterial/mitochondrial	tRNA synthetase class I (W and Y) (dual targeted- cTP/mTP)	plastid stroma; mitochondria
AT3G02730.1	thioredoxin F-type 1 (TRXF1); FUNCTIONS IN: enzyme activator activity; INVOLVED IN: positive regulation of catalytic activity; LOCATED IN: chloroplast, chloroplast stroma; EXPRESSED IN: 23 plant structures; EXPRESSED DURING: 13 growth stages; CONTAINS InterPro DOMAIN/s: Thioredoxin fold (InterPro:IPR012335), Thioredoxin-like subdomain (InterPro:IPR006662), Thioredoxin, core (InterPro:IPR015467), …	thioredoxin f1 (Trx F1)	thylakoid-peripheral-stromal-side; plastid stroma
AT3G02900.1	unknown protein; FUNCTIONS IN: molecular_function unknown; INVOLVED IN: biological_process unknown; LOCATED IN: chloroplast; EXPRESSED IN: 22 plant structures; EXPRESSED DURING: 13 growth stages; BEST Arabidopsis thaliana protein match is: unknown protein (TAIR:AT5G16660.1); Has 80 Blast hits to 80 proteins in 21 species: Archae - 0; Bacteria - 4; Metazoa - 0; Fungi - 0; Plants - 76; Viruses - 0;…	unknown protein	plastid
AT3G02900.2	unknown protein; FUNCTIONS IN: molecular_function unknown; INVOLVED IN: biological_process unknown; EXPRESSED IN: 22 plant structures; EXPRESSED DURING: 13 growth stages; BEST Arabidopsis thaliana protein match is: unknown protein (TAIR:AT5G16660.1).	unknown protein	plastid
AT3G03380.1	DegP protease 7	DEG7 protease (location unclear - evidence for plastid, mitochondria and nucleus)	plastid; nucleus; mitochondria
AT3G03630.1	cysteine synthase 26	cysteine synthase 2 (CS26)	plastid
AT3G03710.1	polyribonucleotide nucleotidyltransferase, putative	3'-5' exoribonuclease (RIF10 also named RNR1 - different from RNR1-AT5G02250.1)	plastid stroma
AT3G03890.1	FMN binding	unknown protein; Pyridox_oxidase domain	plastid stroma
AT3G03890.2	FMN binding; FUNCTIONS IN: FMN binding; LOCATED IN: chloroplast; EXPRESSED IN: 23 plant structures; EXPRESSED DURING: 15 growth stages; CONTAINS InterPro DOMAIN/s: Protein of unknown function DUF2470 (InterPro:IPR019595), FMN-binding split barrel (InterPro:IPR012349), Pyridoxamine 5&apos;-phosphate oxidase-like, FMN-binding domain (InterPro:IPR011576), FMN-binding split barrel, related (InterPro:…	unknown protein; Pyridox_oxidase domain	plastid stroma
AT3G04000.1	ChlADR is an aldehyde reductase that catalyzes the reduction of the aldehyde carbonyl groups on saturated and alpha,beta-unsaturated aldehydes with more than 5 carbons in vitro. The N-terminal region of this protein directs GFP to the chloroplast where where ChlADR likely helps to maintain the photosynthetic process by detoxifying reactive carbonyls formed during lipid peroxidation. In addition, …	NADPH-dependent aldehyde reductase (AKR)	plastid
AT3G04260.1	plastid transcriptionally active 3	SAP domain-containing protein (pTAC3)	plastid
AT3G04340.1	FtsH extracellular protease family	FTSHi5, inactive FTSH (likely envelope)	plastid
AT3G04550.1	unknown protein; INVOLVED IN: biological_process unknown; LOCATED IN: chloroplast stroma, chloroplast; EXPRESSED IN: 22 plant structures; EXPRESSED DURING: 13 growth stages; BEST Arabidopsis thaliana protein match is: unknown protein (TAIR:AT5G28500.	RAF1 - Rubisco assembly factor 1	plastid stroma
AT3G04650.1	FAD/NAD(P)-binding oxidoreductase family protein	oxidoreductase	plastid
AT3G04760.1	Pentatricopeptide repeat (PPR-like) superfamily protein	pentatricopeptide repeat (PPR) protein	plastid nucleoid
AT3G04790.1	Ribose 5-phosphate isomerase, type A protein	ribose 5-phosphate isomerase (PRI)	thylakoid-peripheral-stromal-side; plastid stroma
AT3G04870.1	Involved in the biosynthesis of carotenes and xanthophylls, reduces zeta-carotene to lycopene.	zeta-carotene desaturase (ZDS)	plastid
AT3G04870.2	zeta-carotene desaturase	zeta-carotene desaturase (ZDS)	plastid
AT3G04890.1	Uncharacterized conserved protein (DUF2358)	unknown protein (DUF2358)	plastid
AT3G04890.2	Uncharacterized conserved protein (DUF2358); FUNCTIONS IN: molecular_function unknown; INVOLVED IN: biological_process unknown; LOCATED IN: chloroplast; EXPRESSED IN: 22 plant structures; EXPRESSED DURING: 13 growth stages; CONTAINS InterPro DOMAIN/s: Protein of unknown function DUF2358 (InterPro:IPR018790); BEST Arabidopsis thaliana protein match is: Nuclear transport factor 2 (NTF2) family prot…	unknown protein (DUF2358)	plastid
AT3G05350.1	Metallopeptidase M24 family protein	M24 aminopeptidase 2 (APP2)	plastid stroma
AT3G05625.1	Tetratricopeptide repeat (TPR)-like superfamily protein	Tetratricopeptide repeat (TPR) protein	plastid
AT3G05790.1	Encodes a member of the Lon protease-like proteins (Lon1/At5g26860, Lon2/At5g47040, Lon3/At3g05780, Lon4/At3g05790). Lon is a multifunctional ATP-dependent protease which exists in bacteria, archaea and within organelles in eukaryotic cells. Lon proteases are responsible for the degradation of abnormal, damaged and unstable proteins.	LON 4 protease (LON4) - dual targeted chloroplast/mitochondria	plastid; mitochondria
AT3G06350.1	dehydroquinate dehydratase, putative / shikimate dehydrogenase, putative	dehydroquinate dehydratase, shikimate dehydrogenase	stroma
AT3G06430.1	Tetratricopeptide repeat (TPR)-like superfamily protein	PPR2- PPR protein - interacts with 23S RNA	plastid
AT3G06510.1	Glycosyl hydrolase superfamily protein	SFR2 protein - glycosyl hydrolase	envelope-outer
AT3G06510.2	Encodes a protein with beta-glucosidase activity, mutants show increased sensitivity to freezing	SFR2 protein - glycosyl hydrolase	envelope-outer
AT3G06730.1	Thioredoxin z	thioredoxin z (TRX z)	plastid
AT3G06960.1	pigment defective 320	TGD4 (involved in ER-to-plastid lipid transport)	envelope-outer
AT3G06960.2	pigment defective 320	TGD4 (involved in ER-to-plastid lipid transport)	envelope-outer
AT3G06980.1	DEA(D/H)-box RNA helicase family protein	DExD box RNA helicase (RH50)	plastid nucleoid
AT3G07430.1	YLMG1-1; FUNCTIONS IN: molecular_function unknown; INVOLVED IN: nucleoid organization, chloroplast fission, embryo development ending in seed dormancy; LOCATED IN: chloroplast, chloroplast envelope, thylakoid membrane; EXPRESSED IN: 22 plant structures; EXPRESSED DURING: 13 growth stages; CONTAINS InterPro DOMAIN/s: Protein of unknown function YGGT (InterPro:IPR003425); BEST Arabidopsis thaliana …	YMLG1, nucleoid filamentation/partitioning	plastid ribosome
AT3G07630.1	Encodes a plastid-localized arogenate dehydratase involved in phenylalanine biosynthesis. Not less than six genes encoding ADT were identi&#64257;ed in the Arabidopsis genome: ADT1 [At1g11790]; ADT2 [At3g07630]; ADT3 [At2g27820]; ADT4 [At3g44720]; ADT5 [At5g22630]; and ADT6 [At1g08250].	ADT2 (AROGENATE DEHYDRATASE 2); arogenate dehydratase	plastid stroma
AT3G07630.2	arogenate dehydratase 2	ADT2 (AROGENATE DEHYDRATASE 2); arogenate dehydratase	plastid stroma
AT3G07700.1	Protein kinase superfamily protein; LOCATED IN: chloroplast; EXPRESSED IN: 21 plant structures; EXPRESSED DURING: 12 growth stages; CONTAINS InterPro DOMAIN/s: ABC-1 (InterPro:IPR004147), Protein kinase-like domain (InterPro:IPR011009); BEST Arabidopsis thaliana protein match is: ABC2 homolog 13 (TAIR:AT5G64940.2); Has 10121 Blast hits to 10057 proteins in 1795 species: Archae - 124; Bacteria - 4…	ABC1 kinase 7 (ABC1K7)	plastoglobules
AT3G07700.2	Protein kinase superfamily protein	ABC1 kinase 7 (ABC1K7)	plastoglobules
AT3G07700.3	Protein kinase superfamily protein; EXPRESSED IN: 21 plant structures; EXPRESSED DURING: 12 growth stages; CONTAINS InterPro DOMAIN/s: ABC-1 (InterPro:IPR004147), Protein kinase-like domain (InterPro:IPR011009); BEST Arabidopsis thaliana protein match is: ABC2 homolog 13 (TAIR:AT5G64940.2).	ABC1 kinase 7 (ABC1K7)	plastoglobules
AT3G08010.1	RNA binding	ATAB2 - RNA binding protein; activator translation (affects both photosystems)	stroma
AT3G08630.1	Protein of unknown function (DUF3411)	reticulate family member RER2	envelope-inner-integral
AT3G08640.1	Protein of unknown function (DUF3411)	reticulate family protein - RER3	envelope-inner-integral
AT3G08740.1	elongation factor P (EF-P) family protein	elongation factor P (EF-P)	plastid stroma
AT3G08920.1	Rhodanese/Cell cycle control phosphatase superfamily protein	rhodanese-like domain-containing protein	thylakoid
AT3G08940.1	Lhcb4.2 protein (Lhcb4.2, protein involved in the light harvesting complex of photosystem II	LHCII-4.2 - CP29 - model .2 is better than model .1	thylakoid-integral
AT3G08940.2	light harvesting complex photosystem II	LHCII-4.2 - CP29 - model .2 is better than model .1	thylakoid-integral
AT3G09050.1	unknown protein; FUNCTIONS IN: molecular_function unknown; INVOLVED IN: biological_process unknown; LOCATED IN: chloroplast thylakoid membrane, chloroplast; EXPRESSED IN: 21 plant structures; EXPRESSED DURING: 13 growth stages; Has 120 Blast hits to	unknown protein	thylakoid
AT3G09150.1	Required for biosynthesis of the tetrapyrrole phytochrome chromophore phytochromobilin. Encodes phytochromobilin synthase, a ferredoxin-dependent biliverdin reductase. It is necessary for coupling the expression of some nuclear genes to the functional state of the chloroplast.	phytochromobilin:ferredoxin oxidoreductase/ phytochromobilin synthase (HY2)	plastid stroma
AT3G09150.2	phytochromobilin:ferredoxin oxidoreductase, chloroplast / phytochromobilin synthase (HY2)	phytochromobilin:ferredoxin oxidoreductase/ phytochromobilin synthase (HY2)	plastid stroma
AT3G09150.3	phytochromobilin:ferredoxin oxidoreductase, chloroplast / phytochromobilin synthase (HY2)	phytochromobilin:ferredoxin oxidoreductase/ phytochromobilin synthase (HY2)	plastid stroma
AT3G09210.1	plastid transcriptionally active 13	KOW domain-containing transcription factor (pTAC13)	plastid nucleoid
AT3G09250.1	Nuclear transport factor 2 (NTF2) family protein	UvrB/uvrC motif	plastid stroma
AT3G09250.2	Nuclear transport factor 2 (NTF2) family protein; FUNCTIONS IN: DNA binding, nuclease activity; INVOLVED IN: nucleotide-excision repair; EXPRESSED IN: 22 plant structures; EXPRESSED DURING: 13 growth stages; CONTAINS InterPro DOMAIN/s: UvrB/UvrC protein (InterPro:IPR001943); BEST Arabidopsis thaliana protein match is: Nuclear transport factor 2 (NTF2) family protein (TAIR:AT4G10925.3).	UvrB/uvrC motif	plastid stroma
AT3G09490.1	Tetratricopeptide repeat (TPR)-like superfamily protein; FUNCTIONS IN: binding; INVOLVED IN: photosynthesis, light reaction; LOCATED IN: chloroplast thylakoid lumen; EXPRESSED IN: 16 plant structures; EXPRESSED DURING: 9 growth stages; CONTAINS InterPro DOMAIN/s: Tetratricopeptide-like helical (InterPro:IPR011990), Tetratricopeptide repeat-containing (InterPro:IPR013026), Tetratricopeptide repeat…	Tetratricopeptide repeat (TPR) protein	plastid stroma
AT3G09580.1	FAD/NAD(P)-binding oxidoreductase family protein	amine oxidase family	plastid
AT3G09650.1	Tetratricopeptide repeat (TPR)-like superfamily protein	HCF152 (HIGH CHLOROPHYLL FLUORESCENCE 152)	plastid nucleoid
AT3G10050.1	L-O-methylthreonine resistant 1	threonine dehydratase (OMR1)	stroma
AT3G10060.1	FKBP-like peptidyl-prolyl cis-trans isomerase family protein	Isomerases TAT lTP	thylakoid-peripheral-lumenal-side
AT3G10130.1	SOUL heme-binding family protein	SOUL heme-binding (HBP3)	plastoglobules
AT3G10230.1	lycopene cyclase	lycopene beta cyclase (LYC)	plastid
AT3G10230.2	Encodes a protein with lycopene &#946;-cyclase activity. This enzyme uses the linear, symmetrical lycopene as substrate. However, unlike the &#949;-cyclase which adds only one ring, the &#946;-cyclase introduces a ring at both ends of lycopene to form the bicyclic &#946;-carotene.	lycopene beta cyclase (LYC)	plastid
AT3G10270.1	DNA GYRASE B1	DNA gyrase B1 - dual targeted plastids and mitochondria	plastid nucleoid; mitochondria
AT3G10350.1	P-loop containing nucleoside triphosphate hydrolases superfamily protein	anion-transporting ATPase family protein,	plastid
AT3G10350.2	P-loop containing nucleoside triphosphate hydrolases superfamily protein; FUNCTIONS IN: ATP binding; INVOLVED IN: cellular metal ion homeostasis, anion transport; LOCATED IN: membrane; EXPRESSED IN: 23 plant structures; EXPRESSED DURING: 13 growth stages; CONTAINS InterPro DOMAIN/s: ATPase, anion-transporting (InterPro:IPR003348); BEST Arabidopsis thaliana protein match is: Anion-transporting ATP…	anion-transporting ATPase family protein,	plastid
AT3G10420.1	P-loop containing nucleoside triphosphate hydrolases superfamily protein; FUNCTIONS IN: nucleoside-triphosphatase activity, nucleotide binding; LOCATED IN: chloroplast; EXPRESSED IN: 20 plant structures; EXPRESSED DURING: 12 growth stages; CONTAINS InterPro DOMAIN/s: ATPase, AAA+ type, core (InterPro:IPR003593); BEST Arabidopsis thaliana protein match is: P-loop containing nucleoside triphosphate…	SPD1 (seedling plastid development 1) (claimed in intermembrane envelope space)	plastid
AT3G10420.2	P-loop containing nucleoside triphosphate hydrolases superfamily protein	SPD1 (seedling plastid development 1) (claimed in intermembrane envelope space)	plastid
AT3G10620.1	nudix hydrolase homolog 26	diadenosine 5',5'''-P1,P4-tetraphosphate hydrolase (AtNUDX26)	plastid
AT3G10670.1	non-intrinsic ABC protein 7	SUFC (AtNAP7) - part of SUFBC2D complex - Fe-S assembly	plastid stroma
AT3G10690.1	DNA GYRASE A	DNA gyrase A (TAC) - dual targeted mito and plastids	plastid; mitochondria
AT3G10840.1	alpha/beta-Hydrolases superfamily protein	Lysophospholipase (lipid gene database; Beisson)	envelope
AT3G10940.1	dual specificity protein phosphatase (DsPTP1) family protein	protein phosphatase-related	plastid stroma
AT3G11050.1	ferritin 2	Ferritin-2	plastid
AT3G11170.1	Chloroplastic enzyme responsible for the synthesis of 16:3 and 18:3 fatty acids from galactolipids, sulpholipids and phosphatidylglycerol. Uses ferredoxin as electron donor. Gene expression is induced by wounding in shoot and root. The wound-response in shoot is independent of jasmonic acid mediated pathway whereas the root response is mediated by jasmonic acid.	Plastidial Linoleate Desaturase (FAD7/FAD8) (Lipid Gene Database: Beisson)	envelope-inner-integral
AT3G11560.1	LETM1-like protein; LOCATED IN: chloroplast, chloroplast envelope; EXPRESSED IN: 22 plant structures; EXPRESSED DURING: 13 growth stages; BEST Arabidopsis thaliana protein match is: LETM1-like protein (TAIR:AT5G06220.2); Has 56 Blast hits to 54 proteins in 10 species: Archae - 0; Bacteria - 0; Metazoa - 0; Fungi - 0; Plants - 56; Viruses - 0; Other Eukaryotes - 0 (source: NCBI BLink).	unknown protein (PG in mutant?)	envelope
AT3G11560.2	LETM1-like protein; LOCATED IN: chloroplast, chloroplast envelope; EXPRESSED IN: 22 plant structures; EXPRESSED DURING: 13 growth stages; CONTAINS InterPro DOMAIN/s: LETM1-like (InterPro:IPR011685); BEST Arabidopsis thaliana protein match is: LETM1-like protein (TAIR:AT5G06220.2); Has 461 Blast hits to 445 proteins in 157 species: Archae - 0; Bacteria - 8; Metazoa - 136; Fungi - 162; Plants - 104…	unknown protein (PG in mutant?)	envelope
AT3G11560.3	LETM1-like protein; LOCATED IN: chloroplast, chloroplast envelope; EXPRESSED IN: 22 plant structures; EXPRESSED DURING: 13 growth stages; CONTAINS InterPro DOMAIN/s: LETM1-like (InterPro:IPR011685); BEST Arabidopsis thaliana protein match is: LETM1-like protein (TAIR:AT5G06220.2); Has 461 Blast hits to 445 proteins in 157 species: Archae - 0; Bacteria - 8; Metazoa - 136; Fungi - 162; Plants - 104…	unknown protein (PG in mutant?)	envelope
AT3G11560.4	LETM1-like protein	unknown protein (PG in mutant?)	envelope
AT3G11630.1	Encodes a 2-Cys peroxiredoxin (2-Cys PrxA) that contains two catalytic Cys residues.	2-Cys Peroxiredoxin A (Prx A; formerly named BAS1)	thylakoid-peripheral-stromal-side; plastid stroma
AT3G11670.1	Responsible for the final assembly of galactolipids in photosynthetic membranes. Provides stability to the PS I core complex (e.g. subunits PsaD, PsaE).	digalactosyl diacylglycerol (DGDG) synthase 1 (DGD1)	envelope-outer
AT3G11670.2	UDP-Glycosyltransferase superfamily protein	digalactosyl diacylglycerol (DGDG) synthase 1 (DGD1)	envelope-outer
AT3G11945.1	homogentisate prenyltransferase	homogentisate prenyltransferase HST or PDS2 (derived from At3g11950); involved in PQ9 synthesis	envelope
AT3G11945.2	Encodes a protein involved in plastoquinone-9 biosynthesis. The enzyme possesses homogentisate prenyltransferase activity and was shown to use solanesyl diphosphate, farnesyl diphosphate and geranylgeranyldiphosphate as prenyl donors, but not phytyldiphosphate. This gene At3g11945 derives from a split of At3g11950, publications Tian et al (2007) and Sadre et al (2006) refer to this gene as At3g11…	homogentisate prenyltransferase HST or PDS2 (derived from At3g11950); involved in PQ9 synthesis	envelope
AT3G11980.1	Similar to fatty acid reductases.	Fatty acyl carrier protein reductaseMaleSterile2 (MS2) (in pollen)	plastid
AT3G12080.1	GTP-binding family protein	GTPase EngA-1 (EMBRYO DEFECTIVE 2738) (ENGA-1)	plastid
AT3G12080.2	GTP-binding family protein	GTPase EngA-1 (EMBRYO DEFECTIVE 2738) (ENGA-1)	plastid
AT3G12345.1	unknown protein; LOCATED IN: chloroplast; Has 35333 Blast hits to 34131 proteins in 2444 species: Archae - 798; Bacteria - 22429; Metazoa - 974; Fungi - 991; Plants - 531; Viruses - 0; Other Eukaryotes - 9610 (source: NCBI BLink).	unknown protein	thylakoid
AT3G12600.1	nudix hydrolase homolog 16	nucleoside diphosphate hydrolase (AtNUDX16)	plastid
AT3G12600.2	nudix hydrolase homolog 16 (NUDT16); FUNCTIONS IN: hydrolase activity; EXPRESSED IN: 24 plant structures; EXPRESSED DURING: 15 growth stages; CONTAINS InterPro DOMAIN/s: NUDIX hydrolase domain-like (InterPro:IPR015797), NUDIX hydrolase, conserved site (InterPro:IPR020084), NUDIX hydrolase domain (InterPro:IPR000086); BEST Arabidopsis thaliana protein match is: nudix hydrolase homolog 12 (TAIR:AT1…	nucleoside diphosphate hydrolase (AtNUDX16)	plastid
AT3G12700.1	Eukaryotic aspartyl protease family protein; FUNCTIONS IN: aspartic-type endopeptidase activity; INVOLVED IN: proteolysis; LOCATED IN: cellular_component unknown; EXPRESSED IN: 21 plant structures; EXPRESSED DURING: 13 growth stages; CONTAINS InterPro DOMAIN/s: Peptidase aspartic (InterPro:IPR021109), Peptidase aspartic, catalytic (InterPro:IPR009007), Peptidase A1 (InterPro:IPR001461), Peptidase…	aspartyl protease (NANA) (plastid location reported in 22987884 is surprising)	plastid
AT3G12700.2	Eukaryotic aspartyl protease family protein; FUNCTIONS IN: aspartic-type endopeptidase activity; INVOLVED IN: proteolysis; LOCATED IN: cellular_component unknown; EXPRESSED IN: 21 plant structures; EXPRESSED DURING: 13 growth stages; CONTAINS InterPro DOMAIN/s: Peptidase aspartic (InterPro:IPR021109), Peptidase aspartic, catalytic (InterPro:IPR009007), Peptidase A1 (InterPro:IPR001461), Peptidase…	aspartyl protease (NANA) (plastid location reported in 22987884 is surprising)	plastid
AT3G12780.1	phosphoglycerate kinase 1	phosphoglycerate kinase-1 (PGK-1)	plastid stroma
AT3G12930.1	Lojap-related protein	Iojap-related	plastid stroma
AT3G13070.1	CBS domain-containing protein / transporter associated domain-containing protein; FUNCTIONS IN: molecular_function unknown; INVOLVED IN: biological_process unknown; LOCATED IN: chloroplast; EXPRESSED IN: 22 plant structures; EXPRESSED DURING: 13 growth stages; CONTAINS InterPro DOMAIN/s: Protein of unknown function DUF21 (InterPro:IPR002550), Transporter-associated domain (InterPro:IPR005170), Cy…	CBS domain-containing protein / transporter associated domain-containing protein	envelope
AT3G13120.1	Ribosomal protein S10p/S20e family protein; FUNCTIONS IN: structural constituent of ribosome, RNA binding; INVOLVED IN: translation; LOCATED IN: small ribosomal subunit, chloroplast; EXPRESSED IN: 22 plant structures; EXPRESSED DURING: 13 growth stages; CONTAINS InterPro DOMAIN/s: Ribosomal protein S10 subgroup (InterPro:IPR005731), Ribosomal protein S10, conserved site (InterPro:IPR018268), Ribo…	30S ribosomal protein S10	plastid ribosome
AT3G13120.2	Ribosomal protein S10p/S20e family protein	30S ribosomal protein S10	plastid ribosome
AT3G13180.1	NOL1/NOP2/sun family protein / antitermination NusB domain-containing protein	NOL1/NOP2/sun family protein / antitermination NusB domain-containing protein	plastid
AT3G13470.1	TCP-1/cpn60 chaperonin family protein	Cpn60-beta-1	plastid stroma
AT3G13490.1	Lysyl-tRNA synthetase, class II	tRNA synthetase class II (D, K and N) protein (dual targeted cTP/mTP)	plastid stroma; mitochondria
AT3G13740.1	Ribonuclease III family protein; FUNCTIONS IN: RNA binding, ribonuclease III activity; INVOLVED IN: RNA processing; EXPRESSED IN: 21 plant structures; EXPRESSED DURING: 13 growth stages; CONTAINS InterPro DOMAIN/s: Ribonuclease III (InterPro:IPR000999); BEST Arabidopsis thaliana protein match is: Ribonuclease III family protein (TAIR:AT1G55140.1); Has 1542 Blast hits to 1541 proteins in 746 speci…	Ribonuclease III family protein	plastid
AT3G13740.2	Ribonuclease III family protein; FUNCTIONS IN: RNA binding, ribonuclease III activity; INVOLVED IN: RNA processing; EXPRESSED IN: 21 plant structures; EXPRESSED DURING: 13 growth stages; CONTAINS InterPro DOMAIN/s: Ribonuclease III (InterPro:IPR000999); BEST Arabidopsis thaliana protein match is: Ribonuclease III family protein (TAIR:AT1G55140.1).	Ribonuclease III family protein	plastid
AT3G14050.1	RELA/SPOT homolog 2	RelA/SpoT homologue 2 (RSH2) - ppGpp synthase/hydrolase predicted	plastid
AT3G14110.1	Tetratricopeptide repeat (TPR)-like superfamily protein	Flu gene - TPR motif, regulation tetrapyrole biosynthesis	thylakoid; envelope-inner
AT3G14110.2	Tetratricopeptide repeat (TPR)-like superfamily protein	Flu gene - TPR motif, regulation tetrapyrole biosynthesis	thylakoid; envelope-inner
AT3G14110.3	Encodes a novel coiled-coil, TPR domain containing protein that is localized to the chloroplast membrane and is involved in chlorophyll biosynthesis. Mutants accumulate protochlorophyllide, an intermediate in the chlorophyll biosynthesis pathway, in dark and release singlet oxygen in plastids in a controlled and non-invasive manner upon a dark/light shift.	Flu gene - TPR motif, regulation tetrapyrole biosynthesis	thylakoid; envelope-inner
AT3G14420.1	Aldolase-type TIM barrel family protein; FUNCTIONS IN: glycolate oxidase activity; INVOLVED IN: oxidation reduction, metabolic process; LOCATED IN: in 7 components; EXPRESSED IN: cotyledon, fruit, guard cell, juvenile leaf, leaf; EXPRESSED DURING: seedling growth; CONTAINS InterPro DOMAIN/s: Aldolase-type TIM barrel (InterPro:IPR013785), FMN-dependent alpha-hydroxy acid dehydrogenase, active site…	glycolate oxidase-1 (GOX-1) - peroxisome & plastid	plastid; peroxisome
AT3G14420.2	Aldolase-type TIM barrel family protein	glycolate oxidase-1 (GOX-1) - peroxisome & plastid	plastid; peroxisome
AT3G14420.3	Aldolase-type TIM barrel family protein; FUNCTIONS IN: glycolate oxidase activity; INVOLVED IN: oxidation reduction, metabolic process; LOCATED IN: in 6 components; EXPRESSED IN: cotyledon, fruit, guard cell, leaf; EXPRESSED DURING: seedling growth; CONTAINS InterPro DOMAIN/s: Aldolase-type TIM barrel (InterPro:IPR013785), FMN-dependent alpha-hydroxy acid dehydrogenase, active site (InterPro:IPR0…	glycolate oxidase-1 (GOX-1) - peroxisome & plastid	plastid; peroxisome
AT3G14420.4	Aldolase-type TIM barrel family protein; FUNCTIONS IN: glycolate oxidase activity; INVOLVED IN: oxidation reduction, metabolic process; LOCATED IN: cytosolic ribosome, apoplast, chloroplast, peroxisome, membrane; EXPRESSED IN: cotyledon, fruit, guard cell, leaf; EXPRESSED DURING: seedling growth; CONTAINS InterPro DOMAIN/s: Aldolase-type TIM barrel (InterPro:IPR013785), FMN-dependent alpha-hydrox…	glycolate oxidase-1 (GOX-1) - peroxisome & plastid	plastid; peroxisome
AT3G14420.5	Aldolase-type TIM barrel family protein; FUNCTIONS IN: glycolate oxidase activity; INVOLVED IN: oxidation reduction, metabolic process; LOCATED IN: apoplast, chloroplast, peroxisome, membrane; EXPRESSED IN: cotyledon, guard cell, leaf; EXPRESSED DURING: seedling growth; CONTAINS InterPro DOMAIN/s: Aldolase-type TIM barrel (InterPro:IPR013785), FMN-dependent alpha-hydroxy acid dehydrogenase, activ…	glycolate oxidase-1 (GOX-1) - peroxisome & plastid	plastid; peroxisome
AT3G14420.6	Aldolase-type TIM barrel family protein; FUNCTIONS IN: glycolate oxidase activity; INVOLVED IN: oxidation reduction, metabolic process; LOCATED IN: apoplast, chloroplast, peroxisome, membrane; EXPRESSED IN: cotyledon, guard cell, leaf; EXPRESSED DURING: seedling growth; CONTAINS InterPro DOMAIN/s: Aldolase-type TIM barrel (InterPro:IPR013785), FMN-dependent alpha-hydroxy acid dehydrogenase, activ…	glycolate oxidase-1 (GOX-1) - peroxisome & plastid	plastid; peroxisome
AT3G14440.1	Encodes 9-cis-epoxycarotenoid dioxygenase, a key enzyme in the biosynthesis of abscisic acid. Regulated in response to drought and salinity. Expressed in roots, flowers and seeds. Localized to the chloroplast stroma and thylakoid membrane.	11,12 (11',12') 9-cis-epoxycarotenoid dioxygenase (NCED3) (maize VP14 is likely orthologue)	plastid
AT3G14550.1	Encodes a protein with geranylgeranyl pyrophosphate synthase activity involved in isoprenoid biosynthesis. The enzyme appears to be targeted to the chloroplast in epidermal cells and guard cells of leaves, and in etioplasts in roots.	geranylgeranyl pyrophosphate synthase 3 (GGPS3)	plastid
AT3G14900.1	unknown protein; FUNCTIONS IN: molecular_function unknown; INVOLVED IN: embryo development; LOCATED IN: chloroplast; EXPRESSED IN: 19 plant structures; EXPRESSED DURING: 13 growth stages; Has 17135 Blast hits to 10204 proteins in 644 species: Archae	homolog of rice SWL1 (PMID 24151203)	plastid stroma
AT3G14930.1	HEME1; FUNCTIONS IN: uroporphyrinogen decarboxylase activity; INVOLVED IN: response to cadmium ion; LOCATED IN: chloroplast stroma, chloroplast; EXPRESSED IN: 23 plant structures; EXPRESSED DURING: 14 growth stages; CONTAINS InterPro DOMAIN/s: Uroporphyrinogen decarboxylase HemE (InterPro:IPR006361), Uroporphyrinogen decarboxylase (URO-D) (InterPro:IPR000257); BEST Arabidopsis thaliana protein ma…	uroporphyrinogen decarboxylase (UPD)	plastid stroma
AT3G14930.2	Uroporphyrinogen decarboxylase	uroporphyrinogen decarboxylase (UPD)	plastid stroma
AT3G14930.3	Uroporphyrinogen decarboxylase	uroporphyrinogen decarboxylase (UPD)	plastid stroma
AT3G15000.1	cobalt ion binding	RIP1 - mitochondria & plastid	plastid; mitochondria
AT3G15095.1	unknown protein; FUNCTIONS IN: molecular_function unknown; INVOLVED IN: biological_process unknown; LOCATED IN: chloroplast; EXPRESSED IN: 22 plant structures; EXPRESSED DURING: 13 growth stages; Has 9762 Blast hits to 6439 proteins in 764 species: A	HCF243 protein - stability D1 protein	plastid
AT3G15095.2	unknown protein; FUNCTIONS IN: molecular_function unknown; INVOLVED IN: biological_process unknown; EXPRESSED IN: 22 plant structures; EXPRESSED DURING: 13 growth stages; Has 9396 Blast hits to 6248 proteins in 757 species: Archae - 72; Bacteria - 13	HCF243 protein - stability D1 protein	plastid
AT3G15095.3	unknown protein; FUNCTIONS IN: molecular_function unknown; INVOLVED IN: biological_process unknown; EXPRESSED IN: 22 plant structures; EXPRESSED DURING: 13 growth stages; Has 30201 Blast hits to 17322 proteins in 780 species: Archae - 12; Bacteria -	HCF243 protein - stability D1 protein	plastid
AT3G15110.1	unknown protein; FUNCTIONS IN: molecular_function unknown; INVOLVED IN: biological_process unknown; LOCATED IN: chloroplast thylakoid membrane; EXPRESSED IN: 20 plant structures; EXPRESSED DURING: 13 growth stages; CONTAINS InterPro DOMAIN/s: Protein	unknown protein (plastid?)	plastid
AT3G15190.1	chloroplast 30S ribosomal protein S20, putative	30S ribosomal protein S20	plastid ribosome
AT3G15360.1	thioredoxin M-type 4	thioredoxin m4	thylakoid-peripheral-stromal-side; plastid stroma
AT3G15520.1	Cyclophilin-like peptidyl-prolyl cis-trans isomerase family protein	peptidyl-prolyl cis-trans isomerase TLP38	thylakoid-peripheral-lumenal-side
AT3G15690.1	Single hybrid motif superfamily protein; LOCATED IN: chloroplast; EXPRESSED IN: 22 plant structures; EXPRESSED DURING: 13 growth stages; CONTAINS InterPro DOMAIN/s: Single hybrid motif (InterPro:IPR011053), Biotin/lipoyl attachment (InterPro:IPR000089); BEST Arabidopsis thaliana protein match is: Single hybrid motif superfamily protein (TAIR:AT1G52670.1); Has 1933 Blast hits to 1932 proteins in 8…	putative biotin carboxyl carrier protein (BCCP)	envelope-inner-peripheral-stromal-side
AT3G15690.2	Single hybrid motif superfamily protein	putative biotin carboxyl carrier protein (BCCP)	envelope-inner-peripheral-stromal-side
AT3G15840.1	post-illumination chlorophyll fluorescence increase	PIFI (post-illumination chl fluorescence increase)	plastid
AT3G15840.2	Encodes a chloroplast-targeted protein localized in the stroma that is a novel component essential for NDH-mediated non-photochemical reduction of the plastoquinone pool in chlororespiratory electron transport.	PIFI (post-illumination chl fluorescence increase)	plastid
AT3G15840.3	Encodes a chloroplast-targeted protein localized in the stroma that is a novel component essential for NDH-mediated non-photochemical reduction of the plastoquinone pool in chlororespiratory electron transport.	PIFI (post-illumination chl fluorescence increase)	plastid
AT3G15840.4	Encodes a chloroplast-targeted protein localized in the stroma that is a novel component essential for NDH-mediated non-photochemical reduction of the plastoquinone pool in chlororespiratory electron transport.	PIFI (post-illumination chl fluorescence increase)	plastid
AT3G15840.5	Encodes a chloroplast-targeted protein localized in the stroma that is a novel component essential for NDH-mediated non-photochemical reduction of the plastoquinone pool in chlororespiratory electron transport.	PIFI (post-illumination chl fluorescence increase)	plastid
AT3G15850.1	fatty acid desaturase 5	fatty acid desaturase 5 (FAD5) or acyl-desaturase 3 (ADS3)	plastid
AT3G15900.1	unknown protein; FUNCTIONS IN: molecular_function unknown; INVOLVED IN: biological_process unknown; LOCATED IN: chloroplast; EXPRESSED IN: 23 plant structures; EXPRESSED DURING: 13 growth stages; Has 26 Blast hits to 26 proteins in 10 species: Archae - 0; Bacteria - 0; Metazoa - 0; Fungi - 0; Plants - 26; Viruses - 0; Other Eukaryotes - 0 (source: NCBI BLink).	unknown protein (likely plastid)	plastid
AT3G16000.1	MAR binding filament-like protein 1	MFP1 - nucleoid binding	plastid nucleoid
AT3G16140.1	photosystem I subunit H-1	psaH-1 - subunit VI	thylakoid-integral
AT3G16250.1	NDH-dependent cyclic electron flow 1	NDF4 or NDH-U or PnsB3 - with Fe-S center	thylakoid
AT3G16290.1	AAA-type ATPase family protein	FTSHi2, inactive FTSH (likely envelope)	plastid
AT3G16480.1	mitochondrial processing peptidase alpha subunit (MPPalpha); FUNCTIONS IN: metalloendopeptidase activity, catalytic activity, zinc ion binding, metal ion binding; INVOLVED IN: proteolysis; LOCATED IN: in 8 components; EXPRESSED IN: 24 plant structures; EXPRESSED DURING: 14 growth stages; CONTAINS InterPro DOMAIN/s: Peptidase M16, zinc-binding site (InterPro:IPR001431), Peptidase M16, C-terminal (…	alpha-subunit mitochondrial processing peptidase (?-MPP2) dual-plastids&mito	plastid; mitochondria
AT3G16950.1	lipoamide dehydrogenase 1	E3 -dihydrolipoamide dehydrogenase 1, plastidic (ptlpd1)	plastid
AT3G16950.2	encodes a plastid lipoamide dehydrogenase, subunit of the pyruvate dehydrogenase complex which provides acetyl-CoA for de novo fatty acid biosynthesis. The gene is highly expressed in developing seeds.	E3 -dihydrolipoamide dehydrogenase 1, plastidic (ptlpd1)	plastid
AT3G17040.1	high chlorophyll fluorescent 107	HCF107 TPR - psbH expression (mbb1 homol, C. reinharditii.)	plastid stroma
AT3G17040.2	It is a RNA tetratricopeptide repeat-containing protein required for normal processing of transcripts from the polycistronic chloroplast psbB-psbT-psbH-petB-petD operon coding for proteins of the photosystem II and cytochrome b6/f complexes. Localizes to the chloroplast membrane. Involved in regulating plastidial gene expression and biogenesis.	HCF107 TPR - psbH expression (mbb1 homol, C. reinharditii.)	plastid stroma
AT3G17170.1	Translation elongation factor EF1B/ribosomal protein S6 family protein	Translation elongation factor EF1B/ribosomal protein S6 family protein	plastid
AT3G17470.1	Ca2+-activated RelA/spot homolog	Ca2+ activated RelA/SpoT homologue (CRSH) - ppGpp synthase	plastid
AT3G17800.1	mRNA level of the MEB5.2 gene (At3g17800) remains unchanged after cutting the inflorescence stem	unknown protein (DUF760)	plastid
AT3G17800.2	mRNA level of the MEB5.2 gene (At3g17800) remains unchanged after cutting the inflorescence stem	unknown protein (DUF760)	plastid
AT3G17810.1	pyrimidine 1	dihydropyrimidine dehydrogenase (DHODH) also PYD1; homologue of C reinhardtii Tba1; translation D1 proteins	plastid
AT3G17830.1	Molecular chaperone Hsp40/DnaJ family protein	J-domain protein DjA4 (type 1)	plastid
AT3G17930.1	unknown protein; FUNCTIONS IN: molecular_function unknown; INVOLVED IN: biological_process unknown; LOCATED IN: chloroplast thylakoid membrane; EXPRESSED IN: 22 plant structures; EXPRESSED DURING: 13 growth stages; CONTAINS InterPro DOMAIN/s: Protein	DAC - ctb6f assembly factor	thylakoid
AT3G17970.1	translocon at the outer membrane of chloroplasts 64-III	TPR protein (homology to Toc64V)	envelope-outer
AT3G18110.1	Pentatricopeptide repeat (PPR) superfamily protein	Pentatricopeptide repeat (PPR) protein	plastid nucleoid
AT3G18270.1	a cytochrome P450 pseudogene. the second half of the gene overlaps perfectly with the other gene model.	CYP77A5P (cytochrome P450, family 77, subfamily A, polypeptide 5 pseudogene); catalytic	plastid stroma
AT3G18390.1	CRS1 / YhbY (CRM) domain-containing protein	unknown protein - CRS1 / YhbY domain (EMB1865)	plastid nucleoid
AT3G18420.1	Protein prenylyltransferase superfamily protein	tetratricopeptide repeat (TPR) protein	envelope
AT3G18680.1	Amino acid kinase family protein	aspartate/glutamate/uridylate kinase; Defect in pasA/B transcript accumulation (DPT1)	plastid stroma
AT3G18870.1	Mitochondrial transcription termination factor family protein	mTERF domain protein	plastid
AT3G18890.1	NAD(P)-binding Rossmann-fold superfamily protein	Tic62 -interacts with FNR (dual localized thylakoid & envelope)	thylakoid; envelope-inner-peripheral-stromal-side
AT3G19160.1	Encodes cytokinin synthase.	IPT8 -adenylate isopentenyltransferase	plastid
AT3G19170.1	Zinc metalloprotease pitrilysin subfamily A. Signal peptide degrading enzyme targeted to mitochondria and chloroplasts. Expressed only in siliques and flowers	PREP1 - (AtZnMP) metalloprotease dually targeted mito & plastid	plastid stroma; mitochondria
AT3G19170.2	Zinc metalloprotease pitrilysin subfamily A. Signal peptide degrading enzyme targeted to mitochondria and chloroplasts. Expressed only in siliques and flowers	PREP1 - (AtZnMP) metalloprotease dually targeted mito & plastid	plastid stroma; mitochondria
AT3G19180.1	paralog of ARC6	PARC 6 or CDP1 or ARC6H	envelope-inner
AT3G19180.2	Encodes a chloroplast division factor located in the plastid inner envelope with its N-terminus exposed to the stroma. PARC6 influences FtsZ assembly and is required for recruitment of PDV1 during chloroplast division.	PARC 6 or CDP1	envelope-inner
AT3G19220.1	protein disulfide isomerases	protein disulfide isomerase - CYO1/SCO2 - white cotelydon	thylakoid
AT3G19480.1	D-3-phosphoglycerate dehydrogenase	D-3-phosphoglycerate dehydrogenase 3-PGDH	plastid stroma
AT3G19490.1	sodium:hydrogen antiporter 1	ATNHD1 ( Na/H antiporter 1); sodium:hydrogen antiporter	envelope-inner
AT3G19720.1	P-loop containing nucleoside triphosphate hydrolases superfamily protein	ARC5 (also DRP5B) dually targeted plastid & peroxisome	peroxisome; envelope-outer
AT3G19720.2	P-loop containing nucleoside triphosphate hydrolases superfamily protein	ARC5 (also DRP5B) dually targeted plastid & peroxisome	peroxisome; envelope-outer
AT3G19810.1	Protein of unknown function (DUF177)	protein DUF177A - needed for 23S RNA accumulation	plastid
AT3G19900.1	unknown protein; FUNCTIONS IN: molecular_function unknown; INVOLVED IN: biological_process unknown; LOCATED IN: chloroplast; EXPRESSED IN: 23 plant structures; EXPRESSED DURING: 13 growth stages; CONTAINS InterPro DOMAIN/s: Protein of unknown functio	unknown protein	plastid stroma
AT3G20230.1	Ribosomal L18p/L5e family protein	50S ribosomal protein L18 (RPL18)	plastid ribosome
AT3G20320.1	trigalactosyldiacylglycerol2	phoshatidic acid-binding protein (TGD2)	envelope-inner
AT3G20320.2	Encodes a permease-like component of an ABC transporter involved in lipid transfer from ER to chloroplast. A phosphatidic acid-binding protein with a predicted mycobacterial cell entry domain. It is tethered to the inner chloroplast envelope membrane facing the outer envelope membrane. Presumed bacterial orthologs of TGD1 and TGD2 in Gram-negative bacteria are typically organized in transcription…	phoshatidic acid-binding protein (TGD2)	envelope-inner
AT3G20330.1	PYRIMIDINE B	chloroplast aspartate transcarbamylase / ATCase (PYRB)	plastid stroma
AT3G20390.1	endoribonuclease L-PSP family protein	Reactive Intermediate Deaminase A (RidA)	thylakoid-peripheral-stromal-side; plastid stroma
AT3G20440.1	BE1 ia a putative glycoside hydrolase. It plays vital roles during embryogenesis and in carbohydrate metabolism. Mutation in BE1 has pleotrophic effect on the whole plant development.	alpha-amylase- branching enzyme 1 ((BE1/EMB2729)	plastid
AT3G20440.2	Alpha amylase family protein	alpha-amylase- branching enzyme 1 ((BE1/EMB2729)	plastid
AT3G20440.3	BE1 ia a putative glycoside hydrolase. It plays vital roles during embryogenesis and in carbohydrate metabolism. Mutation in BE1 has pleotrophic effect on the whole plant development.	alpha-amylase- branching enzyme 1 ((BE1/EMB2729)	plastid
AT3G20540.2	polymerase gamma 1	DNA polymerase PolI-B- dually targeted mitochondria (model 1) & plastid (model 2)	plastid
AT3G20680.1	Domain of unknown function (DUF1995)	NAD(P)-binding Rossmann-fold domain protein (plastid?)	plastid
AT3G20930.1	RNA-binding (RRM/RBD/RNP motifs) family protein	ORRM1 (editing factor)	plastid
AT3G21055.1	Encodes photosystem II 5 kD protein subunit PSII-T. This is a nuclear-encoded gene (PsbTn) which also has a plastid-encoded paralog (PsbTc).	psbTn-1 - lTP	thylakoid-integral
AT3G21110.1	5'-phosphoribosyl-4-(N-succinocarboxamide)-5-aminoimidazole synthetase (PUR7, syn. SAICAR synthetase), catalyzes aspartate addition at the alpha-amino group to the growing purine backbone.	PUR7 (purin 7); phosphoribosylaminoimidazolesuccinocarboxamide synthase	plastid stroma
AT3G21110.2	purin 7	PUR7 (purin 7); phosphoribosylaminoimidazolesuccinocarboxamide synthase	plastid stroma
AT3G21140.1	Pyridoxamine 5'-phosphate oxidase family protein; FUNCTIONS IN: FMN binding; LOCATED IN: chloroplast; EXPRESSED IN: 23 plant structures; EXPRESSED DURING: 13 growth stages; CONTAINS InterPro DOMAIN/s: FMN-binding split barrel (InterPro:IPR012349), Pyridoxamine 5&apos;-phosphate oxidase-like, FMN-binding domain (InterPro:IPR011576), FMN-binding split barrel, related (InterPro:IPR009002); BEST Arab…	Pyridoxamine 5'-phosphate oxidase family protein	plastid
AT3G21200.1	proton gradient regulation 7	PGR7 - GluTR binding protein (GBP)	thylakoid-peripheral-stromal-side
AT3G21580.2	cobalt ion transmembrane transporter	cobalt ion transporter (model 2 )	envelope
AT3G22690.1	CONTAINS InterPro DOMAIN/s: Protein of unknown function DUF1685 (InterPro:IPR012881), Pentatricopeptide repeat (InterPro:IPR002885); BEST Arabidopsis thaliana protein match is: Tetratricopeptide repeat (TPR)-like superfamily protein (TAIR:AT2G29760.1); Has 49784 Blast hits to 14716 proteins in 280 species: Archae - 2; Bacteria - 10; Metazoa - 107; Fungi - 167; Plants - 48594; Viruses - 0; Other E…	YS1 - DYW and PPR protein - editing rpoB	plastid
AT3G22840.1	Chlorophyll A-B binding family protein	Lil1.1 - Elip1	thylakoid-integral
AT3G22890.1	ATP sulfurylase 1	ATP sulfurylase (ATPS1)	plastid stroma
AT3G22960.1	Pyruvate kinase family protein	pyruvate kinase-1 (typically homotetramer)	plastid stroma
AT3G23070.1	CRM family member 3A	CFM3a - dual targeted, plastid & mitochondria	plastid stroma; mitochondria
AT3G23400.1	Plastid-lipid associated protein PAP / fibrillin family protein	fibrillin 4 (FBN4)	plastoglobules
AT3G23700.1	Nucleic acid-binding proteins superfamily	S1 RNA-binding/ribosomal protein (SRRP1)	plastid stroma
AT3G23710.1	Tic22-like family protein	Tic22-III (non green plastid?)	plastid
AT3G23790.1	AMP-dependent synthetase and ligase family protein	Long-Chain Acyl-CoA Synthetase (AAE16) (Lipid Gene Database; Beisson)	plastid
AT3G23920.1	beta-amylase 1	thioredoxin regulated beta-amylase 1 (TR-BAM1 or BMY7 )	plastid
AT3G23940.1	dehydratase family	dihydroxyacid dehydratase	plastid stroma
AT3G23940.2	dehydratase family	dihydroxyacid dehydratase	plastid stroma
AT3G24190.1	Protein kinase superfamily protein	ABC1 kinase 6 (ABC1K6)	plastoglobules
AT3G24220.1	A member of gene NCED-related gene family, encodes 9-cis-epoxycarotenoid dioxygenase, a key enzyme in the biosynthesis of abscisic acid. The expression of this gene declines during the first 12h of imbibition.	11,12 (11',12') 9-cis-epoxycarotenoid dioxygenase (NCED6)	plastid
AT3G24430.1	ATP binding	hcf101 - 2Fe-2S assembly PSI (also NFU-1)	plastid stroma
AT3G24590.1	plastidic type i signal peptidase 1	Plsp1 (processes TOC75 and lumenal OEC23& 33,PC)	thylakoid-peripheral-lumenal-side; envelope
AT3G25480.1	Rhodanese/Cell cycle control phosphatase superfamily protein	rhodanese-like domain	thylakoid
AT3G25660.1	Amidase family protein	Glu-tRNA(Gln) amidotransferase subunit A (GATA or GLU-ADT subunit A) - dual targeted mito&chloro	plastid stroma; mitochondria
AT3G25680.1	FUNCTIONS IN: molecular_function unknown; INVOLVED IN: biological_process unknown; LOCATED IN: chloroplast; EXPRESSED IN: 21 plant structures; EXPRESSED DURING: 13 growth stages; CONTAINS InterPro DOMAIN/s: S-layer homology domain (InterPro:IPR001119	unknown protein S-layer homology domain	envelope
AT3G25690.1	actin binding protein required for normal chloroplast positioning	CHUP1 (CHLOROPLAST UNUSUAL POSITIONING 1)	envelope-outer
AT3G25690.2	Hydroxyproline-rich glycoprotein family protein	CHUP1 (CHLOROPLAST UNUSUAL POSITIONING 1)	envelope-outer
AT3G25690.3	actin binding protein required for normal chloroplast positioning	CHUP1 (CHLOROPLAST UNUSUAL POSITIONING 1)	envelope-outer
AT3G25740.1	Encodes a plastid localized methionine aminopeptidase. Formerly called MAP1C, now called MAP1B.	methionine aminopeptidase - MAP1C - dual targeted mito&chloro	plastid; mitochondria
AT3G25760.1	allene oxide cyclase 1	allene oxide cyclase 1 (OAC1;ERD12-1)	plastid
AT3G25770.1	allene oxide cyclase 2	allene oxide cyclase 2 (OAC2;ERD12-2)	thylakoid-peripheral-stromal-side
AT3G25780.1	allene oxide cyclase 3	allene oxide cyclase 3 (OAC3;ERD12-3)	plastid
AT3G25860.1	2-oxoacid dehydrogenases acyltransferase family protein	E2 - dihydrolipoamide acetyltransferase, plastid - subunit of pyruvate dehydrogenase complex	plastid
AT3G25920.1	ribosomal protein L15	50S ribosomal protein L15	plastid ribosome
AT3G26060.1	encodes periredoxin Q which decomposes peroxides and plays a role in the protection of the photosynthetic apparatus	Peroxiredoxin Q (Prx Q) (monomeric)	plastid
AT3G26060.2	Thioredoxin superfamily protein	Peroxiredoxin Q (Prx Q) (monomeric)	plastid
AT3G26070.1	Plastid-lipid associated protein PAP / fibrillin family protein	fibrillin 3a (FBN3a)	thylakoid-peripheral-stromal-side
AT3G26080.1	plastid-lipid associated protein PAP / fibrillin family protein; FUNCTIONS IN: structural molecule activity; INVOLVED IN: biological_process unknown; LOCATED IN: chloroplast thylakoid membrane, chloroplast; CONTAINS InterPro DOMAIN/s: Plastid lipid-associated protein/fibrillin (InterPro:IPR006843); BEST Arabidopsis thaliana protein match is: Plastid-lipid associated protein PAP / fibrillin family…	fibrillin 3b (FBN3b)	thylakoid-peripheral-stromal-side
AT3G26570.1	low affinity phosphate transporter	PHt2;1 Phosphate translocator - Na+/Pi transporter	envelope-inner-integral
AT3G26570.2	phosphate transporter 2;1	PHt2;1 Phosphate translocator - Na+/Pi transporter	envelope-inner-integral
AT3G26580.1	Tetratricopeptide repeat (TPR)-like superfamily protein	TCP34 - TPR protein DNA interaction (TAC)	thylakoid; plastid stroma
AT3G26650.1	Encodes one of the two subunits forming the photosynthetic glyceraldehyde-3-phosphate dehydrogenase (GAPDH) and as such a constituent of the supramolecular complex with phosphoribulokinase (PRK) thought to be linked by a small peptide encoded by CP12-2. GapA-1 is coordinately expressed by light with PRK and CP12-2. The enzyme activity, tested in leaf protein extracts dropped significantly after e…	glyceraldehyde 3-phosphate dehydrogenase A-1 (GAPA-1)	plastid stroma
AT3G26690.1	Encodes AtNUDT13, a mitochondrial Nudix hydrolase specific for long-chain diadenosine polyphosphates.	nucleoside diphosphate hydrolase (AtNUDX13)	plastid
AT3G26690.2	nudix hydrolase homolog 13	nucleoside diphosphate hydrolase (AtNUDX13)	plastid
AT3G26710.1	cofactor assembly of complex C	CCB1 Protein ; cytochrome b6 heme biogenesis	thylakoid-integral
AT3G26740.1	CCR-like	light responsive protein-related - CCL (CCR-LIKE) also LIR1	plastid
AT3G26840.1	Esterase/lipase/thioesterase family protein	Phytyl ester synthase 2 (PES2) or Diacyl glycerol transferase 4 (DAGAT 4)	plastoglobules
AT3G26900.1	Encodes a protein with some sequence similarity to shikimate kinases, but a truncated form of this protein (lacking a putative N-terminal chloroplast transit peptide) does not have shikimate kinase activity in vitro. skl1-3 mutants have a variegated phenotype and skl1-8 mutants have an albino phenotype consistent with the observation of chloroplast defects in these mutants.	shikimate kinase SKL1	plastid stroma
AT3G26900.2	Encodes a protein with some sequence similarity to shikimate kinases, but a truncated form of this protein (lacking a putative N-terminal chloroplast transit peptide) does not have shikimate kinase activity in vitro. skl1-3 mutants have a variegated phenotype and skl1-8 mutants have an albino phenotype consistent with the observation of chloroplast defects in these mutants.	shikimate kinase SKL1	plastid stroma
AT3G26900.3	shikimate kinase like 1	shikimate kinase SKL1	plastid stroma
AT3G27110.1	Peptidase family M48 family protein; FUNCTIONS IN: metalloendopeptidase activity; INVOLVED IN: proteolysis; LOCATED IN: chloroplast, membrane; EXPRESSED IN: 22 plant structures; EXPRESSED DURING: 13 growth stages; CONTAINS InterPro DOMAIN/s: Peptidase M48 (InterPro:IPR001915); Has 2654 Blast hits to 2654 proteins in 909 species: Archae - 247; Bacteria - 2042; Metazoa - 0; Fungi - 12; Plants - 34;…	Plastoglobular M48 protease (PGM48)	plastoglobules
AT3G27110.2	Peptidase family M48 family protein	Plastoglobular M48 protease (PGM48)	plastoglobules
AT3G27160.1	Ribosomal protein S21 family protein	30S ribosomal protein S21 (GSH1)	plastid ribosome
AT3G27190.1	One of the homologous genes predicted to encode proteins with UPRT domains (Uracil phosphoribosyltransferase). Five of these genes (At5g40870, At3g27190, At1g55810, At4g26510 and At3g27440) show a high level of identity, and are annotated as also containing a N-terminal uracil kinase (UK) domain. These genes are referred to as UKL1 (UK-like 1), UKL2, UKL3, UKL4 and UKL5, respectively.	uridine kinase-like 2 (UKL2)	plastid
AT3G27690.1	photosystem II light harvesting complex gene 2.3	LHCII-2.3	thylakoid-integral
AT3G27740.1	carbamoyl phosphate synthetase A	carbamoyl phosphate synthetase small subunit	plastid stroma
AT3G27740.2	Encodes carbamoyl phosphate synthetase (CPS) small subunit (carA), also named as VEN6. Heterologous expression of the Arabidopsis VEN3 and VEN6 genes in a CPS-deficient Escherichia coli strain fully restored bacterial growth in minimal medium, demonstrating the enzymatic activity of the VEN3 and VEN6 proteins.	carbamoyl phosphate synthetase small subunit	plastid stroma
AT3G27750.1	FUNCTIONS IN: molecular_function unknown; INVOLVED IN: biological_process unknown; LOCATED IN: chloroplast; EXPRESSED IN: 16 plant structures; EXPRESSED DURING: 12 growth stages; BEST Arabidopsis thaliana protein match is: Vacuolar sorting protein 9	AtTHA8 - PPR protein - homologue of maize THA8	plastid
AT3G27830.1	ribosomal protein L12-A	50S ribosomal protein L12-A (homologous to L12-C)	plastid ribosome
AT3G27840.1	50S ribosomal protein L12-B	ribosomal protein L12-B	plastid
AT3G27850.1	50S ribosomal protein L12-C	50S ribosomal protein L12-C (homologous to L12-A)	plastid ribosome
AT3G27925.1	DegP protease 1	DEG1 protease (homohexamer)	thylakoid-peripheral-lumenal-side
AT3G28220.1	TRAF-like family protein; FUNCTIONS IN: molecular_function unknown; INVOLVED IN: response to salt stress; LOCATED IN: vacuole, chloroplast envelope; EXPRESSED IN: 19 plant structures; EXPRESSED DURING: 13 growth stages; CONTAINS InterPro DOMAIN/s: TRAF-like (InterPro:IPR008974), MATH (InterPro:IPR002083); BEST Arabidopsis thaliana protein match is: TRAF-like family protein (TAIR:AT1G58270.1); Has…	MATH domain-containing protein	plastid
AT3G28460.1	methyltransferases	RsmD - 16SrRNA methyltransferase	plastid
AT3G29185.1	Domain of unknown function (DUF3598)	unknown protein	plastid
AT3G29185.2	FUNCTIONS IN: molecular_function unknown; INVOLVED IN: biological_process unknown; LOCATED IN: chloroplast; EXPRESSED IN: 22 plant structures; EXPRESSED DURING: 14 growth stages; CONTAINS InterPro DOMAIN/s: Domain of unknown function DUF3598 (InterPro:IPR022017); Has 54 Blast hits to 54 proteins in 23 species: Archae - 0; Bacteria - 24; Metazoa - 0; Fungi - 0; Plants - 30; Viruses - 0; Other Euka…	unknown protein	plastid
AT3G29200.1	chorismate mutase 1	chorismate mutase 1 (CM1)	plastid stroma
AT3G29240.1	Protein of unknown function (DUF179); FUNCTIONS IN: molecular_function unknown; INVOLVED IN: biological_process unknown; LOCATED IN: chloroplast thylakoid lumen, chloroplast; EXPRESSED IN: 22 plant structures; EXPRESSED DURING: 13 growth stages; CONTAINS InterPro DOMAIN/s: Protein of unknown function DUF179 (InterPro:IPR003774); BEST Arabidopsis thaliana protein match is: Protein of unknown funct…	unknown function DUF179	plastid stroma
AT3G29240.2	Protein of unknown function (DUF179)	unknown function DUF179	plastid stroma
AT3G29320.1	Glycosyl transferase, family 35	starch phosphorylase-1	plastid stroma
AT3G43520.1	Transmembrane proteins 14C	unknown protein , glycine rich domain - thylakoid or envelope	plastid
AT3G43540.1	Protein of unknown function (DUF1350)	unknown protein 2	plastoglobules
AT3G43540.2	Protein of unknown function (DUF1350); FUNCTIONS IN: molecular_function unknown; INVOLVED IN: biological_process unknown; LOCATED IN: chloroplast; EXPRESSED IN: 22 plant structures; EXPRESSED DURING: 13 growth stages; CONTAINS InterPro DOMAIN/s: Protein of unknown function DUF1350 (InterPro:IPR010765); BEST Arabidopsis thaliana protein match is: Protein of unknown function (DUF1350) (TAIR:AT5G478…	unknown protein 2	plastoglobules
AT3G44620.1	protein tyrosine phosphatases;protein tyrosine phosphatases	protein phosphatase- Low molecular weight phosphotyrosine	plastid stroma
AT3G44620.2	protein tyrosine phosphatases;protein tyrosine phosphatases; FUNCTIONS IN: protein tyrosine phosphatase activity; INVOLVED IN: protein amino acid dephosphorylation; EXPRESSED IN: 24 plant structures; EXPRESSED DURING: 15 growth stages; CONTAINS InterPro DOMAIN/s: Protein-tyrosine phosphatase/arsenate reductase (InterPro:IPR000106), Protein-tyrosine phosphatase, low molecular weight (InterPro:IPR0…	protein phosphatase- Low molecular weight phosphotyrosine	plastid stroma
AT3G44720.1	Encodes a plastid-localized arogenate dehydratase involved in phenylalanine biosynthesis. Not less than six genes encoding ADT were identi&#64257;ed in the Arabidopsis genome: ADT1 [At1g11790]; ADT2 [At3g07630]; ADT3 [At2g27820]; ADT4 [At3g44720]; ADT5 [At5g22630]; and ADT6 [At1g08250].	arogenate dehydratase/ prephenate dehydratase (ADT4)	plastid stroma
AT3G44880.1	Pheophorbide a oxygenase family protein with Rieske [2Fe-2S] domain	Pheophorbide a oxygenase (PaO) or ACD1	thylakoid
AT3G44890.1	ribosomal protein L9	50S ribosomal protein L9	plastid ribosome
AT3G45140.1	lipoxygenase 2	lipoxygenase AtLOX2, plastid	plastid stroma
AT3G46100.1	Histidyl-tRNA synthetase 1	His-tRNA synthetase (ATHRS1) / histidine--tRNA ligase (dual targeted)	plastid stroma; mitochondria
AT3G46610.1	Pentatricopeptide repeat (PPR-like) superfamily protein	Pentatricopeptide repeat (PPR) protein	plastid
AT3G46630.1	Protein of unknown function (DUF3223)	DCL-like	plastid
AT3G46740.1	translocon at the outer envelope membrane of chloroplasts 75-III	OEP75 (TOC75-III) = Chloroplast import-associated channel homolog	envelope-outer
AT3G46780.1	plastid transcriptionally active 16	unknown protein (pTAC16)	thylakoid
AT3G46790.1	Tetratricopeptide repeat (TPR)-like superfamily protein	CRR2 - RNA processing	plastid stroma
AT3G46980.1	phosphate transporter 4;3	ANTR4 also named APHT4;3	plastid
AT3G46980.2	phosphate transporter 4;3	ANTR4 also named APHT4;3	plastid
AT3G46980.3	Encodes an inorganic phosphate transporter (PHT4;3).	ANTR4 also named APHT4;3	plastid
AT3G47060.1	encodes an FtsH protease that is localized to the chloroplast	FtsH7	envelope
AT3G47070.1	LOCATED IN: thylakoid, chloroplast thylakoid membrane, chloroplast, chloroplast envelope; EXPRESSED IN: 22 plant structures; EXPRESSED DURING: 13 growth stages; CONTAINS InterPro DOMAIN/s: Thylakoid soluble phosphoprotein TSP9 (InterPro:IPR021584); H	thylakoid phosphoprotein (TSP9)	thylakoid-peripheral-stromal-side
AT3G47390.1	Encodes a protein that is believed to function as a pyrimidine reductase involved in riboflavin and FAD biosynthesis. phs1 was identified as a photosensitive mutant that shows reduced growth, chloroplast developmental abnormalities, reduced chlorophyll levels, increased oxidative stress, reduced NADPH/NADP+ ratios, reduced photosystem I electron transport, and reduced photosynthetic protein level…	PHS1 - deaminase riboflavin pathway	stroma
AT3G47390.2	cytidine/deoxycytidylate deaminase family protein	PHS1 - deaminase riboflavin pathway	stroma
AT3G47450.1	P-loop containing nucleoside triphosphate hydrolases superfamily protein	RIF1 - homologue of YqeH, a GTPase (misnamed NOA1)	plastid stroma
AT3G47450.2	P-loop containing nucleoside triphosphate hydrolases superfamily protein	RIF1 - homologue of YqeH, a GTPase (misnamed NOA1)	plastid stroma
AT3G47470.1	light-harvesting chlorophyll-protein complex I subunit A4	LHCI-4 - LHCI-730	thylakoid-integral
AT3G47490.1	HNH endonuclease	DNA endonuclease	plastid
AT3G47490.2	HNH endonuclease; BEST Arabidopsis thaliana protein match is: HNH endonuclease domain-containing protein (TAIR:AT1G18680.1); Has 35333 Blast hits to 34131 proteins in 2444 species: Archae - 798; Bacteria - 22429; Metazoa - 974; Fungi - 991; Plants - 531; Viruses - 0; Other Eukaryotes - 9610 (source: NCBI BLink).	DNA endonuclease	plastid
AT3G47490.3	HNH endonuclease; FUNCTIONS IN: endonuclease activity, nucleic acid binding; INVOLVED IN: biological_process unknown; LOCATED IN: chloroplast; EXPRESSED IN: 23 plant structures; EXPRESSED DURING: 13 growth stages; CONTAINS InterPro DOMAIN/s: HNH endonuclease (InterPro:IPR002711); BEST Arabidopsis thaliana protein match is: HNH endonuclease domain-containing protein (TAIR:AT1G18680.1).	DNA endonuclease	plastid
AT3G47520.1	malate dehydrogenase	plastid malate dehydrogenase [NAD] chlMDH	plastid stroma
AT3G47650.1	DnaJ/Hsp40 cysteine-rich domain superfamily protein	bundle-sheath defective protein 2 (bsd2) (DnaJ domain)	plastid stroma
AT3G47860.1	chloroplastic lipocalin	lipocalin	thylakoid
AT3G48110.1	glycine-tRNA ligases	Gly t-RNA synthetase (GlyRS-2) (EDD1) (dual targeted - cTP/mTP)	plastid stroma; mitochondria
AT3G48420.1	Haloacid dehalogenase-like hydrolase (HAD) superfamily protein	haloacid dehalogenase-like hydrolase-2	plastid stroma
AT3G48500.1	Nucleic acid-binding, OB-fold-like protein	nucleoid protein (pTAC10)	plastid nucleoid
AT3G48500.2	PIGMENT DEFECTIVE 312 (PDE312); LOCATED IN: plastid chromosome, chloroplast; EXPRESSED IN: 24 plant structures; EXPRESSED DURING: 13 growth stages; CONTAINS InterPro DOMAIN/s: Nucleic acid-binding, OB-fold-like (InterPro:IPR016027); Has 95 Blast hits to 93 proteins in 38 species: Archae - 0; Bacteria - 0; Metazoa - 5; Fungi - 14; Plants - 42; Viruses - 14; Other Eukaryotes - 20 (source: NCBI BLin…	nucleoid protein (pTAC10)	plastid nucleoid
AT3G48560.1	chlorsulfuron/imidazolinone resistant 1	acetolactate synthase	plastid stroma
AT3G48730.1	glutamate-1-semialdehyde 2,1-aminomutase 2 (GSA2); FUNCTIONS IN: glutamate-1-semialdehyde 2,1-aminomutase activity, pyridoxal phosphate binding, transaminase activity, catalytic activity; INVOLVED IN: porphyrin biosynthetic process; LOCATED IN: chloroplast stroma, chloroplast, chloroplast envelope; EXPRESSED IN: 23 plant structures; EXPRESSED DURING: 15 growth stages; CONTAINS InterPro DOMAIN/s: …	glutamate-1-semialdehyde 2,1-aminomutase 2 (GSA 2)	plastid stroma
AT3G48870.1	Encodes a nuclear encoded protein with similarity to Clpa regulatory subunit of CLP protease complex. The protein is localized to the chloroplast stroma. May function redundantly with TIC complex in chloroplast protein import.	ClpC2 (also named HSP93-III) - highly similar to ClpC1	plastid stroma
AT3G48870.2	Encodes a nuclear encoded protein with similarity to Clpa regulatory subunit of CLP protease complex. The protein is localized to the chloroplast stroma. May function redundantly with TIC complex in chloroplast protein import.	ClpC2 (also named HSP93-III) - highly similar to ClpC1	plastid stroma
AT3G49560.1	Mitochondrial import inner membrane translocase subunit Tim17/Tim22/Tim23 family protein; FUNCTIONS IN: protein transporter activity, P-P-bond-hydrolysis-driven protein transmembrane transporter activity; INVOLVED IN: protein transport; LOCATED IN: in 6 components; EXPRESSED IN: 23 plant structures; EXPRESSED DURING: 13 growth stages; CONTAINS InterPro DOMAIN/s: Sterile alpha motif, type 1 (Inter…	HP30-1 or TRIC-1 (PRAT family) - tRNA import in mitochon.	envelope-inner-integral; mitochondria
AT3G49680.1	Encodes a chloroplast branched-chain amino acid aminotransferase. Complements the yeast leu/iso-leu/val auxotrophy mutant.	branched-chain-amino-acid transaminase (ATBCAT-3)	plastid stroma
AT3G49680.2	Encodes a chloroplast branched-chain amino acid aminotransferase. Complements the yeast leu/iso-leu/val auxotrophy mutant.	branched-chain-amino-acid transaminase (ATBCAT-3)	plastid stroma
AT3G50380.1	Protein of unknown function (DUF1162)	unknown protein (DUF1162)	plastid
AT3G50820.1	photosystem II subunit O-2	psbO OEC33-like	thylakoid-peripheral-lumenal-side
AT3G51140.1	Protein of unknown function (DUF3353)	weak homolog of CDF1	envelope
AT3G51510.1	unknown protein; FUNCTIONS IN: molecular_function unknown; INVOLVED IN: biological_process unknown; LOCATED IN: chloroplast thylakoid membrane, chloroplast; EXPRESSED IN: 22 plant structures; EXPRESSED DURING: 13 growth stages; Has 42 Blast hits to 4	unknown protein - C/M	thylakoid
AT3G51820.1	UbiA prenyltransferase family protein	chlorophyll synthase (CHLG)	thylakoid
AT3G51870.1	Mitochondrial substrate carrier family protein	mitochondrial carrier family	envelope
AT3G52150.1	RNA-binding (RRM/RBD/RNP motifs) family protein; FUNCTIONS IN: RNA binding, nucleotide binding, nucleic acid binding; LOCATED IN: thylakoid, chloroplast thylakoid membrane, chloroplast stroma, chloroplast, chloroplast envelope; EXPRESSED IN: 24 plant structures; EXPRESSED DURING: 14 growth stages; CONTAINS InterPro DOMAIN/s: RNA recognition motif, RNP-1 (InterPro:IPR000504), Nucleotide-binding, a…	PSRP-2 associates with 30S (substitute 16S?)	plastid ribosome
AT3G52150.2	RNA-binding (RRM/RBD/RNP motifs) family protein	PSRP-2 associates with 30S (substitute 16S?)	plastid ribosome
AT3G52155.1	Phosphoglycerate mutase family protein	Phosphoglycerate mutase domain	plastid
AT3G52170.1	DNA binding; BEST Arabidopsis thaliana protein match is: hydroxyproline-rich glycoprotein family protein (TAIR:AT5G58210.4); Has 240 Blast hits to 221 proteins in 88 species: Archae - 6; Bacteria - 92; Metazoa - 40; Fungi - 6; Plants - 65; Viruses - 0; Other Eukaryotes - 31 (source: NCBI BLink).	PEND - PD2 - DNA binding - nucleoids (TAC)	plastid nucleoid
AT3G52170.2	DNA binding	PEND - PD2 - DNA binding - nucleoids (TAC)	plastid nucleoid
AT3G52180.1	dual specificity protein phosphatase (DsPTP1) family protein	protein tyrosine phosphatase, DSP4 (SEX4)	plastid stroma
AT3G52180.2	Encodes a plant-specific glucan phosphatase that contains a noncatalytic carbohydrate-binding module as well as a dual specificity protein phosphatase domain. SEX4 can dephosphorylate C6- and C3-glucosyl residues on native starch grains and related maltodextrin compounds in vitro. This protein interacts with the plant SnRK AKIN11, binds starch, and is localized in the chloroplast. sex4 mutants ha…	protein tyrosine phosphatase, DSP4 (SEX4)	plastid stroma
AT3G52230.1	unknown protein; FUNCTIONS IN: molecular_function unknown; INVOLVED IN: biological_process unknown; LOCATED IN: chloroplast outer membrane, chloroplast thylakoid membrane, chloroplast, chloroplast envelope; EXPRESSED IN: 24 plant structures; EXPRESSE	OM24 orthologue	envelope-outer
AT3G52380.1	chloroplast RNA-binding protein 33	RNA-binding protein cp33	plastid stroma
AT3G52420.1	outer envelope membrane protein 7	Outer envelope membrane protein OEP7 (homolog of pea OEP14)	envelope-outer
AT3G52750.1	Tubulin/FtsZ family protein	FtsZ2-2 plastid division - tubulin motifs	plastid stroma
AT3G52960.1	Thioredoxin superfamily protein; FUNCTIONS IN: oxidoreductase activity, antioxidant activity; INVOLVED IN: defense response to bacterium, peptidyl-cysteine S-nitrosylation; LOCATED IN: thylakoid, chloroplast stroma, chloroplast, plant-type cell wall; EXPRESSED IN: 25 plant structures; EXPRESSED DURING: 15 growth stages; CONTAINS InterPro DOMAIN/s: Thioredoxin fold (InterPro:IPR012335), Thioredoxi…	Peroxiredoxin IIE (PrxII E)	plastid stroma
AT3G53130.1	Cytochrome P450 superfamily protein	lutein - LUT1 -cytochrome P450-type monooxygenase CYP91C1; alpha hydroxylase	plastid
AT3G53170.1	Tetratricopeptide repeat (TPR)-like superfamily protein	Pentatricopeptide repeat (PPR) protein	plastid
AT3G53460.1	Encodes a nuclear gene with a consensus RNA-binding domain that is localized to the chloroplast.	RNA binding protein CP29 A' (RNP29A')	plastid stroma
AT3G53460.2	Encodes a nuclear gene with a consensus RNA-binding domain that is localized to the chloroplast.	RNA binding protein CP29 A' (RNP29A')	plastid stroma
AT3G53460.3	Encodes a nuclear gene with a consensus RNA-binding domain that is localized to the chloroplast.	RNA binding protein CP29 A' (RNP29A')	plastid stroma
AT3G53460.4	Encodes a nuclear gene with a consensus RNA-binding domain that is localized to the chloroplast.	RNA binding protein CP29 A' (RNP29A')	plastid stroma
AT3G53470.1	unknown protein; FUNCTIONS IN: molecular_function unknown; INVOLVED IN: biological_process unknown; LOCATED IN: chloroplast thylakoid membrane, chloroplast; EXPRESSED IN: 22 plant structures; EXPRESSED DURING: 13 growth stages; Has 35 Blast hits to 35 proteins in 13 species: Archae - 0; Bacteria - 0; Metazoa - 0; Fungi - 0; Plants - 35; Viruses - 0; Other Eukaryotes - 0 (source: NCBI BLink).	unknown protein	thylakoid
AT3G53470.2	unknown protein; FUNCTIONS IN: molecular_function unknown; INVOLVED IN: biological_process unknown; LOCATED IN: chloroplast thylakoid membrane, chloroplast; EXPRESSED IN: 22 plant structures; EXPRESSED DURING: 13 growth stages; Has 35 Blast hits to 35 proteins in 13 species: Archae - 0; Bacteria - 0; Metazoa - 0; Fungi - 0; Plants - 35; Viruses - 0; Other Eukaryotes - 0 (source: NCBI BLink).	unknown protein	thylakoid
AT3G53560.1	Tetratricopeptide repeat (TPR)-like superfamily protein	Tetratricopeptide repeat (TPR) protein	plastid
AT3G53580.1	diaminopimelate epimerase family protein	diaminopimelate epimerase family protein	plastid stroma
AT3G53700.1	Pentatricopeptide repeat (PPR) superfamily protein	pentatricopeptide repeat (PPR) protein	plastid
AT3G53900.1	uracil phosphoribosyltransferase	uracil phosphoribosyltransferase / UMP pyrophosphorylase,/ UPRTase	plastid stroma
AT3G53900.2	Encodes UPP, a plastidial uracil phosphoribosyltransferase (UPRT) involved in uracil salvage. Loss-of-function mutation causes dramatic growth retardation, a pale-green to albino phenotype, abnormal root morphology and chloroplastic disorders.	uracil phosphoribosyltransferase / UMP pyrophosphorylase,/ UPRTase	plastid stroma
AT3G53920.1	RNApolymerase sigma-subunit C	SIG3 sigma factor (SigC)	plastid
AT3G54050.1	Encodes a chloroplastic fructose 1,6-bisphosphate phosphatase. also known as HCEF1 (High Cyclic Electron Flow 1). hcef1 mutants have constitutively elevated electron flow (CEFI) and plants with antisense suppression of this enzyme have higher levels of net leaf photosynthesis and increased sucrose biosynthesis.	fructose-bisphosphatase (FBPA), high CEF1 (hcef1)	plastid stroma
AT3G54050.2	high cyclic electron flow 1	fructose-bisphosphatase (FBPA), high CEF1 (hcef1)	plastid stroma
AT3G54090.1	fructokinase-like 1	fructokinase-like 1 (FLN1) (pfkB-type carbohydrate kinase family) (TAC) - multiple locations	plastid nucleoid; nucleus; cytosol
AT3G54210.1	Ribosomal protein L17 family protein	50S ribosomal protein L17	plastid ribosome
AT3G54640.1	tryptophan synthase alpha chain	tryptophan synthase, alpha subunit (TSA1)	plastid stroma
AT3G54660.1	glutathione reductase	gluthatione reductase,	plastid stroma
AT3G54890.1	photosystem I light harvesting complex gene 1	LHCI-1-1 - LHCI-730	thylakoid-integral
AT3G54890.2	Encodes a component of the light harvesting complex associated with photosystem I.	LHCI-1-1 - LHCI-730	thylakoid-integral
AT3G54890.3	Encodes a component of the light harvesting complex associated with photosystem I.	LHCI-1-1 - LHCI-730	thylakoid-integral
AT3G54890.4	Encodes a component of the light harvesting complex associated with photosystem I.	LHCI-1-1 - LHCI-730	thylakoid-integral
AT3G54900.1	CAX interacting protein 1	Glutaredoxin (formerly CAX-interacting protein 1; CAXIP1)	plastid
AT3G54960.1	Encodes a protein disulfide isomerase-like (PDIL) protein, a member of a multigene family within the thioredoxin (TRX) superfamily. Transcript levels for this gene are up-regulated in response to three different chemical inducers of ER stress (dithiothreitol, beta-mercaptoethanol, and tunicamycin). Neither AtIRE1-2 nor AtbZIP60 appear to be required for this response.	thioredoxin domain (ATPDIL1-3)	plastid
AT3G54960.2	Encodes a protein disulfide isomerase-like (PDIL) protein, a member of a multigene family within the thioredoxin (TRX) superfamily. Transcript levels for this gene are up-regulated in response to three different chemical inducers of ER stress (dithiothreitol, beta-mercaptoethanol, and tunicamycin). Neither AtIRE1-2 nor AtbZIP60 appear to be required for this response.	thioredoxin domain (ATPDIL1-3)	plastid
AT3G55010.1	encoding phosphoribosylformylglycinamidine cyclo-ligase (syn. AIR synthetase)that phosphorylates 5-phosphoribosyl-N-formylglycinamidine (FGAM) to form 5-aminoimidazole ribonucleotide (AIR)	phosphoribosylformylglycinamidine cyclo-ligase, chloroplast / phosphoribosyl-aminoimidazole synthetase / AIR synthase (PUR5)	plastid stroma
AT3G55010.2	phosphoribosylformylglycinamidine cyclo-ligase, chloroplast / phosphoribosyl-aminoimidazole synthetase / AIR synthase (PUR5)	phosphoribosylformylglycinamidine cyclo-ligase, chloroplast / phosphoribosyl-aminoimidazole synthetase / AIR synthase (PUR5)	plastid stroma
AT3G55040.1	glutathione transferase lambda 2	gluthatione Transferase Lamda -2 (GSTL2)	plastid stroma
AT3G55250.1	unknown protein; FUNCTIONS IN: molecular_function unknown; INVOLVED IN: biological_process unknown; LOCATED IN: mitochondrion, chloroplast, nucleus; EXPRESSED IN: 23 plant structures; EXPRESSED DURING: 13 growth stages; Has 46 Blast hits to 46 protei	PSA3- PSI assembly factor with PYG7	thylakoid-peripheral-stromal-side
AT3G55330.1	PsbP-like protein 1	OEC23-like-4 Tat lTP TL25.6 (PPL1)	thylakoid-peripheral-lumenal-side
AT3G55400.1	methionyl-tRNA synthetase / methionine--tRNA ligase / MetRS (cpMetRS)	Met-tRNA synthetase / methionine--tRNA ligase / MetRS (dual targeted)	plastid stroma; mitochondria
AT3G55400.2	methionyl-tRNA synthetase / methionine--tRNA ligase / MetRS (cpMetRS)	Met-tRNA synthetase / methionine--tRNA ligase / MetRS (dual targeted)	plastid stroma; mitochondria
AT3G55760.1	unknown protein; LOCATED IN: chloroplast stroma, chloroplast; EXPRESSED IN: 16 plant structures; EXPRESSED DURING: 10 growth stages; BEST Arabidopsis thaliana protein match is: unknown protein (TAIR:AT1G42430.2); Has 176 Blast hits to 125 proteins in 40 species: Archae - 0; Bacteria - 3; Metazoa - 19; Fungi - 9; Plants - 81; Viruses - 0; Other Eukaryotes - 64 (source: NCBI BLink).	LIKE EARLY STARVATION 1 (LESV)	plastid stroma
AT3G55760.2	unknown protein; LOCATED IN: chloroplast; EXPRESSED IN: 16 plant structures; EXPRESSED DURING: 10 growth stages; BEST Arabidopsis thaliana protein match is: unknown protein (TAIR:AT1G42430.2); Has 176 Blast hits to 125 proteins in 40 species: Archae - 0; Bacteria - 3; Metazoa - 19; Fungi - 9; Plants - 81; Viruses - 0; Other Eukaryotes - 64 (source: NCBI BLink).	LIKE EARLY STARVATION 1 (LESV)	plastid stroma
AT3G55760.3	unknown protein; EXPRESSED IN: 16 plant structures; EXPRESSED DURING: 10 growth stages; BEST Arabidopsis thaliana protein match is: unknown protein (TAIR:AT1G42430.2).	LIKE EARLY STARVATION 1 (LESV)	plastid stroma
AT3G55800.1	sedoheptulose-bisphosphatase	sedoheptulose-bisphosphatase (SBPase)	plastid stroma
AT3G56010.1	unknown protein; FUNCTIONS IN: molecular_function unknown; INVOLVED IN: biological_process unknown; LOCATED IN: chloroplast thylakoid membrane; EXPRESSED IN: 22 plant structures; EXPRESSED DURING: 13 growth stages; Has 25 Blast hits to 25 proteins in	unknown function	plastid
AT3G56040.1	UDP-glucose pyrophosphorylase 3	UDP-glucose pyrophosphorylase 3 (UGP3)	plastid
AT3G56090.1	Encodes FERRITIN 3, AtFER3. Ferritins are a class of 24-mer multi-meric proteins found in all kingdoms of life. Function as the main iron store in mammals. Evidence suggests that Arabidopsis ferritins are essential to protect cells against oxidative damage, but they do not constitute the major iron pool.	Ferritin-3	plastid stroma
AT3G56130.1	biotin/lipoyl attachment domain-containing protein	biotin carboxyl carrier protein of acetyl-CoA carboxylase (BCCP)	plastid
AT3G56130.2	biotin/lipoyl attachment domain-containing protein	biotin carboxyl carrier protein of acetyl-CoA carboxylase (BCCP)	plastid
AT3G56130.3	biotin/lipoyl attachment domain-containing protein; FUNCTIONS IN: binding; LOCATED IN: chloroplast; EXPRESSED IN: 22 plant structures; EXPRESSED DURING: 13 growth stages; CONTAINS InterPro DOMAIN/s: Single hybrid motif (InterPro:IPR011053), Biotin/lipoyl attachment (InterPro:IPR000089); BEST Arabidopsis thaliana protein match is: Single hybrid motif superfamily protein (TAIR:AT1G52670.1); Has 353…	biotin carboxyl carrier protein of acetyl-CoA carboxylase (BCCP)	plastid
AT3G56130.4	biotin/lipoyl attachment domain-containing protein	biotin carboxyl carrier protein of acetyl-CoA carboxylase (BCCP)	plastid
AT3G56140.1	Protein of unknown function (DUF399 and DUF3411)	reticulate family member RER6 (DUF399 domain)	envelope-inner-integral
AT3G56160.1	Sodium Bile acid symporter family	BASS4	envelope-inner-integral
AT3G56330.1	N2,N2-dimethylguanosine tRNA methyltransferase	N2,N2-dimethylguanosine tRNA methyltransferase	plastid
AT3G56650.1	Mog1/PsbP/DUF1795-like photosystem II reaction center PsbP family protein	OEC23-like-1	thylakoid-peripheral-lumenal-side
AT3G56690.1	Cam interacting protein 111	CIP111 (CAM INTERACTING PROTEIN 111); ATPase/ calmodulin binding	plastid
AT3G56710.1	sigma factor binding protein 1	SibI - Sig1 interacting factor	plastid stroma
AT3G56830.1	Protein of unknown function (DUF565)	YCF-20 npq6 homologue	plastid
AT3G56830.2	Similar in sequence to NPQ6 and NPQ7, but loss of function mutant does not exhibit a nonphotochemical quenching phenotype.	YCF-20 npq6 homologue	plastid
AT3G56830.3	Similar in sequence to NPQ6 and NPQ7, but loss of function mutant does not exhibit a nonphotochemical quenching phenotype.	YCF-20 npq6 homologue	plastid
AT3G56910.1	plastid-specific 50S ribosomal protein 5 (PSRP5); FUNCTIONS IN: molecular_function unknown; INVOLVED IN: biological_process unknown; LOCATED IN: thylakoid, chloroplast thylakoid membrane, chloroplast, chloroplast envelope; EXPRESSED IN: 22 plant structures; EXPRESSED DURING: 13 growth stages; Has 42 Blast hits to 42 proteins in 16 species: Archae - 0; Bacteria - 0; Metazoa - 2; Fungi - 0; Plants …	PSRP-5 associates with 50S	plastid ribosome
AT3G56940.1	dicarboxylate diiron protein, putative (Crd1)	dicarboxylate diiron protein (Crd1 or CHL27)	thylakoid-peripheral-stromal-side; envelope-inner-peripheral-stromal-side
AT3G56940.2	Encodes a putative ZIP protein with varying mRNA accumulation in leaves, stems and roots. Has a consensus carboxylate-bridged di-iron binding site.	dicarboxylate diiron protein (Crd1 or CHL27)	thylakoid-peripheral-stromal-side; envelope-inner-peripheral-stromal-side
AT3G57050.1	cystathionine beta-lyase	CYSTATHIONINE BETA-LYASE (CBL)	plastid
AT3G57050.2	Encodes second enzyme in the methionine biosynthetic pathway	CYSTATHIONINE BETA-LYASE (CBL)	plastid
AT3G57050.3	Encodes second enzyme in the methionine biosynthetic pathway	CYSTATHIONINE BETA-LYASE (CBL)	plastid
AT3G57090.1	Tetratricopeptide repeat (TPR)-like superfamily protein	tetratricopeptide repeat (TPR) protein	plastid; peroxisome; mitochondria
AT3G57180.1	P-loop containing nucleoside triphosphate hydrolases superfamily protein	BPG2- homologue of YqeH -GTPase	plastid
AT3G57190.1	peptide chain release factor, putative	Ribosomal peptide release factor B3 (PrfB3) - petB mRNA	plastid stroma
AT3G57280.1	Transmembrane proteins 14C	unknown protein	envelope
AT3G57430.1	Tetratricopeptide repeat (TPR)-like superfamily protein	OTP84 - PPR protein - editing ndhF, psbZ, ndhB	plastid
AT3G57560.1	N-acetyl-l-glutamate kinase	N-acetyl glutamate kinase - interacts with PII	plastid stroma
AT3G57610.1	adenylosuccinate synthase	adenylosuccinate synthetase (ADSS)	plastid stroma
AT3G57680.1	Peptidase S41 family protein	CTPA-like2 (CTPAL2)	thylakoid-peripheral-lumenal-side
AT3G58010.1	plastoglobulin 34kD (PGL34); FUNCTIONS IN: structural molecule activity; INVOLVED IN: biological_process unknown; LOCATED IN: thylakoid, thylakoid lumen, chloroplast thylakoid membrane, chloroplast, plastoglobule; EXPRESSED IN: 22 plant structures; EXPRESSED DURING: 13 growth stages; CONTAINS InterPro DOMAIN/s: Plastid lipid-associated protein/fibrillin (InterPro:IPR006843); BEST Arabidopsis thal…	fibrillin 7a (FBN7a)	plastoglobules
AT3G58140.1	phenylalanyl-tRNA synthetase class IIc family protein	Phe-tRNA synthetase (dual targeted - cTP/mTP)	plastid stroma; mitochondria
AT3G58610.1	ketol-acid reductoisomerase; FUNCTIONS IN: copper ion binding, ketol-acid reductoisomerase activity; INVOLVED IN: response to cadmium ion, branched chain family amino acid biosynthetic process; LOCATED IN: in 6 components; EXPRESSED IN: 26 plant structures; EXPRESSED DURING: 15 growth stages; CONTAINS InterPro DOMAIN/s: Acetohydroxy acid isomeroreductase, catalytic (InterPro:IPR013116), 6-phospho…	ketol-acid reductoisomerase	plastid stroma
AT3G58610.2	ketol-acid reductoisomerase; FUNCTIONS IN: copper ion binding, ketol-acid reductoisomerase activity; INVOLVED IN: branched chain family amino acid biosynthetic process; LOCATED IN: mitochondrion, apoplast, chloroplast; EXPRESSED IN: 25 plant structures; EXPRESSED DURING: 15 growth stages; CONTAINS InterPro DOMAIN/s: Acetohydroxy acid isomeroreductase, catalytic (InterPro:IPR013116), 6-phosphogluc…	ketol-acid reductoisomerase	plastid stroma
AT3G58610.3	ketol-acid reductoisomerase	ketol-acid reductoisomerase	plastid stroma
AT3G58830.1	haloacid dehalogenase (HAD) superfamily protein	phosphatidylglycerophosphate phosphatase1 (PGPP1) (haloacid dehalogenase (HAD) superfamily)	plastid
AT3G58990.1	isopropylmalate isomerase 1 (IPMI1); FUNCTIONS IN: hydro-lyase activity, 3-isopropylmalate dehydratase activity; INVOLVED IN: leucine biosynthetic process, metabolic process; LOCATED IN: plastid; EXPRESSED IN: 19 plant structures; EXPRESSED DURING: 9 growth stages; CONTAINS InterPro DOMAIN/s: 3-isopropylmalate dehydratase, small subunit-like (InterPro:IPR012305), Aconitase A/isopropylmalate dehyd…	3-isopropylmalate isomerase 1 (IMI1/SSU 3) - most likely involved in Met-derived glucosinolate synthesis	plastid stroma
AT3G59040.1	Tetratricopeptide repeat (TPR)-like superfamily protein; FUNCTIONS IN: molecular_function unknown; INVOLVED IN: biological_process unknown; LOCATED IN: chloroplast; EXPRESSED IN: 22 plant structures; EXPRESSED DURING: 13 growth stages; CONTAINS InterPro DOMAIN/s: Pentatricopeptide repeat (InterPro:IPR002885); BEST Arabidopsis thaliana protein match is: Pentatricopeptide repeat (PPR) superfamily p…	pentatricopeptide repeat (PPR) protein (model with cTP)	plastid nucleoid
AT3G59040.2	Tetratricopeptide repeat (TPR)-like superfamily protein	pentatricopeptide repeat (PPR) protein (model without cTP)	plastid nucleoid
AT3G59400.1	enzyme binding;tetrapyrrole binding	Porphyrin-binding protein enhances Mg-chelatase (GUN4)	plastid
AT3G59780.1	Rhodanese/Cell cycle control phosphatase superfamily protein	unknown protein	thylakoid
AT3G59840.1	unknown protein; FUNCTIONS IN: molecular_function unknown; INVOLVED IN: biological_process unknown; LOCATED IN: chloroplast, chloroplast envelope; EXPRESSED IN: 23 plant structures; EXPRESSED DURING: 13 growth stages; Has 72 Blast hits to 72 proteins	unknown protein	plastid
AT3G59870.1	unknown protein; FUNCTIONS IN: molecular_function unknown; INVOLVED IN: biological_process unknown; LOCATED IN: chloroplast; EXPRESSED IN: 23 plant structures; EXPRESSED DURING: 13 growth stages; BEST Arabidopsis thaliana protein match is: unknown protein (TAIR:AT2G43945.1); Has 292 Blast hits to 292 proteins in 84 species: Archae - 0; Bacteria - 122; Metazoa - 0; Fungi - 0; Plants - 46; Viruses …	unknown protein	plastid stroma
AT3G59980.1	Nucleic acid-binding, OB-fold-like protein	t-RNA binding protein	plastid stroma
AT3G60210.1	GroES-like family protein	Cpn10-2	plastid stroma
AT3G60370.1	FKBP-like peptidyl-prolyl cis-trans isomerase family protein	Isomerases	thylakoid-peripheral-lumenal-side
AT3G60620.1	cytidinediphosphate diacylglycerol synthase 5 (CDS5); FUNCTIONS IN: phosphatidate cytidylyltransferase activity; INVOLVED IN: phospholipid biosynthetic process; LOCATED IN: chloroplast, plastid, membrane, chloroplast envelope; EXPRESSED IN: 19 plant structures; EXPRESSED DURING: 13 growth stages; CONTAINS InterPro DOMAIN/s: Phosphatidate cytidylyltransferase (InterPro:IPR000374); BEST Arabidopsis…	CDP-Diacylglycerol Synthetase 5 (CDS5)	plastid
AT3G60750.1	Transketolase; FUNCTIONS IN: catalytic activity, transketolase activity; INVOLVED IN: response to cadmium ion, response to salt stress; LOCATED IN: chloroplast stroma, chloroplast, chloroplast envelope; EXPRESSED IN: 27 plant structures; EXPRESSED DURING: 17 growth stages; CONTAINS InterPro DOMAIN/s: Transketolase, bacterial-like (InterPro:IPR005478), Transketolase, N-terminal (InterPro:IPR005474…	transketolase-1 (TKL-1)	plastid stroma
AT3G60750.2	Transketolase; FUNCTIONS IN: catalytic activity, transketolase activity; EXPRESSED IN: 24 plant structures; EXPRESSED DURING: 16 growth stages; CONTAINS InterPro DOMAIN/s: Transketolase, N-terminal (InterPro:IPR005474), Transketolase, C-terminal (InterPro:IPR005476), Transketolase, C-terminal/Pyruvate-ferredoxin oxidoreductase, domain II (InterPro:IPR009014), Transketolase-like, pyrimidine-bindin…	transketolase-1 (TKL-1)	plastid stroma
AT3G60880.1	Encodes a dihydropicolinate synthase involved in lysine biosynthesis. The enzyme is allosterically inhibited by lysine. It is predicted to localize to the cholorplast.	dihydrodipicolinate synthase	plastid
AT3G60880.2	Encodes a dihydropicolinate synthase involved in lysine biosynthesis. The enzyme is allosterically inhibited by lysine. It is predicted to localize to the cholorplast.	dihydrodipicolinate synthase	plastid
AT3G61080.1	Protein kinase superfamily protein	ribulosamine/erythrulosamine3-kinase (deglycation of proteins)	plastid stroma
AT3G61320.1	Bestrophin-like protein	Bestrophin-like protein ATBEST1 (likely Cl- channel)	thylakoid
AT3G61470.1	photosystem I light harvesting complex gene 2	LHCI-2.1 - LHCI-680B	thylakoid-integral
AT3G61870.1	unknown protein; FUNCTIONS IN: molecular_function unknown; INVOLVED IN: biological_process unknown; LOCATED IN: chloroplast, chloroplast inner membrane, chloroplast envelope; EXPRESSED IN: 23 plant structures; EXPRESSED DURING: 14 growth stages; Has	unknown protein (integral membrane)	plastid
AT3G61870.2	unknown protein; FUNCTIONS IN: molecular_function unknown; INVOLVED IN: biological_process unknown; LOCATED IN: chloroplast, chloroplast inner membrane; EXPRESSED IN: 23 plant structures; EXPRESSED DURING: 14 growth stages; Has 35333 Blast hits to 34131 proteins in 2444 species: Archae - 798; Bacteria - 22429; Metazoa - 974; Fungi - 991; Plants - 531; Viruses - 0; Other Eukaryotes - 9610 (source:…	unknown protein (integral membrane)	plastid
AT3G62030.1	nuclear-encoded chloroplast stromal cyclophilin CYP20-3 (also known as ROC4). Protein is tyrosine-phosphorylated and its phosphorylation state is modulated in response to ABA in Arabidopsis thaliana seeds.	peptidylprolyl isomerase ROC4 (CYP20-3)	plastid stroma
AT3G62030.2	nuclear-encoded chloroplast stromal cyclophilin CYP20-3 (also known as ROC4). Protein is tyrosine-phosphorylated and its phosphorylation state is modulated in response to ABA in Arabidopsis thaliana seeds.	peptidylprolyl isomerase ROC4 (CYP20-3)	plastid stroma
AT3G62030.3	nuclear-encoded chloroplast stromal cyclophilin CYP20-3 (also known as ROC4). Protein is tyrosine-phosphorylated and its phosphorylation state is modulated in response to ABA in Arabidopsis thaliana seeds.	peptidylprolyl isomerase ROC4 (CYP20-3)	plastid stroma
AT3G62410.1	CP12 domain-containing protein 2	CP12 domain-containing protein	plastid stroma
AT3G62530.1	ARM repeat superfamily protein; FUNCTIONS IN: lyase activity, zinc ion binding, metal ion binding; INVOLVED IN: biological_process unknown; LOCATED IN: mitochondrion, nucleolus, chloroplast, phycobilisome; CONTAINS InterPro DOMAIN/s: Armadillo-like helical (InterPro:IPR011989), Armadillo-type fold (InterPro:IPR016024), PBS lyase HEAT-like repeat (InterPro:IPR004155); BEST Arabidopsis thaliana pro…	PBS lyase HEAT-like repeat-containing protein- dual localized in plastid & mitochondria	plastid; mitochondria
AT3G62880.1	Homologous to pea OEP16 and barley pPORA (OEP16), a member of Arabidopsis OEP16 family.	OEP16-like	plastid
AT3G62880.2	Mitochondrial import inner membrane translocase subunit Tim17/Tim22/Tim23 family protein	OEP16-like	plastid
AT3G62910.1	Peptide chain release factor 1	ribosome peptide chain release factor, AtPRF1 (APG3)	plastid
AT3G63110.1	Encodes cytokinin synthase involved in cytokinin biosynthesis. IPT3 subcellular localization is modulated by farnesylation- when farnesylated it is localized to the nucleus, otherwise to the chloroplast.	IPT3 -adenylate isopentenyltransferase	plastid
AT3G63140.1	chloroplast stem-loop binding protein of 41 kDa	Rap41 or CSP41A	plastid stroma
AT3G63160.1	FUNCTIONS IN: molecular_function unknown; INVOLVED IN: biological_process unknown; LOCATED IN: chloroplast outer membrane, thylakoid, chloroplast thylakoid membrane, chloroplast, chloroplast envelope; EXPRESSED IN: 21 plant structures; EXPRESSED DURING: 13 growth stages; BEST Arabidopsis thaliana protein match is: outer envelope membrane protein 7 (TAIR:AT3G52420.1); Has 26 Blast hits to 26 prote…	OEP6	envelope-outer-integral
AT3G63170.1	Chalcone-flavanone isomerase family protein	Fatty acid binding protein 1 (FAP1)	plastid stroma
AT3G63190.1	ribosome recycling factor, chloroplast precursor	Putative ribosome recycling factor	plastid stroma
AT3G63370.1	Tetratricopeptide repeat (TPR)-like superfamily protein	OTP86 - PPR protein - editing rps14	plastid
AT3G63410.1	S-adenosyl-L-methionine-dependent methyltransferases superfamily protein	vte3 - MPBQ/MSBQ methyl transferase (also APG1 or E37)	envelope-inner-integral
AT3G63490.1	Ribosomal protein L1p/L10e family	50S ribosomal protein L1	plastid ribosome
AT3G63490.2	Ribosomal protein L1p/L10e family; FUNCTIONS IN: structural constituent of ribosome, RNA binding; INVOLVED IN: translation, RNA processing; LOCATED IN: chloroplast thylakoid membrane, ribosome, chloroplast, membrane; EXPRESSED IN: 24 plant structures; EXPRESSED DURING: 14 growth stages; CONTAINS InterPro DOMAIN/s: Ribosomal protein L1 (InterPro:IPR002143), Ribosomal protein L1, 3-layer alpha/beta…	50S ribosomal protein L1	plastid ribosome
AT4G00030.1	Plastid-lipid associated protein PAP / fibrillin family protein	fibrillin 9 (FBN9)	thylakoid-peripheral-stromal-side
AT4G00370.1	Major facilitator superfamily protein	ANTR1 - Pi transporter; also named PHT4;4	envelope-inner-integral
AT4G00490.1	beta-amylase 2	beta-amylase 2 (BAM2 or BMY9)	plastid stroma
AT4G00550.1	digalactosyl diacylglycerol deficient 2	digalactosyl diacylglycerol (DGDG) synthase 2 (DGD2)	envelope-outer
AT4G00620.1	Amino acid dehydrogenase family protein	tetrahydrofolate dehydrogenase/cyclohydrolase; Methenyltetrahydrofolate cyclohydrolase	plastid stroma
AT4G00630.1	K+ efflux antiporter 2	K+ efflux antiporter	envelope
AT4G00630.2	Encodes a K(+)/H(+) antiporter that modulates monovalent cation and pH homeostasis in plant chloroplasts or plastids.	K+ efflux antiporter	envelope
AT4G01010.1	member of Cyclic nucleotide gated channel family	Cyclic nucleotide gated channel 13 (CNGC13)	thylakoid
AT4G01030.1	pentatricopeptide (PPR) repeat-containing protein; CONTAINS InterPro DOMAIN/s: Pentatricopeptide repeat (InterPro:IPR002885); BEST Arabidopsis thaliana protein match is: Pentatricopeptide repeat (PPR) superfamily protein (TAIR:AT1G20230.1); Has 44944 Blast hits to 14972 proteins in 296 species: Archae - 1; Bacteria - 32; Metazoa - 191; Fungi - 174; Plants - 43677; Viruses - 0; Other Eukaryotes - …	Pentatricopeptide repeat (PPR) protein	plastid
AT4G01037.1	Ubiquitin carboxyl-terminal hydrolase family protein	homologue of maize WTF1	plastid stroma
AT4G01050.1	thylakoid rhodanese-like	thylakoid Rhodanese-like domain (TROL)	thylakoid
AT4G01150.1	unknown protein; FUNCTIONS IN: molecular_function unknown; INVOLVED IN: biological_process unknown; LOCATED IN: thylakoid, chloroplast thylakoid membrane, chloroplast, plastoglobule, chloroplast envelope; EXPRESSED IN: 23 plant structures; EXPRESSED	CURVATURE 1A (CURT1A)	thylakoid-integral
AT4G01150.2	unknown protein; FUNCTIONS IN: molecular_function unknown; INVOLVED IN: biological_process unknown; LOCATED IN: chloroplast thylakoid membrane, chloroplast, plastoglobule; EXPRESSED IN: 22 plant structures; EXPRESSED DURING: 14 growth stages; Has 30201 Blast hits to 17322 proteins in 780 species: Archae - 12; Bacteria - 1396; Metazoa - 17338; Fungi - 3422; Plants - 5037; Viruses - 0; Other Eukary…	CURVATURE 1A (CURT1A)	thylakoid-integral
AT4G01310.1	Ribosomal L5P family protein	50S ribosomal protein L5	plastid ribosome
AT4G01650.1	Polyketide cyclase / dehydrase and lipid transport protein; FUNCTIONS IN: molecular_function unknown; INVOLVED IN: biological_process unknown; LOCATED IN: chloroplast; EXPRESSED IN: 21 plant structures; EXPRESSED DURING: 13 growth stages; CONTAINS InterPro DOMAIN/s: Streptomyces cyclase/dehydrase (InterPro:IPR005031); BEST Arabidopsis thaliana protein match is: unknown protein (TAIR:AT5G08720.1);…	HCF145-like	plastid stroma
AT4G01650.2	Polyketide cyclase / dehydrase and lipid transport protein	HCF145-like	plastid stroma
AT4G01690.1	Encodes protoporphyrinogen oxidase (PPOX).	protoporphyrinogen oxidase (PPO) (PPOX)	plastid
AT4G01690.2	Encodes protoporphyrinogen oxidase (PPOX).	protoporphyrinogen oxidase (PPO) (PPOX)	plastid
AT4G01800.1	Albino or Glassy Yellow 1	cpSecA	thylakoid-peripheral-stromal-side; plastid stroma
AT4G01800.2	Encodes the ATPase subunit of the chloroplast Sec translocation machinery which plays an essential role in chloroplast biogenesis and the regulation of photosynthesis, the absence of which triggers a retrograde signal, eventually leading to a reprogramming of chloroplast and mitochondrial gene expression.	cpSecA	thylakoid-peripheral-stromal-side; plastid stroma
AT4G01883.1	Polyketide cyclase / dehydrase and lipid transport protein; LOCATED IN: chloroplast; CONTAINS InterPro DOMAIN/s: Streptomyces cyclase/dehydrase (InterPro:IPR005031); BEST Arabidopsis thaliana protein match is: Polyketide cyclase/dehydrase and lipid transport superfamily protein (TAIR:AT1G02475.1); Has 35333 Blast hits to 34131 proteins in 2444 species: Archae - 798; Bacteria - 22429; Metazoa - 97…	unknown protein, cyclase/dehydrase domain	plastid
AT4G01900.1	GLNB1 homolog	PII nitrogen sensing protein GLB I	plastid stroma
AT4G01940.1	NFU domain protein 1	CnfU-Ivb -2Fe-2S assembly PSI & Fd	plastid stroma
AT4G02260.1	RELA/SPOT homolog 1 (RSH1); FUNCTIONS IN: catalytic activity; INVOLVED IN: response to wounding; LOCATED IN: chloroplast; EXPRESSED IN: 24 plant structures; EXPRESSED DURING: 13 growth stages; CONTAINS InterPro DOMAIN/s: Metal-dependent phosphohydrolase, HD subdomain (InterPro:IPR006674), TGS-like (InterPro:IPR012676), TGS (InterPro:IPR004095), Metal-dependent phosphohydrolase, HD domain (InterPr…	RelA/SpoT homologue 1 (RSH1) - no ppGpp synthase activity	plastid
AT4G02260.2	RELA/SPOT homolog 1	RelA/SpoT homologue 1 (RSH1) - no ppGpp synthase activity	plastid
AT4G02260.3	RELA/SPOT homolog 1 (RSH1); FUNCTIONS IN: catalytic activity; INVOLVED IN: response to wounding; LOCATED IN: chloroplast; EXPRESSED IN: 24 plant structures; EXPRESSED DURING: 13 growth stages; CONTAINS InterPro DOMAIN/s: Metal-dependent phosphohydrolase, HD subdomain (InterPro:IPR006674), TGS-like (InterPro:IPR012676), TGS (InterPro:IPR004095), Metal-dependent phosphohydrolase, HD domain (InterPr…	RelA/SpoT homologue 1 (RSH1) - no ppGpp synthase activity	plastid
AT4G02510.1	translocon at the outer envelope membrane of chloroplasts 159	OEP86 (TOC159) (putative chloroplast outer envelope 86-like protein) OEP75 (TOC75)	envelope-outer
AT4G02520.1	Encodes glutathione transferase belonging to the phi class of GSTs. Naming convention according to Wagner et al. (2002). The expression of this gene is upregulated by herbicide safeners such as benoxacor and fenclorim.	glutathione transferase Phi (ATGSTF2) - very abundant - mutiple locations	stroma; plasma membrane; cytosol
AT4G02530.1	chloroplast thylakoid lumen protein	MAINTENANCE OF PHOTOSYSTEM II UNDER HIGH LIGHT (MPH2) (also TL16.5)	thylakoid-peripheral-lumenal-side
AT4G02770.1	Encodes a protein predicted by sequence similarity with spinach PsaD to be photosystem I reaction center subunit II (PsaD1)	psaD-2 subunit II - stromal side-tight	thylakoid-peripheral-stromal-side
AT4G02790.1	GTP-binding family protein	GTP-binding family protein	stroma
AT4G02990.1	Mitochondrial transcription termination factor family protein	mTERF domain protein RUGOSA2 (dual targeted chloro&mito)	plastid; mitochondria
AT4G03150.1	unknown protein; FUNCTIONS IN: molecular_function unknown; INVOLVED IN: biological_process unknown; LOCATED IN: chloroplast; EXPRESSED IN: 20 plant structures; EXPRESSED DURING: 13 growth stages; Has 30201 Blast hits to 17322 proteins in 780 species:	unknown protein	stroma
AT4G03200.1	catalytics	DUF255 motif and ATP/GTP-binding site motif A (P-loop)	stroma
AT4G03200.2	catalytics; FUNCTIONS IN: catalytic activity; LOCATED IN: chloroplast; EXPRESSED IN: 24 plant structures; EXPRESSED DURING: 13 growth stages; CONTAINS InterPro DOMAIN/s: Protein of unknown function DUF255 (InterPro:IPR004879), Six-hairpin glycosidase-like (InterPro:IPR008928), Thioredoxin-like fold (InterPro:IPR012336); Has 30201 Blast hits to 17322 proteins in 780 species: Archae - 12; Bacteria …	DUF255 motif and ATP/GTP-binding site motif A (P-loop)	stroma
AT4G03280.1	photosynthetic electron transfer C	petC - Rieske Fe-S protein	thylakoid-peripheral-lumenal-side
AT4G03280.2	Encodes the Rieske FeS center of cytochrome b6f complex. Gene is expressed in shoot but not in root. Mutant has reduced electron transport at saturating light intensities and Q-cycle activity is hypersensitive to acidification of the thylakoid lumen.	petC - Rieske Fe-S protein	thylakoid-peripheral-lumenal-side
AT4G03320.1	Encodes a component of the TIC (translocon at the inner envelope membrane of chloroplasts) protein translocation machinery mediating the protein translocation across the inner envelope of plastids. The Arabidopsis genome encodes four Tic20 homologous proteins, AT1G04940(Tic20-I), AT2G47840(Tic20-II), AT4G03320(Tic20-IV) and AT5G55710(Tic20-V).	Tic20-IV (group 1)- dual targeted plastid and mito's	mitochondria; envelope-inner-integral
AT4G03415.1	Protein phosphatase 2C family protein; FUNCTIONS IN: protein serine/threonine phosphatase activity, catalytic activity; LOCATED IN: plasma membrane; CONTAINS InterPro DOMAIN/s: Protein phosphatase 2C-related (InterPro:IPR001932), Protein phosphatase 2C (InterPro:IPR015655), Protein phosphatase 2C, N-terminal (InterPro:IPR014045); BEST Arabidopsis thaliana protein match is: Protein phosphatase 2C …	protein phosphatase 2C (PP2C)	plastid
AT4G03415.2	Protein phosphatase 2C family protein	protein phosphatase 2C (PP2C)	plastid
AT4G03520.1	Thioredoxin superfamily protein	thioredoxin m2	thylakoid-peripheral-stromal-side; plastid stroma
AT4G03520.2	chloroplast localized thioredoxin, similar to prokaryotic types.	thioredoxin m2	thylakoid-peripheral-stromal-side; plastid stroma
AT4G04020.1	fibrillin	fibrillin 1a (FBN1a)	plastoglobules
AT4G04330.1	Chaperonin-like RbcX protein	RBCX1 - needed for Rubisco assembly	plastid stroma
AT4G04350.1	tRNA synthetase class I (I, L, M and V) family protein	Leu-tRNA synthase (EMB2369 (EMBRYO DEFECTIVE 2369)	plastid stroma
AT4G04610.1	APS reductase 1	5'-adenylylsulfate reductase-1 (APR1)	plastid stroma
AT4G04640.1	ATPase, F1 complex, gamma subunit protein	CF1y - atpC	thylakoid-peripheral-stromal-side
AT4G04770.1	ATP binding cassette protein 1	SUFB (AtNAP1) - part of SUFBC2D complex - Fe-S assembly	plastid
AT4G04850.1	member of Putative potassium transporter family	KEA3 (K+ efflux antiporter 3); potassium:hydrogen antiporter	thylakoid-integral
AT4G04850.2	K+ efflux antiporter 3	KEA3 (K+ efflux antiporter 3); potassium:hydrogen antiporter	thylakoid-integral
AT4G05180.1	photosystem II subunit Q-2	psbQ OEC16-like Tat lTP	thylakoid-peripheral-lumenal-side
AT4G05390.1	root FNR 1	Root FNR1	plastid
AT4G05390.2	Encodes a root-type ferredoxin:NADP(H) oxidoreductase.	Root FNR1	plastid
AT4G08280.1	Thioredoxin superfamily protein	Glutaredoxin-like protein (DUF836)	plastid
AT4G08390.1	Encodes a chloroplastic stromal ascorbate peroxidase sAPX. Ascorbate peroxidases are enzymes that scavenge hydrogen peroxide in plant cells. Eight types of APX have been described for Arabidopsis: three cytosolic (APX1, APX2, APX6), two chloroplastic types (stromal sAPX, thylakoid tAPX), and three microsomal (APX3, APX4, APX5) isoforms.	stromal L-ascorbate peroxidase (sAPX) - dual mito & chloro)	plastid stroma; mitochondria
AT4G08390.2	Encodes a chloroplastic stromal ascorbate peroxidase sAPX. Ascorbate peroxidases are enzymes that scavenge hydrogen peroxide in plant cells. Eight types of APX have been described for Arabidopsis: three cytosolic (APX1, APX2, APX6), two chloroplastic types (stromal sAPX, thylakoid tAPX), and three microsomal (APX3, APX4, APX5) isoforms.	stromal L-ascorbate peroxidase (sAPX) - dual mito & chloro)	plastid stroma; mitochondria
AT4G08390.3	Encodes a chloroplastic stromal ascorbate peroxidase sAPX. Ascorbate peroxidases are enzymes that scavenge hydrogen peroxide in plant cells. Eight types of APX have been described for Arabidopsis: three cytosolic (APX1, APX2, APX6), two chloroplastic types (stromal sAPX, thylakoid tAPX), and three microsomal (APX3, APX4, APX5) isoforms.	stromal L-ascorbate peroxidase (sAPX) - dual mito & chloro)	plastid stroma; mitochondria
AT4G08390.4	Encodes a chloroplastic stromal ascorbate peroxidase sAPX. Ascorbate peroxidases are enzymes that scavenge hydrogen peroxide in plant cells. Eight types of APX have been described for Arabidopsis: three cytosolic (APX1, APX2, APX6), two chloroplastic types (stromal sAPX, thylakoid tAPX), and three microsomal (APX3, APX4, APX5) isoforms.	stromal L-ascorbate peroxidase (sAPX) - dual mito & chloro)	plastid stroma; mitochondria
AT4G09010.1	ascorbate peroxidase 4	TL29	thylakoid-peripheral-lumenal-side
AT4G09020.1	isoamylase 3	isoamylase 3 (ISA3)	plastid stroma
AT4G09040.1	RNA-binding (RRM/RBD/RNP motifs) family protein; FUNCTIONS IN: RNA binding, nucleotide binding, nucleic acid binding; INVOLVED IN: biological_process unknown; LOCATED IN: chloroplast stroma, chloroplast; EXPRESSED IN: leaf; CONTAINS InterPro DOMAIN/s: RNA recognition motif, RNP-1 (InterPro:IPR000504), Nucleotide-binding, alpha-beta plait (InterPro:IPR012677); BEST Arabidopsis thaliana protein mat…	RNA recognition motif (RRM) protein	plastid stroma
AT4G09040.2	RNA-binding (RRM/RBD/RNP motifs) family protein	RNA recognition motif (RRM) protein	plastid stroma
AT4G09080.1	Component of the translocon outer membrane (TOC) complex. Forms the outer envelope translocation channel (beta-barrel). Plays a role in preprotein conductance. Imported into chloroplast. Knockout mutants have abnormal etioplasts.	Toc75-IV	envelope-outer
AT4G09350.1	Chaperone DnaJ-domain superfamily protein	NDH subunit CRRJ - J-domain protein DjC85 (type 3) or NdhT	thylakoid
AT4G09620.1	Mitochondrial transcription termination factor family protein	mTERF domain protein	stroma
AT4G09650.1	ATP synthase delta-subunit gene	CF1d - atpD	thylakoid-peripheral-stromal-side
AT4G09730.1	RH39	DEAD box RNA helicase, RH39 (nara12) 23S rRNA processing	plastid nucleoid
AT4G10000.1	Thioredoxin family protein; FUNCTIONS IN: electron carrier activity, protein disulfide oxidoreductase activity; INVOLVED IN: cell redox homeostasis; LOCATED IN: chloroplast; EXPRESSED IN: 22 plant structures; EXPRESSED DURING: 13 growth stages; CONTAINS InterPro DOMAIN/s: Glutaredoxin (InterPro:IPR002109), Thioredoxin fold (InterPro:IPR012335), Thioredoxin-like fold (InterPro:IPR012336), Glutathi…	Glutathione S-transferase N-terminal domain	plastid
AT4G10000.2	Thioredoxin family protein; FUNCTIONS IN: electron carrier activity, protein disulfide oxidoreductase activity; INVOLVED IN: cell redox homeostasis; LOCATED IN: chloroplast; EXPRESSED IN: 22 plant structures; EXPRESSED DURING: 13 growth stages; CONTAINS InterPro DOMAIN/s: Glutaredoxin (InterPro:IPR002109), Thioredoxin fold (InterPro:IPR012335), Thioredoxin-like fold (InterPro:IPR012336), Glutathi…	Glutathione S-transferase N-terminal domain	plastid
AT4G10300.1	RmlC-like cupins superfamily protein	unknown protein (domains - cupin; DUF861)	plastid
AT4G10340.1	light harvesting complex of photosystem II 5	LHCII-5 - CP26	thylakoid-integral
AT4G10750.1	Phosphoenolpyruvate carboxylase family protein	HpcH/HpaI aldolase family protein	plastid stroma
AT4G11175.1	Nucleic acid-binding, OB-fold-like protein	translation initiation factor IF-1	plastid stroma
AT4G11570.1	Haloacid dehalogenase-like hydrolase (HAD) superfamily protein; FUNCTIONS IN: hydrolase activity, catalytic activity; INVOLVED IN: metabolic process; LOCATED IN: cellular_component unknown; EXPRESSED IN: 24 plant structures; EXPRESSED DURING: 15 growth stages; CONTAINS InterPro DOMAIN/s: Haloacid dehalogenase-like hydrolase (InterPro:IPR005834); BEST Arabidopsis thaliana protein match is: Haloaci…	ARPP phosphatase AtcpFHy2 (high in clpc1, clps1)	plastid stroma
AT4G11570.2	Haloacid dehalogenase-like hydrolase (HAD) superfamily protein	ARPP phosphatase AtcpFHy2 (high in clpc1, clps1)	plastid stroma
AT4G11910.1	INVOLVED IN: biological_process unknown; LOCATED IN: chloroplast; BEST Arabidopsis thaliana protein match is: non-yellowing 1 (TAIR:AT4G22920.1); Has 206 Blast hits to 202 proteins in 67 species: Archae - 0; Bacteria - 86; Metazoa - 0; Fungi - 0; Pla	STAY-GREEN2 (SGR2 or NYE2) -Mg-dechelatase of Chl a	thylakoid
AT4G11960.1	Encodes PGRL1B, a transmembrane protein present in thylakoids. PGRL1B has a highly homologous isoform PGRL1A encoded by At4g22890. Plants lacking PGRL1 show perturbation of cyclic electron flow, similar to PGR5-deficient plants. PGRL1 and PGR5 interact physically and associate with PSI (photosystem I).	PGRL1B	thylakoid-integral
AT4G11960.2	Encodes PGRL1B, a transmembrane protein present in thylakoids. PGRL1B has a highly homologous isoform PGRL1A encoded by At4g22890. Plants lacking PGRL1 show perturbation of cyclic electron flow, similar to PGR5-deficient plants. PGRL1 and PGR5 interact physically and associate with PSI (photosystem I).	PGRL1B	thylakoid-integral
AT4G11980.1	nudix hydrolase homolog 14	pyrophosphohydrolase ADP-ribose (and glucose) (ATNUDX14)	plastid stroma
AT4G12030.1	Required for the biosynthesis of methionine-derived glucosinolates. Involved in the transport of 2-keto acids between chloroplasts and the cytosol.	bile acid transporter 5 (BAT 5) - transports short- and long-chain 2-keto acids	plastid
AT4G12060.1	Double Clp-N motif protein	CLPT2	plastid stroma
AT4G12800.1	photosystem I subunit l	psaL - subunit XI (also named V)	thylakoid-integral
AT4G12830.1	alpha/beta-Hydrolases superfamily protein	Abhydrolase	plastid
AT4G13010.1	Oxidoreductase, zinc-binding dehydrogenase family protein	ceQORH - oxidoreductase, Zn binding dehydrogenase family	envelope-inner-peripheral-stromal-side
AT4G13200.1	unknown protein; FUNCTIONS IN: molecular_function unknown; INVOLVED IN: biological_process unknown; LOCATED IN: thylakoid, chloroplast thylakoid membrane, chloroplast, plastoglobule; EXPRESSED IN: 22 plant structures; EXPRESSED DURING: 13 growth stag	unknown protein 1	plastoglobules
AT4G13250.1	NAD(P)-binding Rossmann-fold superfamily protein	chlorophyll b reductase (also named nonyellow coloring1 - NYC1)	thylakoid
AT4G13430.1	isopropyl malate isomerase large subunit 1	isopropylmalate isomerase (IPMI) LSU - also involved in Met-derived glucosinolate synthesis	plastid stroma
AT4G13500.1	unknown protein; FUNCTIONS IN: molecular_function unknown; INVOLVED IN: biological_process unknown; LOCATED IN: chloroplast; BEST Arabidopsis thaliana protein match is: unknown protein (TAIR:AT2G05310.1); Has 50 Blast hits to 50 proteins in 20 species: Archae - 0; Bacteria - 0; Metazoa - 0; Fungi - 0; Plants - 50; Viruses - 0; Other Eukaryotes - 0 (source: NCBI BLink).	unknown protein	plastid
AT4G13550.1	triglyceride lipases;triglyceride lipases	lipase class 3 family protein	plastid
AT4G13590.1	Uncharacterized protein family (UPF0016)	PAM71-HL	envelope-inner
AT4G13590.2	Uncharacterized protein family (UPF0016); CONTAINS InterPro DOMAIN/s: Uncharacterised protein family UPF0016 (InterPro:IPR001727); BEST Arabidopsis thaliana protein match is: Uncharacterized protein family (UPF0016) (TAIR:AT1G64150.1).	PAM71-HL	envelope-inner
AT4G13670.1	plastid transcriptionally active 5	PTAC5 (PLASTID TRANSCRIPTIONALLY ACTIVE5); weak J-domain	plastid nucleoid
AT4G13830.1	DnaJ-like protein (J20); nuclear gene	J-domain protein DjC29 (type 3) (also DnaJ20)	plastid
AT4G13830.2	DNAJ-like 20	J-domain protein DjC29 (type 3) (also DnaJ20)	plastid
AT4G14070.1	acyl-activating enzyme 15	Plastidial Long-Chain Acyl-CoA Synthetase (AAE15)(Lipid Gene Database; Beisson)	envelope-inner-peripheral-stromal-side
AT4G14210.1	phytoene desaturase 3	phytoene desaturase (PDS)	plastid
AT4G14210.2	Encodes phytoene desaturase (phytoene dehydrogenase), an enzyme that catalyzes the desaturation of phytoene to zeta-carotene during carotenoid biosynthesis. Processed protein is localized to the plastid.	phytoene desaturase (PDS)	plastid
AT4G14510.1	Encodes a CRM domain protein CFM3b. Homolog of CFM3a (AT3G23070). CFM3a is shown to function in the splicing of group IIB introns in chloroplasts.	CFM3b	plastid stroma
AT4G14605.1	Mitochondrial transcription termination factor family protein	mTERF domain protein	plastid
AT4G14680.1	ATP sulfurylase	ATPsulfurylase-3 (APS3)	plastid
AT4G14690.1	Chlorophyll A-B binding family protein	Lil1.2 - Elip2	thylakoid-integral
AT4G14870.1	secE/sec61-gamma protein transport protein	cpSecE	thylakoid-integral
AT4G14890.1	2Fe-2S ferredoxin-like superfamily protein	FdC2	plastid
AT4G15110.1	cytochrome P450, family 97, subfamily B, polypeptide 3	carotenoid beta hydroxylase CYP97B3	plastid
AT4G15440.1	hydroperoxide lyase 1	Hydroperoxide Lyase (HPL) like protein	envelope-outer
AT4G15510.1	Photosystem II reaction center PsbP family protein	PsbP-domain protein1 (PPD1) - PSI assembly factor	thylakoid-peripheral-lumenal-side
AT4G15510.2	Photosystem II reaction center PsbP family protein; FUNCTIONS IN: calcium ion binding; INVOLVED IN: photosynthesis; LOCATED IN: in 7 components; EXPRESSED IN: 21 plant structures; EXPRESSED DURING: 14 growth stages; CONTAINS InterPro DOMAIN/s: Photosystem II oxygen evolving complex protein PsbP (InterPro:IPR002683), Mog1/PsbP/DUF1795, alpha/beta/alpha sandwich (InterPro:IPR016124), Mog1/PsbP, alp…	PsbP-domain protein1 (PPD1) - PSI assembly factor	thylakoid-peripheral-lumenal-side
AT4G15510.3	Photosystem II reaction center PsbP family protein	PsbP-domain protein1 (PPD1) - PSI assembly factor	thylakoid-peripheral-lumenal-side
AT4G15530.1	The product of this long transcript was shown to be targeted to the chloroplast, whereas the shorter transcript (no targeting sequence) accumulates in the cytosol. They were also found in slightly different tissues.	pyruvate phosphate dikinase (PPDK) - splice form 1- plastid	plastid stroma
AT4G15530.3	The product of this shorter transcript (no chloroplast targeting sequence) was shown to accumulate in the cytosol, whereas the longest transcript was found in the chloroplast. They were also found in slightly different tissues.	pyruvate phosphate dikinase (PPDK) - splice forms reported (dual cyt & plastid)	plastid stroma; cytosol
AT4G15530.4	Encodes a dual-targeted protein believed to act as a pyruvate, orthophosphate dikinase. These enzymes are normally associated with C4 photosynthesis which does not occur in Arabidopsis. However, PPDK may play a role in remobilizing nitrogen during leaf senescence in Arabidopsis. The product of the long transcript (.1 gene model) was shown to be targeted to the chloroplast, whereas the shorter tra…	pyruvate phosphate dikinase (PPDK) - splice forms reported (dual cyt & plastid)	plastid stroma; cytosol
AT4G15530.5	Encodes a dual-targeted protein believed to act as a pyruvate, orthophosphate dikinase. These enzymes are normally associated with C4 photosynthesis which does not occur in Arabidopsis. However, PPDK may play a role in remobilizing nitrogen during leaf senescence in Arabidopsis. The product of the long transcript (.1 gene model) was shown to be targeted to the chloroplast, whereas the shorter tra…	pyruvate phosphate dikinase (PPDK) - splice forms reported (dual cyt & plastid)	plastid stroma; cytosol
AT4G15530.6	pyruvate orthophosphate dikinase	pyruvate phosphate dikinase (PPDK) - splice forms reported (dual cyt & plastid)	plastid stroma; cytosol
AT4G15560.1	Deoxyxylulose-5-phosphate synthase	1-deoxy-D-xylulose 5-phosphate synthase (DXS1) - CLA1 (CLOROPLASTOS ALTERADOS 1)	plastid stroma
AT4G16060.1	unknown protein; FUNCTIONS IN: molecular_function unknown; INVOLVED IN: biological_process unknown; LOCATED IN: chloroplast, chloroplast stroma; EXPRESSED IN: 22 plant structures; EXPRESSED DURING: 13 growth stages; Has 42 Blast hits to 42 proteins i	unknown protein	stroma
AT4G16155.1	dihydrolipoyl dehydrogenases; FUNCTIONS IN: dihydrolipoyl dehydrogenase activity; INVOLVED IN: oxidation reduction, cell redox homeostasis; LOCATED IN: chloroplast, chloroplast envelope; EXPRESSED IN: 23 plant structures; EXPRESSED DURING: 14 growth stages; CONTAINS InterPro DOMAIN/s: FAD-dependent pyridine nucleotide-disulphide oxidoreductase (InterPro:IPR013027), Pyridine nucleotide-disulphide …	E3 - dihydrolipoamide dehydrogenase 2 (ptlpd2), plastid- subunit of pyruvate dehydrogenase complex	plastid
AT4G16160.1	Homologous to pea OEP16 and barley pPORA (OEP16), a member of Arabidopsis OEP16 family. Two OEP16 genes are closely related to each other and are conserved in all land plants, OEP16-2, also named OEP16-S, and OEP16-1 (renamed OEP16-L) are result of the gene duplication event that occurred prior to divergence of bryophytes and seed plants. Predominantly expressed in seed and is not inducible by co…	OEP16-like	plastid
AT4G16160.2	Homologous to pea OEP16 and barley pPORA (OEP16), a member of Arabidopsis OEP16 family. Two OEP16 genes are closely related to each other and are conserved in all land plants, OEP16-2, also named OEP16-S, and OEP16-1 (renamed OEP16-L) are result of the gene duplication event that occurred prior to divergence of bryophytes and seed plants. Predominantly expressed in seed and is not inducible by co…	OEP16-like	plastid
AT4G16390.1	pentatricopeptide (PPR) repeat-containing protein	RNA-binding protein P67 (SVR7) (maize homolog is ATP4)	plastid stroma
AT4G16820.1	Encodes a lipase that hydrolyzes phosphatidylcholine, glycolipids as well as triacylglycerols.	Class 1 DAD1-like acylhydrolase	plastid
AT4G17040.1	CLP protease R subunit 4	CLPR4 (R-ring)	plastid stroma
AT4G17090.1	chloroplast beta-amylase	beta-amylase 3 (BAM3 or BMY8 or ctBMY)	plastid stroma
AT4G17300.1	Class II aminoacyl-tRNA and biotin synthetases superfamily protein	Asp-tRNA synthetase (dual targeted mito & plastid)	plastid stroma; mitochondria
AT4G17540.1	unknown protein; Has 30201 Blast hits to 17322 proteins in 780 species: Archae - 12; Bacteria - 1396; Metazoa - 17338; Fungi - 3422; Plants - 5037; Viruses - 0; Other Eukaryotes - 2996 (source: NCBI BLink).	unknown protein	envelope
AT4G17560.1	Ribosomal protein L19 family protein	50S ribosomal protein L19B (homologous to L19A)	plastid ribosome; plastid ribosome
AT4G17600.1	Chlorophyll A-B binding family protein	Lil3.2	thylakoid-integral
AT4G17740.1	Peptidase S41 family protein; FUNCTIONS IN: serine-type peptidase activity; INVOLVED IN: proteolysis, intracellular signaling pathway; LOCATED IN: thylakoid, thylakoid lumen, mitochondrion, chloroplast thylakoid lumen; EXPRESSED IN: 22 plant structures; EXPRESSED DURING: 15 growth stages; CONTAINS InterPro DOMAIN/s: Peptidase S41 (InterPro:IPR005151), PDZ/DHR/GLGF (InterPro:IPR001478), Peptidase …	CTPA (D1 C-term processing)	thylakoid-peripheral-lumenal-side
AT4G17740.2	Peptidase S41 family protein	CTPA (D1 C-term processing)	thylakoid-peripheral-lumenal-side
AT4G18240.1	starch synthase 4	starch synthase 4 (SS4)	plastid
AT4G18350.1	Encodes 9-cis-epoxycarotenoid dioxygenase, a key enzyme in the biosynthesis of abscisic acid. The expression of this gene declines during the first 12h of imbibition.	11,12 (11',12') 9-cis-epoxycarotenoid dioxygenase (NCED2)	plastid
AT4G18370.1	DEGP protease 5	DEG5 protease (No PDZ) (DEG5/DEG8 hexamer)	thylakoid-peripheral-lumenal-side
AT4G18440.1	L-Aspartase-like family protein; FUNCTIONS IN: N6-(1,2-dicarboxyethyl)AMP AMP-lyase (fumarate-forming) activity, catalytic activity; INVOLVED IN: purine ribonucleotide biosynthetic process, purine base biosynthetic process, IMP biosynthetic process; LOCATED IN: chloroplast, chloroplast stroma; CONTAINS InterPro DOMAIN/s: Adenylosuccinate lyase C-terminal/plant (InterPro:IPR013539), L-Aspartase-li…	adenylosuccinate lyase	plastid stroma
AT4G18480.1	Encodes the CHLI subunit of magnesium chelatase which is required for chlorophyll biosynthesis. All four cysteine residues of the protein form two disulfide bonds (Cys102-Cys193 and Cys354-Cys396) under oxidized conditions but are fully reduced by reduction. It was suggested that the redox state of CHLI is regulated in vivo by the change of the redox environment in the chloroplasts probably via t…	Mg-protoporphyrin IX chelatase I-1 (CHLI-1)	plastid stroma
AT4G18750.1	Pentatricopeptide repeat (PPR) superfamily protein	Pentatricopeptide repeat (PPR) protein	plastid
AT4G18810.1	NAD(P)-binding Rossmann-fold superfamily protein; FUNCTIONS IN: binding, catalytic activity; INVOLVED IN: metabolic process; LOCATED IN: chloroplast, vacuole; EXPRESSED IN: 22 plant structures; EXPRESSED DURING: 13 growth stages; CONTAINS InterPro DOMAIN/s: NAD(P)-binding domain (InterPro:IPR016040), NADH:ubiquinone oxidoreductase intermediate-associated protein 30 (InterPro:IPR013857), NmrA-like…	UV-B and ozone similarly regulated protein 1 UOS1 (Pisum sativum)	plastid stroma
AT4G18810.2	NAD(P)-binding Rossmann-fold superfamily protein	UV-B and ozone similarly regulated protein 1 UOS1 (Pisum sativum)	plastid stroma
AT4G19100.1	Protein of unknown function (DUF3464)	PAM68 PSII assembly factor	thylakoid
AT4G19170.1	nine-cis-epoxycarotenoid dioxygenase 4	carotenoid cleavage dioxygenase (CCD4)	plastoglobules
AT4G19390.1	Uncharacterised protein family (UPF0114)	unknown membrane protein	envelope
AT4G19710.1	aspartate kinase-homoserine dehydrogenase ii	aspartate kinase/homoserine dehydrogenase (ak-hsdh) model.2 has higher score than model.1	stroma
AT4G19710.2	aspartate kinase-homoserine dehydrogenase ii	aspartate kinase/homoserine dehydrogenase (ak-hsdh) model.2 has higher score than model.1	stroma
AT4G20010.1	plastid transcriptionally active 9	Organellar single-stranded DNA binding protein 2 (OSB2) - also PTAC9 - nucleoid	plastid
AT4G20010.2	plastid transcriptionally active 9 (PTAC9); FUNCTIONS IN: single-stranded DNA binding; INVOLVED IN: biological_process unknown; LOCATED IN: plastid chromosome, nucleoid; EXPRESSED IN: 23 plant structures; EXPRESSED DURING: 13 growth stages; CONTAINS InterPro DOMAIN/s: Nucleic acid-binding, OB-fold-like (InterPro:IPR016027), Nucleic acid-binding, OB-fold (InterPro:IPR012340), Primosome PriB/single…	Organellar single-stranded DNA binding protein 2 (OSB2) - also PTAC9 - nucleoid	plastid
AT4G20130.1	plastid transcriptionally active 14	PTAC14 - contains SET domain	plastid nucleoid
AT4G20360.1	RAB GTPase homolog E1B	elongation factor Tu (EF-Tu-1), plastid	plastid stroma
AT4G20760.1	NAD(P)-binding Rossmann-fold superfamily protein	short-chain dehydrogenase/reductase (SDR) family protein	plastid nucleoid
AT4G20850.1	tripeptidyl peptidase ii	subtilase SBT6.2 Tripeptidyl-peptidase (TTP2)	plastid stroma
AT4G20960.1	Cytidine/deoxycytidylate deaminase family protein	cytidine/deoxycytidylate deaminase, Riboflavin biosynthesis protein ribD	plastid
AT4G21190.1	Pentatricopeptide repeat (PPR) superfamily protein	Pentatricopeptide repeat (PPR) protein	plastid
AT4G21210.1	PPDK regulatory protein	phosphoprotein phosphatase/ protein kinase	plastid stroma
AT4G21210.2	PPDK regulatory protein	unknown protein - DUF299 domain	plastid stroma
AT4G21280.1	photosystem II subunit QA	psbQ OEC16 Tat ltp	thylakoid-peripheral-lumenal-side
AT4G21280.2	Encodes the PsbQ subunit of the oxygen evolving complex of photosystem II.	psbQ OEC16 Tat ltp	thylakoid-peripheral-lumenal-side
AT4G21445.1	unknown protein; FUNCTIONS IN: molecular_function unknown; INVOLVED IN: biological_process unknown; LOCATED IN: chloroplast, chloroplast stroma; Has 30201 Blast hits to 17322 proteins in 780 species: Archae - 12; Bacteria - 1396; Metazoa - 17338; Fun	unknown protein	plastid stroma
AT4G21860.1	methionine sulfoxide reductase B 2 (MSRB2); FUNCTIONS IN: peptide-methionine-(S)-S-oxide reductase activity; INVOLVED IN: oxidation reduction; LOCATED IN: chloroplast, chloroplast stroma; EXPRESSED IN: 24 plant structures; EXPRESSED DURING: 13 growth stages; CONTAINS InterPro DOMAIN/s: Methionine sulphoxide reductase B (InterPro:IPR002579), Mss4-like (InterPro:IPR011057); BEST Arabidopsis thalian…	methionine sulfoxide reductase type B - 2 (MSRB2)	plastid stroma
AT4G21860.2	methionine sulfoxide reductase B 2 (MSRB2); FUNCTIONS IN: peptide-methionine-(S)-S-oxide reductase activity; INVOLVED IN: oxidation reduction; LOCATED IN: chloroplast; EXPRESSED IN: 24 plant structures; EXPRESSED DURING: 13 growth stages; CONTAINS InterPro DOMAIN/s: Methionine sulphoxide reductase B (InterPro:IPR002579), Mss4-like (InterPro:IPR011057); BEST Arabidopsis thaliana protein match is: …	methionine sulfoxide reductase type B - 2 (MSRB2)	plastid stroma
AT4G21860.3	methionine sulfoxide reductase B 2	methionine sulfoxide reductase type B - 2 (MSRB2)	plastid stroma
AT4G22240.1	Plastid-lipid associated protein PAP / fibrillin family protein; FUNCTIONS IN: structural molecule activity; INVOLVED IN: biological_process unknown; LOCATED IN: thylakoid, thylakoid lumen, chloroplast thylakoid membrane, chloroplast, plastoglobule; EXPRESSED IN: fruit, guard cell, leaf; EXPRESSED DURING: seedling growth; CONTAINS InterPro DOMAIN/s: Plastid lipid-associated protein/fibrillin (Int…	fibrillin 1b (FBN1b)	plastoglobules
AT4G22260.1	Alternative oxidase family protein	Plastid Terminal oxidase (PTOX) or Immutans	thylakoid-integral
AT4G22840.1	Sodium Bile acid symporter family	bile acid:sodium symporter family	envelope-inner-integral
AT4G22890.1	Encodes PGRL1A, a transmembrane protein present in thylakoids. PGRL1A has a highly homologous isoform PGRL1B encoded by At4g11960. Plants lacking PGRL1 show perturbation of cyclic electron flow, similar to PGR5-deficient plants. PGRL1 and PGR5 interact physically and associate with PSI (photosystem I).	PGRL1A	thylakoid-integral
AT4G22890.2	Encodes PGRL1A, a transmembrane protein present in thylakoids. PGRL1A has a highly homologous isoform PGRL1B encoded by At4g11960. Plants lacking PGRL1 show perturbation of cyclic electron flow, similar to PGR5-deficient plants. PGRL1 and PGR5 interact physically and associate with PSI (photosystem I).	PGRL1A	thylakoid-integral
AT4G22890.3	PGR5-LIKE A	PGRL1A	thylakoid-integral
AT4G22890.4	Encodes PGRL1A, a transmembrane protein present in thylakoids. PGRL1A has a highly homologous isoform PGRL1B encoded by At4g11960. Plants lacking PGRL1 show perturbation of cyclic electron flow, similar to PGR5-deficient plants. PGRL1 and PGR5 interact physically and associate with PSI (photosystem I).	PGRL1A	thylakoid-integral
AT4G22890.5	Encodes PGRL1A, a transmembrane protein present in thylakoids. PGRL1A has a highly homologous isoform PGRL1B encoded by At4g11960. Plants lacking PGRL1 show perturbation of cyclic electron flow, similar to PGR5-deficient plants. PGRL1 and PGR5 interact physically and associate with PSI (photosystem I).	PGRL1A	thylakoid-integral
AT4G22920.1	non-yellowing 1	STAY-GREEN1 or NON-YELLOW1 (SGR1 OR NYE1) Mg-dechelatase of Chl a	thylakoid
AT4G22930.1	pyrimidin 4	dihydroorotase, mitochondrial / DHOase (PYR4)	plastid
AT4G23100.1	Encodes the enzyme glutamate-cysteine ligase catalyzing the first, and rate-limiting, step of glutathione biosynthesis. Required for cell proliferation at the root tip. Involved in susceptibility to the bacterial pathogen Pseudomonas syringae. Mutants are phytoalexin defective.	gamma-glutamylcysteine synthetase (GSH1)	plastid stroma
AT4G23100.2	Encodes the enzyme glutamate-cysteine ligase catalyzing the first, and rate-limiting, step of glutathione biosynthesis. Required for cell proliferation at the root tip. Involved in susceptibility to the bacterial pathogen Pseudomonas syringae. Mutants are phytoalexin defective.	gamma-glutamylcysteine synthetase (GSH1)	plastid stroma
AT4G23100.3	glutamate-cysteine ligase	gamma-glutamylcysteine synthetase (GSH1)	plastid stroma
AT4G23890.1	unknown protein; FUNCTIONS IN: molecular_function unknown; INVOLVED IN: biological_process unknown; LOCATED IN: chloroplast thylakoid membrane, chloroplast; EXPRESSED IN: 22 plant structures; EXPRESSED DURING: 13 growth stages; CONTAINS InterPro DOMA	NDH subunit CRR31 (or NdhS)	thylakoid
AT4G23940.1	FtsH extracellular protease family	FTSHi1, inactive FTSH (formerly ARC1)	envelope-inner
AT4G24090.1	unknown protein; FUNCTIONS IN: molecular_function unknown; INVOLVED IN: biological_process unknown; LOCATED IN: chloroplast; EXPRESSED IN: 23 plant structures; EXPRESSED DURING: 13 growth stages; Has 144 Blast hits to 142 proteins in 73 species: Arch	unknown protein	plastid
AT4G24280.1	chloroplast heat shock protein 70-1	cpHSP70-1 (DnaK homologue)	plastid stroma
AT4G24460.1	Encodes one of the CRT-Like transporters (CLT1/AT5G19380, CLT2/AT4G24460, CLT3/AT5G12170). Required for glutathione homeostasis and stress responses. Mutants lacking these transporters are heavy metal-sensitive, glutathione(GSH)-deficient, and hypersensitive to Phytophthora infection.	CRT-like transporter 2, thiol transporter	plastid
AT4G24620.1	phosphoglucose isomerase 1	glucose-6-phosphate isomerase (PGI1)	plastid stroma
AT4G24620.2	The PGI1 gene encodes the plastid phospho-glucose (Glc) isomerase. While pgi1-1 mutant has a deficiency in leaf starch synthesis, it accumulates starch in root cap cells. Flowering time of the pgi1-1 mutant is significantly delayed under short-day conditions.	glucose-6-phosphate isomerase (PGI1)	plastid stroma
AT4G24750.1	Rhodanese/Cell cycle control phosphatase superfamily protein	rhodanese domain protein	plastid
AT4G24770.1	31-kDa RNA binding protein	chloroplast ribonucleoprotein CP31A	plastid stroma
AT4G24830.1	arginosuccinate synthase family	argininosuccinate synthase	plastid stroma
AT4G24830.2	arginosuccinate synthase family; FUNCTIONS IN: argininosuccinate synthase activity, ATP binding; INVOLVED IN: arginine biosynthetic process; LOCATED IN: chloroplast; EXPRESSED IN: 24 plant structures; EXPRESSED DURING: 15 growth stages; CONTAINS InterPro DOMAIN/s: Rossmann-like alpha/beta/alpha sandwich fold (InterPro:IPR014729), Argininosuccinate synthase, conserved site (InterPro:IPR018223), Ar…	argininosuccinate synthase	plastid stroma
AT4G24930.1	thylakoid lumenal 17.9 kDa protein, chloroplast	thylakoid lumen 17.9 kDa protein	thylakoid-peripheral-lumenal-side
AT4G25050.1	acyl carrier protein 4	acyl carrier protein	plastid stroma
AT4G25050.2	encodes an acyl carrier protein predominantly expressed in leaves. Gene expression is upregulated by light.	acyl carrier protein	plastid stroma
AT4G25080.1	Encodes a protein with methyltransferase activity responsible for the methylation of magnesium protoporphyrin IX. Mutants defective in this gene are affected in chlorophyll biosynthesis and show a reduction in the accumulation of a number of major thylakoid-associated proteins including components of PSI (LHCI), PSII (LHCII, D1, CP43) and the cytochrome b6f complex (Cytf). By contrast, no signifi…	magnesium-protoporphyrin IX methyltransferase	plastid
AT4G25080.2	Encodes a protein with methyltransferase activity responsible for the methylation of magnesium protoporphyrin IX. Mutants defective in this gene are affected in chlorophyll biosynthesis and show a reduction in the accumulation of a number of major thylakoid-associated proteins including components of PSI (LHCI), PSII (LHCII, D1, CP43) and the cytochrome b6f complex (Cytf). By contrast, no signifi…	magnesium-protoporphyrin IX methyltransferase	plastid
AT4G25080.3	Encodes a protein with methyltransferase activity responsible for the methylation of magnesium protoporphyrin IX. Mutants defective in this gene are affected in chlorophyll biosynthesis and show a reduction in the accumulation of a number of major thylakoid-associated proteins including components of PSI (LHCI), PSII (LHCII, D1, CP43) and the cytochrome b6f complex (Cytf). By contrast, no signifi…	magnesium-protoporphyrin IX methyltransferase	plastid
AT4G25080.4	Encodes a protein with methyltransferase activity responsible for the methylation of magnesium protoporphyrin IX. Mutants defective in this gene are affected in chlorophyll biosynthesis and show a reduction in the accumulation of a number of major thylakoid-associated proteins including components of PSI (LHCI), PSII (LHCII, D1, CP43) and the cytochrome b6f complex (Cytf). By contrast, no signifi…	magnesium-protoporphyrin IX methyltransferase	plastid
AT4G25080.5	magnesium-protoporphyrin IX methyltransferase	magnesium-protoporphyrin IX methyltransferase	plastid
AT4G25100.1	Fe-superoxide dismutase	iron superoxide dismutase 1 (FSD1) (dual cytosol & plastid)	plastid stroma; cytosol
AT4G25100.2	Fe-superoxide dismutase	iron superoxide dismutase 1 (FSD1) (dual cytosol & plastid)	plastid stroma; cytosol
AT4G25100.3	Fe-superoxide dismutase	iron superoxide dismutase 1 (FSD1) (dual cytosol & plastid)	plastid stroma; cytosol
AT4G25100.4	Fe-superoxide dismutase	iron superoxide dismutase 1 (FSD1) (dual cytosol & plastid)	plastid stroma; cytosol
AT4G25100.5	Fe-superoxide dismutase	iron superoxide dismutase 1 (FSD1) (dual cytosol & plastid)	plastid stroma; cytosol
AT4G25130.1	peptide met sulfoxide reductase 4	methionine sulfoxide reductase type A 4 (MSRA4)	plastid stroma
AT4G25270.1	Tetratricopeptide repeat (TPR)-like superfamily protein	OTP70 - pentatricopeptide (PPR) repeat protein (splice factor)	plastid
AT4G25370.1	Double Clp-N motif protein	CLPT1	plastid stroma
AT4G25450.1	non-intrinsic ABC protein 8	ABC transporter family (NAP8)	envelope-inner-integral
AT4G25450.2	member of NAP subfamily	ABC transporter family (NAP8)	envelope-inner-integral
AT4G25450.3	member of NAP subfamily	ABC transporter family (NAP8)	envelope-inner-integral
AT4G25650.1	ACD1-like	Tic55-related protein (PTC52) (putative Rieske iron-sulfur protein)	envelope-inner
AT4G25650.2	ACD1-like	Tic55-related protein (PTC52) (putative Rieske iron-sulfur protein)	envelope-inner
AT4G25700.1	beta-hydroxylase 1	beta-carotene hydroxylase 1 (betaOHase1) (CHY1)	plastid
AT4G25700.2	Converts beta-carotene to zeaxanthin via cryptoxanthin.	beta-carotene hydroxylase 1 (betaOHase1) (CHY1)	plastid
AT4G25910.1	NFU domain protein 3	NFU3 - Fe-S assembly - scaffold	plastid stroma
AT4G26160.1	atypical CYS HIS rich thioredoxin 1	atypical Cys His-rich thioredoxin 1 (ACHT1)	plastid stroma
AT4G26300.1	Arginyl-tRNA synthetase, class Ic	Arg-tRNA synthetase	plastid stroma
AT4G26370.1	antitermination NusB domain-containing protein	antitermination NusB domain-containing protein	stroma
AT4G26370.2	antitermination NusB domain-containing protein; FUNCTIONS IN: RNA binding; INVOLVED IN: regulation of transcription, DNA-dependent; LOCATED IN: chloroplast; EXPRESSED IN: 20 plant structures; EXPRESSED DURING: 13 growth stages; Has 35333 Blast hits to 34131 proteins in 2444 species: Archae - 798; Bacteria - 22429; Metazoa - 974; Fungi - 991; Plants - 531; Viruses - 0; Other Eukaryotes - 9610 (sou…	antitermination NusB domain-containing protein	stroma
AT4G26500.1	chloroplast sulfur E	CpSufE or SufE1, interacts with cpNifS	plastid
AT4G26555.1	FKBP-like peptidyl-prolyl cis-trans isomerase family protein	immunophilin / FKBP-type peptidyl-prolyl cis-trans isomerase (likely plastid)	plastid
AT4G26670.1	Mitochondrial import inner membrane translocase subunit Tim17/Tim22/Tim23 family protein	HP20 (PRAT family)	envelope-outer
AT4G26900.1	HIS HF	imidazole glycerol phosphate synthase (IGPS)	plastid stroma
AT4G27030.1	Encodes an unusual palmitate desaturase that is highly substrate specific. It introduces a delta-3 trans double bond at palmitate at the sn-2 position of phosphatidylglycerol.	fatty acid desaturase 4 (FAD4)	plastid
AT4G27440.1	light-dependent NADPH:protochlorophyllide oxidoreductase B	PORB - constitutive expression - main protein in barley	thylakoid-peripheral-stromal-side
AT4G27440.2	light-dependent NADPH:protochlorophyllide oxidoreductase B	PORB - constitutive expression - main protein in barley	thylakoid-peripheral-stromal-side
AT4G27600.1	pfkB-like carbohydrate kinase family protein	pfkB-like carbohydrate kinase NARA5 - involved in expression of photosythetic genes	plastid
AT4G27670.1	heat shock protein 21	small heat shock protein sHSP25.3 (often named cpHSP21)	plastid stroma
AT4G27700.1	Rhodanese/Cell cycle control phosphatase superfamily protein	rhodanese-like domain protein; also AtStr14	thylakoid
AT4G27800.1	thylakoid-associated phosphatase 38	TAP38, protein phosphatase 2C, involved in LHCII dephosphorylation	thylakoid-peripheral-stromal-side
AT4G27800.2	Choroplast protein phosphatase TAP38/PPH1 is required for efficient dephosphorylation of the LHCII anthena and state transition from state 2 to state 1.	TAP38, protein phosphatase 2C, involved in LHCII dephosphorylation	thylakoid-peripheral-stromal-side
AT4G27800.3	Choroplast protein phosphatase TAP38/PPH1 is required for efficient dephosphorylation of the LHCII anthena and state transition from state 2 to state 1.	TAP38, protein phosphatase 2C, involved in LHCII dephosphorylation	thylakoid-peripheral-stromal-side
AT4G27990.1	YGGT family protein	YGGT-B protein (likely not cyt6 biogenesis)	plastid
AT4G28025.1	unknown protein; FUNCTIONS IN: molecular_function unknown; INVOLVED IN: biological_process unknown; LOCATED IN: chloroplast thylakoid membrane; EXPRESSED IN: 23 plant structures; EXPRESSED DURING: 13 growth stages; Has 30201 Blast hits to 17322 prote	unknown protein	plastid
AT4G28025.2	unknown protein.	unknown protein	plastid
AT4G28030.1	Acyl-CoA N-acyltransferases (NAT) superfamily protein	GCN5-related N-acetyltransferase (GNAT)	plastid stroma
AT4G28030.2	Acyl-CoA N-acyltransferases (NAT) superfamily protein; FUNCTIONS IN: N-acetyltransferase activity; INVOLVED IN: metabolic process; LOCATED IN: chloroplast; EXPRESSED IN: 22 plant structures; EXPRESSED DURING: 13 growth stages; CONTAINS InterPro DOMAIN/s: Acyl-CoA N-acyltransferase (InterPro:IPR016181); BEST Arabidopsis thaliana protein match is: Acyl-CoA N-acyltransferases (NAT) superfamily prote…	GCN5-related N-acetyltransferase (GNAT)	plastid stroma
AT4G28210.1	embryo defective 1923	unknown membrane protein	plastid
AT4G28590.1	FUNCTIONS IN: molecular_function unknown; INVOLVED IN: biological_process unknown; LOCATED IN: chloroplast; EXPRESSED IN: 21 plant structures; EXPRESSED DURING: 10 growth stages; BEST Arabidopsis thaliana protein match is: Thioredoxin superfamily pro	SVR4 or MRL7 - thioredoxin domain	plastid nucleoid
AT4G28660.1	photosystem II reaction center PSB28 protein	psbW -like sequencing project	thylakoid-peripheral-lumenal-side
AT4G28660.2	Similar to PsbW subunit of photosystem II.	psbW -like sequencing project	thylakoid-peripheral-lumenal-side
AT4G28706.1	pfkB-like carbohydrate kinase family protein	pfkB-type carbohydrate kinase	plastid stroma
AT4G28706.2	pfkB-like carbohydrate kinase family protein	pfkB-type carbohydrate kinase	plastid stroma
AT4G28706.3	pfkB-like carbohydrate kinase family protein; FUNCTIONS IN: kinase activity, ribokinase activity; INVOLVED IN: D-ribose metabolic process; LOCATED IN: chloroplast; EXPRESSED IN: 21 plant structures; EXPRESSED DURING: 13 growth stages; CONTAINS InterPro DOMAIN/s: Carbohydrate/purine kinase (InterPro:IPR011611), Ribokinase (InterPro:IPR002139), Carbohydrate/puine kinase, PfkB, conserved site (Inter…	pfkB-type carbohydrate kinase	plastid stroma
AT4G28730.1	Glutaredoxin family protein	glutaredoxin GRXC5	plastid
AT4G28740.1	FUNCTIONS IN: molecular_function unknown; INVOLVED IN: biological_process unknown; LOCATED IN: chloroplast; EXPRESSED IN: 21 plant structures; EXPRESSED DURING: 13 growth stages; CONTAINS InterPro DOMAIN/s: Protein of unknown function DUF3493 (InterP	similar to LPA1 (LOW PSII ACCUMULATION1)	thylakoid
AT4G28750.1	mutant has Decreased effective quantum yield of photosystem II; Pale green plants; Reduced growth rate; Subunit E of Photosystem I	psaE-1 subunit IV - stromal side	thylakoid-peripheral-stromal-side
AT4G29060.1	elongation factor Ts family protein	PSRP-7 - (110 kDa fusion of 65kDa PSRP7 with S1 domains and 55kDa EF-T; also as separate proteins)- homologue of C. reinhardtii PETS	plastid ribosome
AT4G29060.2	embryo defective 2726 (emb2726); FUNCTIONS IN: RNA binding, translation elongation factor activity; INVOLVED IN: translational elongation, response to cadmium ion, embryo development ending in seed dormancy; LOCATED IN: chloroplast; EXPRESSED IN: 24 plant structures; EXPRESSED DURING: 14 growth stages; CONTAINS InterPro DOMAIN/s: Nucleic acid-binding, OB-fold (InterPro:IPR012340), Ubiquitin-assoc…	PSRP-7 - (110 kDa fusion of 65kDa PSRP7 with S1 domains and 55kDa EF-T; also as separate proteins)- homologue of C. reinhardtii PETS	plastid stroma
AT4G29590.1	S-adenosyl-L-methionine-dependent methyltransferases superfamily protein	methyltransferase domain protein	stroma
AT4G29670.1	Encodes a member of the thioredoxin family protein. Located in the chloroplast. Shows high activity towards the chloroplast 2-Cys peroxiredoxin A, and poor activity towards the chloroplast NADP-malate dehydrogenase.	atypical Cys His-rich thioredoxin 2 (ACHT2)	plastid stroma
AT4G29670.2	Encodes a member of the thioredoxin family protein. Located in the chloroplast. Shows high activity towards the chloroplast 2-Cys peroxiredoxin A, and poor activity towards the chloroplast NADP-malate dehydrogenase.	atypical Cys His-rich thioredoxin 2 (ACHT2)	plastid stroma
AT4G29750.1	CRS1 / YhbY (CRM) domain-containing protein	CRS1 / YhbY (CRM) domain-containing protein	plastid
AT4G29840.1	Pyridoxal-5'-phosphate-dependent enzyme family protein	threonine synthase, chloroplast - MTO2 (METHIONINE OVER-ACCUMULATOR)	plastid stroma
AT4G30490.1	AFG1-like ATPase family protein	calmodulin-binding AAA-ATPase - dual targeting plastid & mitochondria	plastid; mitochondria
AT4G30580.1	Phospholipid/glycerol acyltransferase family protein	LPAAT (ACT2) = plastidial lysophosphatidic/ 1-acylglycerol-Phosphate Acyltransferase	envelope-inner-integral
AT4G30620.1	Uncharacterised BCR, YbaB family COG0718	unknown protein hypothetical protein	stroma
AT4G30690.1	Translation initiation factor 3 protein	translation initiation factor 3 (IF-3) family protein	plastid stroma
AT4G30690.2	Translation initiation factor 3 protein; FUNCTIONS IN: translation initiation factor activity; INVOLVED IN: translational initiation; EXPRESSED IN: 23 plant structures; EXPRESSED DURING: 15 growth stages; CONTAINS InterPro DOMAIN/s: Translation initiation factor 3, N-terminal (InterPro:IPR019814), Translation initiation factor 3, C-terminal (InterPro:IPR019815), Translation initiation factor 3 (I…	translation initiation factor 3 (IF-3) family protein	plastid stroma
AT4G30720.1	FAD/NAD(P)-binding oxidoreductase family protein	unknown protein - domain Pyridine nucleotide-disulphide oxidoreductase (homologue Synechocystis sp.PIR2:S76076 )	plastid stroma
AT4G30825.1	Tetratricopeptide repeat (TPR)-like superfamily protein	Pentatricopeptide repeat (PPR) protein	plastid nucleoid
AT4G30910.1	Cytosol aminopeptidase family protein; FUNCTIONS IN: manganese ion binding, metalloexopeptidase activity, aminopeptidase activity; INVOLVED IN: proteolysis, protein metabolic process; LOCATED IN: chloroplast; EXPRESSED IN: guard cell; CONTAINS InterPro DOMAIN/s: Peptidase M17, leucyl aminopeptidase, C-terminal (InterPro:IPR000819), Peptidase M17, leucyl aminopeptidase, N-terminal (InterPro:IPR008…	leucyl aminopeptidase (LAP3)	plastid stroma
AT4G30920.1	Cytosol aminopeptidase family protein	leucyl aminopeptidase (LAP2)	plastid
AT4G30950.1	fatty acid desaturase 6	FD6C = omega-6 fatty acid desaturase 'chloroplast omega-6 fatty acid desaturase (fad6)	envelope-inner-integral
AT4G31040.1	CemA-like proton extrusion protein-related	CemA-like proton extrusion protein-related	plastid
AT4G31050.1	Biotin/lipoate A/B protein ligase family	lipoyl transferase -lip2 plastid	plastid
AT4G31210.1	DNA topoisomerase, type IA, core	DNA-directed DNA polymerase- dually targeted mitochondria & plastid	plastid nucleoid
AT4G31390.1	Protein kinase superfamily protein	ABC1 kinase 1 (ABC1K1)	plastoglobules
AT4G31390.2	Protein kinase superfamily protein; FUNCTIONS IN: protein kinase activity, ATP binding; INVOLVED IN: protein amino acid phosphorylation; LOCATED IN: chloroplast, plastoglobule; EXPRESSED IN: 22 plant structures; EXPRESSED DURING: 13 growth stages; CONTAINS InterPro DOMAIN/s: ABC-1 (InterPro:IPR004147), Protein kinase, catalytic domain (InterPro:IPR000719), Protein kinase-like domain (InterPro:IPR…	ABC1 kinase 1 (ABC1K1)	plastoglobules
AT4G31530.1	NAD(P)-binding Rossmann-fold superfamily protein	unknown protein - dehydrogenase domain	plastid stroma
AT4G31530.2	NAD(P)-binding Rossmann-fold superfamily protein; FUNCTIONS IN: 3-beta-hydroxy-delta5-steroid dehydrogenase activity, binding, catalytic activity; INVOLVED IN: steroid biosynthetic process, metabolic process; EXPRESSED IN: 22 plant structures; EXPRESSED DURING: 13 growth stages; CONTAINS InterPro DOMAIN/s: 3-beta hydroxysteroid dehydrogenase/isomerase (InterPro:IPR002225), NAD(P)-binding domain (…	unknown protein - dehydrogenase domain	plastid stroma
AT4G31560.1	high chlorophyll fluorescence 153	HCF153 - biogenesis cytb6 complex	thylakoid-integral
AT4G31780.1	Encodes an A-type monogalactosyldiacylglycerol (MGDG) synthase. It represents the isoform responsible for the bulk of MGDG synthesis in Arabidopsis.	MGD1 (A-type) - monogalactosyldiacylglycerol synthetase 1	envelope-inner
AT4G31780.2	monogalactosyl diacylglycerol synthase 1	MGD1 (A-type) - monogalactosyldiacylglycerol synthetase 1	envelope-inner
AT4G31850.1	proton gradient regulation 3	PGR3-PPR motif-cytb6f complex	plastid nucleoid
AT4G31870.1	glutathione peroxidase 7	glutathione peroxidase 7 (GPX 7)	plastid stroma
AT4G31990.1	Encodes a plastid-localized aspartate aminotransferase. Does not display any PAT (glutamate/aspartate-prephenate aminotransferase) activity even in the presence of a high concentration of prephenate.	aspartate aminotransferase, chloroplast (AAT1/Asp5)	plastid stroma
AT4G31990.2	aspartate aminotransferase 5	aspartate aminotransferase, chloroplast (AAT1/Asp5)	plastid stroma
AT4G31990.3	Encodes a plastid-localized aspartate aminotransferase. Does not display any PAT (glutamate/aspartate-prephenate aminotransferase) activity even in the presence of a high concentration of prephenate.	aspartate aminotransferase, chloroplast (AAT1/Asp5)	plastid stroma
AT4G31990.4	Encodes a plastid-localized aspartate aminotransferase. Does not display any PAT (glutamate/aspartate-prephenate aminotransferase) activity even in the presence of a high concentration of prephenate.	aspartate aminotransferase, chloroplast (AAT1/Asp5)	plastid stroma
AT4G32250.1	Protein kinase superfamily protein; FUNCTIONS IN: protein kinase activity, kinase activity, ATP binding; INVOLVED IN: protein amino acid phosphorylation; LOCATED IN: chloroplast; EXPRESSED IN: 26 plant structures; EXPRESSED DURING: 13 growth stages; CONTAINS InterPro DOMAIN/s: Protein kinase, catalytic domain (InterPro:IPR000719), Serine-threonine/tyrosine-protein kinase (InterPro:IPR001245), Pro…	Tyrosine kinase	plastid
AT4G32250.2	Protein kinase superfamily protein; FUNCTIONS IN: protein kinase activity, kinase activity, ATP binding; INVOLVED IN: protein amino acid phosphorylation; LOCATED IN: chloroplast; EXPRESSED IN: 26 plant structures; EXPRESSED DURING: 13 growth stages; CONTAINS InterPro DOMAIN/s: Protein kinase, catalytic domain (InterPro:IPR000719), Serine-threonine/tyrosine-protein kinase (InterPro:IPR001245), Pro…	Tyrosine kinase	plastid
AT4G32250.3	Protein kinase superfamily protein	Tyrosine kinase	plastid
AT4G32260.1	ATPase, F0 complex, subunit B/B', bacterial/chloroplast	CFO-II - atpG	thylakoid-integral
AT4G32400.1	Mitochondrial substrate carrier family protein	BT1- nucleotide uniport carrier - export AMP,ADP,ATP (Brittle-1 like) - dual mitos & plastid	mitochondria; envelope-inner-integral
AT4G32520.1	Encodes a serine hydroxymethyltransferase SHMT3 located in the plastid.	glycine/serine hydroxymethyltransferase (SHM3)	stroma
AT4G32520.2	serine hydroxymethyltransferase 3	glycine/serine hydroxymethyltransferase (SHM3)	stroma
AT4G32770.1	tocopherol cyclase, chloroplast / vitamin E deficient 1 (VTE1) / sucrose export defective 1 (SXD1)	tocopherol cyclase (VTE1)	plastoglobules
AT4G32810.1	Encodes a protein with similarity to carotenoid cleaving deoxygenases, the enzymes that cleave beta-carotene. Involved in the production of a graft transmissable signal to suppress axillary branching. Protein is localized to chloroplast stroma and expressed primarily in root tip. Mutants in the gene exhibit increased shoot branching, and light-dependent defects in hook opening and hypocotyl/root …	carotenoid cleavage dioxygenase (CCD8) (MAX4)	plastid
AT4G32915.1	FUNCTIONS IN: molecular_function unknown; INVOLVED IN: regulation of translational fidelity; LOCATED IN: chloroplast; EXPRESSED IN: 22 plant structures; EXPRESSED DURING: 13 growth stages; CONTAINS InterPro DOMAIN/s: Glu-tRNAGln amidotransferase, C s	Glu-tRNA(Gln) amidotransferase subunit C (GATA or GLU-ADT subunit C) - dual targeted mito & plastid	plastid stroma; mitochondria
AT4G33030.1	sulfoquinovosyldiacylglycerol 1	UDP-sulfoquinovose synthase (SQD1)	plastid stroma
AT4G33350.1	Tic22-like family protein	Tic22	envelope-intermembranespace
AT4G33350.2	Tic22-like family protein; LOCATED IN: chloroplast inner membrane; EXPRESSED IN: 22 plant structures; EXPRESSED DURING: 13 growth stages; CONTAINS InterPro DOMAIN/s: Chloroplast protein import component Tic22 (InterPro:IPR005692), Tic22-like (InterPro:IPR007378); BEST Arabidopsis thaliana protein match is: Tic22-like family protein (TAIR:AT3G23710.1).	Tic22	envelope-outer
AT4G33460.1	ABC transporter family protein	ABC transporter family protein	envelope
AT4G33480.1	unknown protein; FUNCTIONS IN: molecular_function unknown; INVOLVED IN: biological_process unknown; LOCATED IN: chloroplast; EXPRESSED IN: 22 plant structures; EXPRESSED DURING: 13 growth stages; CONTAINS InterPro DOMAIN/s: Protein of unknown functio	unknown protein	plastid
AT4G33500.1	Protein phosphatase 2C family protein	protein phosphatase 2C (PP2C)	stroma
AT4G33510.1	3-deoxy-d-arabino-heptulosonate 7-phosphate synthase	2-dehydro-3-deoxyphosphoheptonate aldolase 2 / 3-deoxy-D-arabino-heptulosonate 7-phosphate synthase 2 / DAHP synthetase 2 (DHS2),	plastid
AT4G33510.2	Enzyme catalyzing the first committed step in aromatic amino acid biosynthesis	2-dehydro-3-deoxyphosphoheptonate aldolase 2 / 3-deoxy-D-arabino-heptulosonate 7-phosphate synthase 2 / DAHP synthetase 2 (DHS2),	plastid
AT4G33520.1	P-type ATP-ase 1	PAA1 - copper transport envelope	envelope-inner
AT4G33520.2	P-type ATP-ase 1	PAA1 - copper transport envelope	envelope-inner
AT4G33520.3	Encodes a putative metal-transporting P-type ATPase.	PAA1 - copper transport envelope	envelope-inner
AT4G33580.1	beta carbonic anhydrase 5	beta carbonate dehydratase 5 (CA5) (low expression in leaf)	stroma
AT4G33580.2	beta carbonic anhydrase 5 (BCA5); FUNCTIONS IN: carbonate dehydratase activity, zinc ion binding; INVOLVED IN: carbon utilization; LOCATED IN: chloroplast; EXPRESSED IN: 25 plant structures; EXPRESSED DURING: 13 growth stages; CONTAINS InterPro DOMAIN/s: Carbonic anhydrase, prokaryotic-like, conserved site (InterPro:IPR015892), Carbonic anhydrase (InterPro:IPR001765); BEST Arabidopsis thaliana pr…	beta carbonate dehydratase 5 (CA5) (low expression in leaf)	stroma
AT4G33630.1	EXECUTER1 (EX1); FUNCTIONS IN: DNA binding, nuclease activity; INVOLVED IN: response to singlet oxygen; LOCATED IN: thylakoid membrane; EXPRESSED IN: 23 plant structures; EXPRESSED DURING: 15 growth stages; CONTAINS InterPro DOMAIN/s: Protein of unknown function DUF3506 (InterPro:IPR021894), UvrB/UvrC protein (InterPro:IPR001943); BEST Arabidopsis thaliana protein match is: Protein of unknown fun…	Executer 1	thylakoid
AT4G33630.2	Protein of unknown function (DUF3506)	Executer 1	thylakoid
AT4G33650.1	dynamin-related protein 3A	dynamin ADL 2-envelope	envelope-inner
AT4G33650.2	dynamin-related protein 3A	dynamin ADL 2-envelope	envelope-inner
AT4G33680.1	Pyridoxal phosphate (PLP)-dependent transferases superfamily protein	aminotransferase, classes I and II - AGD2 (ABERRANT GROWTH AND DEATH 2)	plastid stroma
AT4G33760.1	tRNA synthetase class II (D, K and N) family protein	tRNA synthetase class II (D, K and N) protein (dual targeted - cTP/mTP)	plastid stroma; mitochondria
AT4G34020.1	Class I glutamine amidotransferase-like superfamily protein	DJ-1c glyoxylase	plastid
AT4G34020.2	Class I glutamine amidotransferase-like superfamily protein	DJ-1c glyoxylase	plastid
AT4G34090.1	unknown protein; FUNCTIONS IN: molecular_function unknown; INVOLVED IN: biological_process unknown; LOCATED IN: chloroplast, chloroplast stroma; EXPRESSED IN: 22 plant structures; EXPRESSED DURING: 13 growth stages; BEST Arabidopsis thaliana protein	PAB (protein in chloroplast ATPase ?3?3? biogenesis)	plastid stroma
AT4G34090.2	unknown protein; FUNCTIONS IN: molecular_function unknown; INVOLVED IN: biological_process unknown; LOCATED IN: chloroplast; EXPRESSED IN: 22 plant structures; EXPRESSED DURING: 13 growth stages; BEST Arabidopsis thaliana protein match is: unknown protein (TAIR:AT2G23370.1); Has 75 Blast hits to 73 proteins in 21 species: Archae - 0; Bacteria - 0; Metazoa - 0; Fungi - 0; Plants - 67; Viruses - 0;…	PAB (protein in chloroplast ATPase ?3?3? biogenesis)	plastid stroma
AT4G34090.3	unknown protein; FUNCTIONS IN: molecular_function unknown; INVOLVED IN: biological_process unknown; EXPRESSED IN: 22 plant structures; EXPRESSED DURING: 13 growth stages; BEST Arabidopsis thaliana protein match is: unknown protein (TAIR:AT2G23370.1).	PAB (protein in chloroplast ATPase ?3?3? biogenesis)	plastid stroma
AT4G34120.1	Encodes a single cystathionine beta-Synthase domain-containing protein. Modulates development by regulating the thioredoxin system.	CBSX2 - CBS domain-containing protein (LEJ1)	plastid stroma
AT4G34190.1	Encodes a stress enhanced protein that localizes to the thylakoid membrane and whose mRNA is upregulated in response to high light intensity. It may be involved in chlorophyll binding.	Sep1 or Lil4	thylakoid-integral
AT4G34200.1	D-3-phosphoglycerate dehydrogenase	D-3-phosphoglycerate dehydrogenase (3-PGDH) - EDA9 (embryo sac development arrest 9) -very abundant	plastid
AT4G34240.1	aldehyde dehydrogenase 3I1	aldehyde dehydrogenase (ALDH3); 3-chloroallyl aldehyde dehydrogenase	envelope
AT4G34240.2	Aldehyde dehydrogenase induced by ABA and dehydration	aldehyde dehydrogenase (ALDH3); 3-chloroallyl aldehyde dehydrogenase	envelope
AT4G34350.1	4-hydroxy-3-methylbut-2-enyl diphosphate reductase	1-hydroxy-2-methyl-butenyl 4-diphosphate reductase (HDR; previously ISPH, CLB6, lytB)	plastid stroma
AT4G34620.1	Encodes ribosomal protein S16, has embryo-defective lethal mutant phenotype	30S ribosomal protein S16B (n-encoded homologue of c-enc S16A) - dual targeted mito & plastid	plastid ribosome; mitochondria
AT4G34710.1	encodes a arginine decarboxylase (ADC), a rate-limiting enzyme that catalyzes the first step of polyamine (PA) biosynthesis via ADC pathway in Arabidopsis thaliana. Arabidopsis genome has two ADC paralogs, ADC1 and ADC2. ADC2 is stress-inducible (osmotic stress). Double mutant analysis showed that ADC genes are essential for the production of PA, and are required for normal seed development. Over…	arginine decarboxylase 2 (ADC2)	plastid; cytosol
AT4G34710.2	arginine decarboxylase 2	arginine decarboxylase 2 (ADC2)	plastid; cytosol
AT4G34730.1	ribosome-binding factor A family protein	ribosome-binding factor A (RbfA)	plastid stroma
AT4G34740.1	GLN phosphoribosyl pyrophosphate amidotransferase 2	ATASE2/ATD2 (GLN PHOSPHORIBOSYL PYROPHOSPHATE AMIDOTRANSFERASE 2)	plastid
AT4G34830.1	Pentatricopeptide repeat (PPR) superfamily protein	MRL1 (PPR protein) - rbcl MRNA stabilization	plastid
AT4G35080.1	high-affinity nickel-transport family protein; FUNCTIONS IN: nickel ion transmembrane transporter activity, metal ion binding; INVOLVED IN: nickel ion transport, transmembrane transport, metal ion transport; LOCATED IN: integral to membrane, chloroplast; CONTAINS InterPro DOMAIN/s: Nickel/cobalt transporter, high-affinity (InterPro:IPR011541); BEST Arabidopsis thaliana protein match is: high-affi…	high-affinity nickel-transport family protein	plastid
AT4G35130.1	Tetratricopeptide repeat (TPR)-like superfamily protein	Pentatricopeptide repeat (PPR) protein	plastid
AT4G35250.1	NAD(P)-binding Rossmann-fold superfamily protein	HCF244 - PsbA/D1 biogenesis	thylakoid
AT4G35440.1	chloride channel E	CLC-E (CHLORIDE CHANNEL E); voltage-gated chloride channel	thylakoid-integral
AT4G35630.1	Encodes a phosphoserine aminotransferase which is involved in serine biosynthesis in the chloroplast which operates via the phosphorylated pathway.	phosphoserine aminotransferase - abundant	plastid stroma
AT4G35760.1	NAD(P)H dehydrogenase (quinone)s	vitamin K epoxide reductase like protein (VKORC)-Trx-like or LTO1	thylakoid-integral
AT4G35770.1	Rhodanese/Cell cycle control phosphatase superfamily protein	Rhodanese/Cell cycle control phosphatase superfamily protein	plastid
AT4G35770.2	Senescence-associated gene that is strongly induced by phosphate starvation. Transcripts are differentially regulated at the level of mRNA stability at different times of day. mRNAs are targets of the mRNA degradation pathway mediated by the downstream (DST) instability determinant.	Rhodanese/Cell cycle control phosphatase superfamily protein	plastid
AT4G35770.3	Senescence-associated gene that is strongly induced by phosphate starvation. Transcripts are differentially regulated at the level of mRNA stability at different times of day. mRNAs are targets of the mRNA degradation pathway mediated by the downstream (DST) instability determinant.	Rhodanese/Cell cycle control phosphatase superfamily protein	plastid
AT4G36040.1	Chaperone DnaJ-domain superfamily protein	J-domain protein DjC25 (type 3) (also DnaJ11)	plastid
AT4G36390.1	Methylthiotransferase	radical SAM domain-containing protein / TRAM domain-containing protein	plastid
AT4G36530.1	alpha/beta-Hydrolases superfamily protein; FUNCTIONS IN: hydrolase activity, catalytic activity; LOCATED IN: chloroplast; EXPRESSED IN: 22 plant structures; EXPRESSED DURING: 13 growth stages; CONTAINS InterPro DOMAIN/s: Epoxide hydrolase-like (InterPro:IPR000639), Alpha/beta hydrolase fold-1 (InterPro:IPR000073); BEST Arabidopsis thaliana protein match is: alpha/beta-Hydrolases superfamily prote…	alpha/beta-Hydrolase - model .2 has clear cTP	plastid
AT4G36530.2	alpha/beta-Hydrolases superfamily protein	alpha/beta-Hydrolase (model .2 has clear cTP) CLD1/PPH-related	plastid
AT4G36810.1	geranylgeranyl pyrophosphate synthase 1	geranylgeranyl pyrophosphate synthase (GGPS1) (also named GGPS6)	plastid stroma
AT4G36910.1	Cystathionine beta-synthase (CBS) family protein	CBSX1 - CBS domain-containing protein (LEJ2)	plastid stroma
AT4G37000.1	accelerated cell death 2 (ACD2)	red chlorophyll catabolite reductase (RCCR) - also accelerated cell death 2 (ACD2). Dual both plastid and mitos	thylakoid; mitochondria
AT4G37040.1	methionine aminopeptidase 1D	methionine aminopeptidase - MAP1D - dual localization plastid & mito	plastid stroma; mitochondria
AT4G37200.1	Thioredoxin superfamily protein	HCF164 Fd like	thylakoid-peripheral-stromal-side
AT4G37270.1	heavy metal atpase 1	Cu-ATPase, HMA1, also involved Zn detoxification	envelope
AT4G37510.1	Ribonuclease III family protein	ribonuclease III family protein (RNC1) (maize homologue)	stroma
AT4G37920.1	unknown protein; FUNCTIONS IN: molecular_function unknown; INVOLVED IN: biological_process unknown; LOCATED IN: chloroplast thylakoid membrane, chloroplast, chloroplast envelope; BEST Arabidopsis thaliana protein match is: unknown protein (TAIR:AT1G3	unknown protein	plastid
AT4G37925.1	subunit NDH-M of NAD(P)H:plastoquinone dehydrogenase complex	NDH M	thylakoid
AT4G38020.1	tRNA/rRNA methyltransferase (SpoU) family protein	tRNA/rRNA methyltransferase (SpoU) family protein	plastid
AT4G38100.1	unknown protein; LOCATED IN: chloroplast thylakoid membrane; EXPRESSED IN: 23 plant structures; EXPRESSED DURING: 13 growth stages; BEST Arabidopsis thaliana protein match is: unknown protein (TAIR:AT4G01150.1); Has 30201 Blast hits to 17322 proteins	CURVATURE 1D (CURT1D)	thylakoid
AT4G38160.1	Mitochondrial transcription termination factor family protein	mTERF6 (dual targeted mTP and cTP)	plastid stroma; mitochondria
AT4G38160.2	pigment defective 191 (pde191); CONTAINS InterPro DOMAIN/s: Mitochodrial transcription termination factor-related (InterPro:IPR003690); BEST Arabidopsis thaliana protein match is: Mitochondrial transcription termination factor family protein (TAIR:AT2G21710.1); Has 35333 Blast hits to 34131 proteins in 2444 species: Archae - 798; Bacteria - 22429; Metazoa - 974; Fungi - 991; Plants - 531; Viruses…	mTERF6 (dual targeted mTP and cTP)	plastid stroma; mitochondria
AT4G38160.3	pigment defective 191 (pde191); FUNCTIONS IN: molecular_function unknown; INVOLVED IN: biological_process unknown; LOCATED IN: cellular_component unknown; EXPRESSED IN: 21 plant structures; EXPRESSED DURING: 13 growth stages; CONTAINS InterPro DOMAIN/s: Mitochodrial transcription termination factor-related (InterPro:IPR003690); BEST Arabidopsis thaliana protein match is: Mitochondrial transcripti…	mTERF6 (dual targeted mTP and cTP)	plastid stroma; mitochondria
AT4G38225.1	unknown protein; FUNCTIONS IN: molecular_function unknown; INVOLVED IN: biological_process unknown; LOCATED IN: chloroplast; EXPRESSED IN: 21 plant structures; EXPRESSED DURING: 13 growth stages; Has 30201 Blast hits to 17322 proteins in 780 species:	unknown protein	plastid stroma
AT4G38225.2	unknown protein; FUNCTIONS IN: molecular_function unknown; INVOLVED IN: biological_process unknown; LOCATED IN: chloroplast; EXPRESSED IN: 21 plant structures; EXPRESSED DURING: 13 growth stages; Has 35333 Blast hits to 34131 proteins in 2444 species: Archae - 798; Bacteria - 22429; Metazoa - 974; Fungi - 991; Plants - 531; Viruses - 0; Other Eukaryotes - 9610 (source: NCBI BLink).	unknown protein	plastid stroma
AT4G38225.3	unknown protein; FUNCTIONS IN: molecular_function unknown; INVOLVED IN: biological_process unknown; LOCATED IN: chloroplast; EXPRESSED IN: 21 plant structures; EXPRESSED DURING: 13 growth stages; Has 35333 Blast hits to 34131 proteins in 2444 species: Archae - 798; Bacteria - 22429; Metazoa - 974; Fungi - 991; Plants - 531; Viruses - 0; Other Eukaryotes - 9610 (source: NCBI BLink).	unknown protein	plastid stroma
AT4G38380.1	MATE efflux family protein	MATE efflux protein-related	envelope-inner-integral
AT4G38460.1	geranylgeranyl reductase	geranylgeranyl pyrophosphate synthase, putative / GGPP synthetase, putative / farnesyltranstransferase	plastid stroma
AT4G38490.1	unknown protein; Has 30201 Blast hits to 17322 proteins in 780 species: Archae - 12; Bacteria - 1396; Metazoa - 17338; Fungi - 3422; Plants - 5037; Viruses - 0; Other Eukaryotes - 2996 (source: NCBI BLink).	SecE2	envelope-inner
AT4G38970.1	fructose-bisphosphate aldolase 2	fructose-bisphosphate aldolase-2 (SFBA-2)	plastoglobules; plastid stroma
AT4G38970.2	fructose-bisphosphate aldolase 2	fructose-bisphosphate aldolase-2 (SFBA-2)	plastoglobules; plastid stroma
AT4G39030.1	MATE efflux family protein	MATE transporter EDS5 - involved in SA transport	envelope
AT4G39040.1	RNA-binding CRS1 / YhbY (CRM) domain protein; FUNCTIONS IN: RNA binding; INVOLVED IN: biological_process unknown; LOCATED IN: chloroplast; EXPRESSED IN: 22 plant structures; EXPRESSED DURING: 13 growth stages; CONTAINS InterPro DOMAIN/s: RNA-binding, CRM domain (InterPro:IPR001890); BEST Arabidopsis thaliana protein match is: RNA-binding CRS1 / YhbY (CRM) domain protein (TAIR:AT2G21350.1); Has 78…	RNA binding protein - CRS1/YhbY domain	plastid stroma
AT4G39040.2	RNA-binding CRS1 / YhbY (CRM) domain protein; FUNCTIONS IN: RNA binding; INVOLVED IN: biological_process unknown; LOCATED IN: chloroplast; EXPRESSED IN: 22 plant structures; EXPRESSED DURING: 13 growth stages; CONTAINS InterPro DOMAIN/s: RNA-binding, CRM domain (InterPro:IPR001890); BEST Arabidopsis thaliana protein match is: RNA-binding CRS1 / YhbY (CRM) domain protein (TAIR:AT2G21350.1); Has 78…	RNA binding protein - CRS1/YhbY domain	plastid stroma
AT4G39120.1	myo-inositol monophosphatase like 2	Inositol monophosphatase-2	plastid
AT4G39210.1	Glucose-1-phosphate adenylyltransferase family protein	ADP-glucose pyrophosphorylase - large subunit 3 (APL3)	stroma
AT4G39460.1	Encodes a plastid metabolite transporter required for the import of S-Adenosylmethionine from the cytosol. Impaired function of SAMT1 led to decreased accumulation of prenyllipids and mainly affected the chlorophyll pathway.	S-Adenosylmethionine transporter,S-homocysteine (SAMT1)	envelope-inner-integral
AT4G39460.2	S-adenosylmethionine carrier 1	S-Adenosylmethionine transporter,S-homocysteine (SAMT1)	envelope-inner-integral
AT4G39620.1	EMBRYO DEFECTIVE 2453 (EMB2453); INVOLVED IN: embryo development ending in seed dormancy; LOCATED IN: chloroplast; EXPRESSED IN: 22 plant structures; EXPRESSED DURING: 13 growth stages; CONTAINS InterPro DOMAIN/s: Pentatricopeptide repeat (InterPro:IPR002885); BEST Arabidopsis thaliana protein match is: plastid transcriptionally active 2 (TAIR:AT1G74850.1); Has 39741 Blast hits to 13102 proteins …	PPR5 - homologue of maize PPR5	plastid
AT4G39620.2	Tetratricopeptide repeat (TPR)-like superfamily protein	PPR5 - homologue of maize PPR5	plastid
AT4G39710.1	FK506-binding protein 16-2	FKB16-2 or PnsL4 (NDH assembly factor)	thylakoid-peripheral-lumenal-side
AT4G39710.2	FK506-binding protein 16-2 (FKBP16-2); FUNCTIONS IN: FK506 binding, peptidyl-prolyl cis-trans isomerase activity; INVOLVED IN: protein folding; LOCATED IN: chloroplast thylakoid membrane, chloroplast thylakoid lumen; EXPRESSED IN: 20 plant structures; EXPRESSED DURING: 13 growth stages; CONTAINS InterPro DOMAIN/s: Peptidyl-prolyl cis-trans isomerase, FKBP-type (InterPro:IPR001179); BEST Arabidops…	FKB16-2 or PnsL4 (NDH assembly factor)	thylakoid-peripheral-lumenal-side
AT4G39940.1	adenosine-5'-phosphosulfate-kinase (akn2) mRNA, complete	Adenosine-5'-phosphosulfate kinase 2 (APK2)	plastid
AT4G39960.1	Molecular chaperone Hsp40/DnaJ family protein; FUNCTIONS IN: unfolded protein binding, heat shock protein binding, ATP binding; INVOLVED IN: protein folding, response to heat; LOCATED IN: chloroplast thylakoid membrane, chloroplast; EXPRESSED IN: 23 plant structures; EXPRESSED DURING: 13 growth stages; CONTAINS InterPro DOMAIN/s: Molecular chaperone, heat shock protein, Hsp40, DnaJ (InterPro:IPR0…	J-domain protein DjA5 (type 1)	thylakoid
AT4G39970.1	Haloacid dehalogenase-like hydrolase (HAD) superfamily protein	haloacid dehalogenase-like hydrolase-3	plastid stroma
AT4G39980.1	3-deoxy-D-arabino-heptulosonate 7-phosphate synthase 1	2-dehydro-3-deoxyphosphoheptonate aldolase 1 / 3-deoxy-D-arabino-heptulosonate 7-phosphate synthase 1 / DAHP synthetase 1 (DHS1)	plastid
AT5G01220.1	sulfoquinovosyldiacylglycerol 2	UDP-sulfoquinovose:DAG sulfoquinovosyltransferase (sulfolipid synthase) (SQD2)	envelope
AT5G01500.1	thylakoid ATP/ADP carrier	ATP/ADP carrier (TAAC) - (likely envelope)	thylakoid
AT5G01530.1	light harvesting complex photosystem II	LHCII-4.1-CP29	thylakoid-integral
AT5G01590.1	unknown protein; FUNCTIONS IN: molecular_function unknown; INVOLVED IN: biological_process unknown; LOCATED IN: chloroplast, chloroplast envelope; EXPRESSED IN: 22 plant structures; EXPRESSED DURING: 13 growth stages; Has 60 Blast hits to 59 proteins	Tic56 (part of 1 Mda TIC complex)	envelope
AT5G01600.1	ferretin 1	Ferritin-1	plastid stroma
AT5G01650.1	Tautomerase/MIF superfamily protein	macrophage migration inhibitory factor protein / MIF family protein	plastid
AT5G01650.2	Tautomerase/MIF superfamily protein; FUNCTIONS IN: molecular_function unknown; INVOLVED IN: inflammatory response, response to other organism; EXPRESSED IN: 23 plant structures; EXPRESSED DURING: 13 growth stages; CONTAINS InterPro DOMAIN/s: Tautomerase (InterPro:IPR014347), Macrophage migration inhibitory factor (InterPro:IPR001398); BEST Arabidopsis thaliana protein match is: Tautomerase/MIF su…	macrophage migration inhibitory factor protein / MIF family protein	plastid
AT5G01920.1	Protein kinase superfamily protein	STN8 kinase state transition thylakoid	thylakoid-integral
AT5G02120.1	one helix protein	Ohp1 or Lil2/Hlip/Scp	thylakoid-integral
AT5G02160.1	unknown protein; FUNCTIONS IN: molecular_function unknown; INVOLVED IN: biological_process unknown; LOCATED IN: chloroplast thylakoid membrane; EXPRESSED IN: 23 plant structures; EXPRESSED DURING: 13 growth stages; Has 121 Blast hits to 121 proteins	unknown protein (possibly plastid)	plastid
AT5G02180.1	Transmembrane amino acid transporter family protein; FUNCTIONS IN: amino acid transmembrane transporter activity; INVOLVED IN: amino acid transport; LOCATED IN: chloroplast, membrane; EXPRESSED IN: 18 plant structures; EXPRESSED DURING: 12 growth stages; CONTAINS InterPro DOMAIN/s: Amino acid transporter, transmembrane (InterPro:IPR013057); BEST Arabidopsis thaliana protein match is: Transmembran…	MATE transporter EDS5 homolog (EDS5H)	envelope
AT5G02250.1	Ribonuclease II/R family protein	3'-5' exoribonuclease - RNR1 (this is not RIF10)	stroma
AT5G02830.1	Tetratricopeptide repeat (TPR)-like superfamily protein	Pentatricopeptide repeat (PPR) protein	plastid nucleoid
AT5G02860.1	Pentatricopeptide repeat (PPR) superfamily protein	Pentatricopeptide repeat (PPR) protein	plastid
AT5G02940.1	Protein of unknown function (DUF1012)	unknown protein	envelope
AT5G03370.1	acylphosphatase family	acylphosphatase family	plastid stroma
AT5G03650.1	starch branching enzyme 2.2	starch branching enzyme class II (SBEII)	plastid stroma
AT5G03800.1	Pentatricopeptide repeat (PPR) superfamily protein	Homolog of maize PPR103. PPR protein. EMB175	plastid
AT5G03880.1	Thioredoxin family protein	glutaredoxin	thylakoid
AT5G03900.1	Iron-sulphur cluster biosynthesis family protein; FUNCTIONS IN: molecular_function unknown; INVOLVED IN: biological_process unknown; LOCATED IN: chloroplast envelope; EXPRESSED IN: 22 plant structures; EXPRESSED DURING: 13 growth stages; CONTAINS InterPro DOMAIN/s: FeS cluster biogenesis (InterPro:IPR000361); Has 138 Blast hits to 138 proteins in 58 species: Archae - 0; Bacteria - 67; Metazoa - 0…	unknown protein	plastid
AT5G03900.2	Iron-sulphur cluster biosynthesis family protein	unknown protein	plastid
AT5G03910.1	ABC2 homolog 12	ABC transporter family protein	envelope
AT5G03940.1	chloroplast signal recognition particle 54 kDa subunit	cpSRP54	plastid stroma
AT5G04130.1	DNA GYRASE B2	DNA gyrase B2 (dual targeted plastids and mitochondria)	plastid nucleoid; mitochondria
AT5G04140.1	glutamate synthase 1	ferredoxin-dependent glutamate synthase/glu1/Fd-GOGAT 1 (dual cTP and mTP)	plastid stroma
AT5G04140.2	Encodes a gene whose sequence is similar to ferredoxin dependent glutamate synthase (Fd-GOGAT). Expression in leaves is induced by light and sucrose. Proposed to be involved in photorespiration and nitrogen assimilation.	ferredoxin-dependent glutamate synthase/glu1/Fd-GOGAT 1 (dual cTP and mTP)	plastid stroma
AT5G04260.1	Encodes a thioredoxin (WCRKC2) localized in chloroplast stroma. Contains a WCRKC motif.	thioredoxin family protein, WCRKC2	plastid stroma
AT5G04360.1	limit dextrinase	pullulanase (PUL1) or limit dextrinase 1 (LDA1)	plastid
AT5G04440.1	Protein of unknown function (DUF1997)	unknown protein	plastid stroma
AT5G04490.1	vitamin E pathway gene 5	Phytol kinase or VTE5	plastid
AT5G04590.1	sulfite reductase	sulphite reductase	plastid stroma
AT5G04740.1	ACT domain-containing protein	ACR12 - ACT domain-containing protein	plastid stroma
AT5G04740.2	Encodes a ACT domain-containing protein. The ACT domain, named after bacterial aspartate kinase, chorismate mutase and TyrA (prephenate dehydrogenase), is a regulatory domain that serves as an amino acid-binding site in feedback-regulated amino acid metabolic enzymes.	ACR12 - ACT domain-containing protein	plastid stroma
AT5G04810.1	pentatricopeptide (PPR) repeat-containing protein	pentatricopeptide repeat (PPR) protein - maize PPR4 orthologue	plastid nucleoid
AT5G04900.1	NYC1-like	chlorophyll b reductase, nonyellow coloring1-like (NOL or NYC1-like)	thylakoid
AT5G05000.1	Outer membrane GTPase protein that may function in import of nuclear encoded proteins into the chloroplast. Phosphorylation of the G-domains regulate translocon assembly.	Toc34, component of the import apparatus, GTP binding domain	envelope-outer-integral
AT5G05000.2	Outer membrane GTPase protein that may function in import of nuclear encoded proteins into the chloroplast. Phosphorylation of the G-domains regulate translocon assembly.	Toc34, component of the import apparatus, GTP binding domain	envelope-outer-integral
AT5G05000.3	translocon at the outer envelope membrane of chloroplasts 34	Toc34, component of the import apparatus, GTP binding domain	envelope-outer-integral
AT5G05200.1	Protein kinase superfamily protein	ABC1 kinase 9 (ABC1K9)	plastoglobules
AT5G05580.1	fatty acid desaturase 8	Plastidial Linoleate Desaturase (FAD7/FAD8) (Lipid Gene Database: Beisson)	envelope-inner-integral
AT5G05580.2	fatty acid desaturase 8	Plastidial Linoleate Desaturase (FAD7/FAD8) (Lipid Gene Database: Beisson)	envelope-inner-integral
AT5G05590.1	Encodes phosphoribosylanthranilate isomerase which catalyzes the third step in the tryptophan biosynthetic pathway.	phosphoribosylanthranilate isomerase 2 (PAI2)	plastid stroma
AT5G05590.2	Encodes phosphoribosylanthranilate isomerase which catalyzes the third step in the tryptophan biosynthetic pathway.	phosphoribosylanthranilate isomerase 2 (PAI2)	plastid stroma
AT5G05730.1	anthranilate synthase alpha subunit 1	anthranilate synthase alpha subunit (ASA1)	stroma
AT5G05730.2	ASA1 encodes the alpha subunit of anthranilate synthase, which catalyzes the rate-limiting step of tryptophan synthesis. ASA1 is induced by ethylene, and forms a link between ethylene signalling and auxin synthesis in roots.	anthranilate synthase alpha subunit (ASA1)	stroma
AT5G05740.1	S2P-like putative metalloprotease, also contain transmembrane helices near their C-termini and many of them, five of seven, contain a conserved zinc-binding motif HEXXH. Homolog of EGY1. Each of the EGY1 and EGY-like proteins share two additional highly conserved motifs, the previously reported NPDG motif (aa 442?454 in EGY1, Rudner et al., 1999) and a newly defined GNLR motif (aa 171?179 in EGY1…	EGY2, metalloprotease	thylakoid
AT5G05740.2	ethylene-dependent gravitropism-deficient and yellow-green-like 2	EGY2, metalloprotease	thylakoid
AT5G05740.3	S2P-like putative metalloprotease, also contain transmembrane helices near their C-termini and many of them, five of seven, contain a conserved zinc-binding motif HEXXH. Homolog of EGY1. Each of the EGY1 and EGY-like proteins share two additional highly conserved motifs, the previously reported NPDG motif (aa 442?454 in EGY1, Rudner et al., 1999) and a newly defined GNLR motif (aa 171?179 in EGY1…	EGY2, metalloprotease	thylakoid
AT5G05980.1	Encodes one of the three folylpolyglutamate synthetase isoforms (FPGSs): FPGS1 (At5g05980, plastidic), FPGS2 (At3g10160, mitochondrial) and FPGS3 (At3g55630, cytosolic).	DHFS-FPGS homolog B	plastid
AT5G05980.2	DHFS-FPGS homolog B	DHFS-FPGS homolog B	plastid
AT5G06130.1	chaperone protein dnaJ-related; BEST Arabidopsis thaliana protein match is: unknown protein (TAIR:AT5G61670.2); Has 35333 Blast hits to 34131 proteins in 2444 species: Archae - 798; Bacteria - 22429; Metazoa - 974; Fungi - 991; Plants - 531; Viruses - 0; Other Eukaryotes - 9610 (source: NCBI BLink).	Zn-finger J domain 4x repeats	plastid
AT5G06130.2	chaperone protein dnaJ-related	Zn-finger J domain 4x repeats	plastid
AT5G06220.1	LETM1-like protein; CONTAINS InterPro DOMAIN/s: LETM1-like (InterPro:IPR011685); BEST Arabidopsis thaliana protein match is: LETM1-like protein (TAIR:AT3G11560.4); Has 1807 Blast hits to 1807 proteins in 277 species: Archae - 0; Bacteria - 0; Metazoa - 736; Fungi - 347; Plants - 385; Viruses - 0; Other Eukaryotes - 339 (source: NCBI BLink).	unknown protein	plastid
AT5G06220.2	LETM1-like protein; FUNCTIONS IN: molecular_function unknown; INVOLVED IN: biological_process unknown; LOCATED IN: cellular_component unknown; CONTAINS InterPro DOMAIN/s: LETM1-like (InterPro:IPR011685); BEST Arabidopsis thaliana protein match is: LETM1-like protein (TAIR:AT3G11560.4).	unknown protein	plastid
AT5G06290.1	2-cysteine peroxiredoxin B	2-Cys Peroxiredoxin B (Prx B)	plastid stroma
AT5G06340.1	nudix hydrolase homolog 27 (NUDX27); CONTAINS InterPro DOMAIN/s: NUDIX hydrolase domain-like (InterPro:IPR015797), NUDIX hydrolase (InterPro:IPR020476), NUDIX hydrolase, conserved site (InterPro:IPR020084), NUDIX hydrolase domain (InterPro:IPR000086); BEST Arabidopsis thaliana protein match is: nudix hydrolase homolog 26 (TAIR:AT3G10620.1); Has 1807 Blast hits to 1807 proteins in 277 species: Arc…	diadenosine 5',5'''-P1,P4-tetraphosphate hydrolase (AtNUDX27)	plastid
AT5G06690.1	WCRKC thioredoxin 1	thiol-disulfide exchange intermediate (THIOREDOXIN-LIKE 5), WCRKC1	plastid stroma
AT5G06690.2	Encodes a thioredoxin (WCRKC1) localized in chloroplast stroma. Contains a WCRKC motif.	thiol-disulfide exchange intermediate (THIOREDOXIN-LIKE 5); WCRKC1	plastid stroma
AT5G07020.1	proline-rich family protein	Maintenance of PSII under High light 1 (MPH1)	thylakoid
AT5G08050.1	Protein of unknown function (DUF1118)	unknown protein	thylakoid
AT5G08280.1	hydroxymethylbilane synthase	hydroxymethylbilane synthase (HEMC)	plastid stroma
AT5G08340.1	Nucleotidylyl transferase superfamily protein; FUNCTIONS IN: FMN adenylyltransferase activity; INVOLVED IN: riboflavin biosynthetic process; LOCATED IN: cellular_component unknown; EXPRESSED IN: 22 plant structures; EXPRESSED DURING: 14 growth stages; CONTAINS InterPro DOMAIN/s: Rossmann-like alpha/beta/alpha sandwich fold (InterPro:IPR014729), FAD synthetase (InterPro:IPR015864); BEST Arabidopsi…	RIBF2	plastid
AT5G08340.2	Nucleotidylyl transferase superfamily protein; FUNCTIONS IN: FMN adenylyltransferase activity; INVOLVED IN: riboflavin biosynthetic process; LOCATED IN: cellular_component unknown; EXPRESSED IN: 22 plant structures; EXPRESSED DURING: 14 growth stages; CONTAINS InterPro DOMAIN/s: Rossmann-like alpha/beta/alpha sandwich fold (InterPro:IPR014729), FAD synthetase (InterPro:IPR015864); BEST Arabidopsi…	RIBF2	plastid
AT5G08410.1	ferredoxin/thioredoxin reductase subunit A (variable subunit) 2	ferredoxin-thioredoxin reductase (FTRAv2)	plastid stroma
AT5G08415.1	Radical SAM superfamily protein	lipoyl synthase -lip1 plastid	plastid
AT5G08540.1	unknown protein; FUNCTIONS IN: molecular_function unknown; INVOLVED IN: biological_process unknown; LOCATED IN: chloroplast thylakoid membrane, chloroplast, chloroplast envelope; EXPRESSED IN: 24 plant structures; EXPRESSED DURING: 13 growth stages;	unknown protein - maybe RNA binding?	envelope-inner
AT5G08610.1	P-loop containing nucleoside triphosphate hydrolases superfamily protein	DEAD box RNA helicase (RH26) (PDE340; Pigment defective embryo)	plastid nucleoid
AT5G08650.1	Small GTP-binding protein	Elongation factor Tu with GTP-binding domain LepA	plastid stroma
AT5G08720.1	CONTAINS InterPro DOMAIN/s: Streptomyces cyclase/dehydrase (InterPro:IPR005031); BEST Arabidopsis thaliana protein match is: Polyketide cyclase / dehydrase and lipid transport protein (TAIR:AT4G01650.1); Has 30201 Blast hits to 17322 proteins in 780	HCF145 (psbAUTR stabilisation)	plastid stroma
AT5G08740.1	NAD(P)H dehydrogenase C1	NDC1 - dually targeted in plastid & mitochondria	plastoglobules; mitochondria
AT5G09650.1	pyrophosphorylase 6	Inorganic phosphatase like	thylakoid-peripheral-stromal-side; plastid stroma
AT5G09790.1	ARABIDOPSIS TRITHORAX-RELATED PROTEIN 5	ATXR5 - plastid and nucleus, a histone3K27 methyltransferase	plastid; nucleus
AT5G09820.1	Plastid-lipid associated protein PAP / fibrillin family protein	fibrillin 5 (FBN5) (not PG)	thylakoid-peripheral-stromal-side
AT5G09820.2	Plastid-lipid associated protein PAP / fibrillin family protein	fibrillin 5 (FBN5) (not PG)	thylakoid-peripheral-stromal-side
AT5G10160.1	Thioesterase superfamily protein	beta-hydroxyacyl-ACP dehydratase, plastid (Lipid Gene Database; Beisson)	plastid stroma
AT5G10330.1	Encodes histidinol-phosphate aminotransferase that catalyzes the eighth step in histidine biosynthesis. Loss of function mutations are embryo lethal.	histidinol-phosphate aminotransferase (EMB2196/HISN6A/HPA1)	plastid stroma
AT5G10330.2	Encodes histidinol-phosphate aminotransferase that catalyzes the eighth step in histidine biosynthesis. Loss of function mutations are embryo lethal.	histidinol-phosphate aminotransferase (EMB2196/HISN6A/HPA1)	plastid stroma
AT5G10330.3	Encodes histidinol-phosphate aminotransferase that catalyzes the eighth step in histidine biosynthesis. Loss of function mutations are embryo lethal.	histidinol-phosphate aminotransferase (EMB2196/HISN6A/HPA1)	plastid stroma
AT5G10490.1	MSCS-like 2	Mechanosensitive ion channel MSL2	envelope
AT5G10490.2	MSCS-like 2	Mechanosensitive ion channel MSL2 (differs in N-term from model 1)	envelope
AT5G10490.3	A member of MscS-like gene family, structurally very similar to MSL3, comprising of an N-terminal chloroplast transit peptide, five trans-membrane helices and a C-terminal cytoplasmic domain. Mutant plants showed abnormalities in the size and shape of plastids. MSL2-GFP was localized to discrete foci on the plastid envelope and co-localize with the plastid division protein AtMinE.	Mechanosensitive ion channel MSL2	envelope
AT5G10620.1	methyltransferases	methyltransferases	plastid
AT5G10690.1	pentatricopeptide (PPR) repeat-containing protein / CBS domain-containing protein	Pentatricopeptide repeat (PPR) protein	plastid nucleoid
AT5G10910.1	mraW methylase family protein	mraW methylase family protein	plastid
AT5G10920.1	L-Aspartase-like family protein	argininosuccinate lyase (AtArgH)	plastid
AT5G11450.1	Mog1/PsbP/DUF1795-like photosystem II reaction center PsbP family protein	OEC23-like-6 Tat lTP TP21.5	thylakoid-peripheral-lumenal-side
AT5G11480.1	P-loop containing nucleoside triphosphate hydrolases superfamily protein	GTPase EngB-2 (ENGB-2)	plastid
AT5G11880.1	Pyridoxal-dependent decarboxylase family protein	diaminopimelate decarboxylase, DAP carboxylase	stroma
AT5G12040.1	Nitrilase/cyanide hydratase and apolipoprotein N-acyltransferase family protein	carbon-nitrogen hydrolase family protein, similar to Nit protein 2	plastid stroma
AT5G12040.2	Nitrilase/cyanide hydratase and apolipoprotein N-acyltransferase family protein	carbon-nitrogen hydrolase family protein, similar to Nit protein 2	plastid stroma
AT5G12130.1	integral membrane TerC family protein	TerC - PDE149 (PIGMENT DEFECTIVE 149)	thylakoid-integral
AT5G12170.2	CRT (chloroquine-resistance transporter)-like transporter 3	CRT-like transporter 3, thiol transporter	plastid
AT5G12470.1	Protein of unknown function (DUF3411)	MEP3 or reticulate family protein RER4	envelope-inner-integral
AT5G12860.1	dicarboxylate transporter 1	2-oxoglutarate/malate translocator (DIT1; EP45; OMT1)	envelope-inner-integral
AT5G12860.2	AtpOMT1 encodes dicarboxylate transporter functions both as as an oxaloacetate/malate transporter and as a 2-oxoglutarate/malate transporter.	2-oxoglutarate/malate translocator (DIT1; EP45; OMT1)	envelope-inner-integral
AT5G13030.1	unknown protein; FUNCTIONS IN: molecular_function unknown; INVOLVED IN: biological_process unknown; LOCATED IN: chloroplast; EXPRESSED IN: 23 plant structures; EXPRESSED DURING: 13 growth stages; CONTAINS InterPro DOMAIN/s: Uncharacterised protein fa	unknown protein	plastid stroma
AT5G13110.1	glucose-6-phosphate dehydrogenase 2	glucose-6-phosphate dehydrogenase 2 (G6PD2)	stroma
AT5G13120.1	Encodes a lumenal cyclophilin with peptidyl-prolyl isomerase activity that is associated with the NAD(P)H dehydrogenase complex in stromal regions of the thylakoid membrane. It is likely to be important for the accumulation of the hydrophobic domain of the NAD(P)H dehydrogenase complex. This complex is associated with PSI and is responsible for the reduction of plastoquinone.	peptidyl-prolyl isomerase protein - TLP21 (CYP20-2) - NDH factor or PnsL5	thylakoid-peripheral-lumenal-side
AT5G13120.2	cyclophilin 20-2	peptidyl-prolyl isomerase protein - TLP21 (CYP20-2) - NDH factor or PnsL5	thylakoid-peripheral-lumenal-side
AT5G13270.1	Encodes RARE1 (Required for accD RNA Editing 1), a trans-factor essential for C-to-U editing of the chloroplast accD transcript. RARE1 carries 15 PPR (pentatricopeptide repeat) motifs, an E/E+ and a DYW domain (C-terminal tripeptide).	RARE1 - PPR protein - editing accD	plastid nucleoid
AT5G13280.1	aspartate kinase 1	AK-LYS1 (ASPARTATE KINASE 1)	stroma
AT5G13390.1	no exine formation 1	NEF1 - (no exine formation) - lipid accumulation	plastid
AT5G13410.1	FKBP-like peptidyl-prolyl cis-trans isomerase family protein	Isomerases TAT lTP	thylakoid-peripheral-lumenal-side
AT5G13420.1	Aldolase-type TIM barrel family protein	transaldolase-1 - very abundant	plastid stroma
AT5G13510.1	Ribosomal protein L10 family protein	50S ribosomal protein L10	plastid ribosome
AT5G13530.1	protein kinases;ubiquitin-protein ligases	kinase at the outer chloroplast membrane 1 (KOC1)	envelope-outer
AT5G13530.2	Encodes KEEP ON GOING (KEG), a RING E3 ligase involved in abscisic acid signaling. KEG is essential for Arabidopsis growth and development. ABA promotes KEG degradation via the ubiquitin dependent 26S proteasome pathway.	kinase at the outer chloroplast membrane 1 (KOC1)	envelope-outer
AT5G13630.1	magnesium-chelatase subunit chlH, chloroplast, putative / Mg-protoporphyrin IX chelatase, putative (CHLH)	Mg-protoporphyrin IX chelatase (CHLH) (GUN5) (suggested ABA receptor in Pudmed17051210)	plastid
AT5G13630.2	Encodes magnesium chelatase involved in plastid-to-nucleus signal transduction.	Mg-protoporphyrin IX chelatase (CHLH) (GUN5) (suggested ABA receptor in Pudmed17051210)	plastid
AT5G13650.1	elongation factor family protein	elongation factor protein, typeA/bipA like (SVR3)	plastid stroma
AT5G13650.2	Encodes SVR3, a putative chloroplast TypA translation elongation GTPase. Loss of SVR3 suppresses variegation mediated by var2. SVR3 is essential for plants? ability to develop functional chloroplasts under chilling stress (8C), but not at normal temperature (22C).	elongation factor protein, typeA/bipA like (SVR3)	plastid stroma
AT5G13720.1	Uncharacterised protein family (UPF0114)	ribonuclease domain (integral membrane protein)	plastid
AT5G13730.1	Encodes sigma 4 factor, involved in regulating the activity of the plastid-encoded RNA polymerase PEP. Regulates the overall quantity of NDH complexes and thus influences NDH activity.	SIG4 sigma factor (SigD)	plastid
AT5G13770.1	Pentatricopeptide repeat (PPR-like) superfamily protein	Pentatricopeptide repeat (PPR) protein	plastid nucleoid
AT5G13800.1	Encodes a pheophytinase that is involved in chlorophyll breakdown. Its transcript levels increase during senescence and pph-1 mutants have a stay-green phenotype.	pheophytin pheophorbide hydrolase (pheophytinase) (PPH) (also CRN1) recruited to PG	plastoglobules
AT5G13800.2	pheophytinase	pheophytin pheophorbide hydrolase (pheophytinase) (PPH) (also CRN1) recruited to PG	plastoglobules
AT5G14060.1	lysine-sensitive aspartate kinase	Lysine-sensitive aspartate kinase (CARAB-AK-LYS )	stroma
AT5G14100.1	non-intrinsic ABC protein 14	ATNAP14 (Non-intrinsic ABC protein 14)	plastid
AT5G14200.1	isopropylmalate dehydrogenase 1	3-isopropylmalate dehydrogenase-2, also involved in glucosinolate synthesis	plastid stroma
AT5G14200.2	The AtIMD1 is one out of 3 genes encoding the enzyme 3-isopropylmalate dehydrogenase involved in leucine biosynthesis in Arabidopsis. Its subcellular location has been targeted to plastids. Encodes methylthioalkylmalate dehydrogenase. Involved in glucosinolate biosynthesis, in methionine chain elongation.	3-isopropylmalate dehydrogenase-2, also involved in glucosinolate synthesis	plastid stroma
AT5G14200.3	The AtIMD1 is one out of 3 genes encoding the enzyme 3-isopropylmalate dehydrogenase involved in leucine biosynthesis in Arabidopsis. Its subcellular location has been targeted to plastids. Encodes methylthioalkylmalate dehydrogenase. Involved in glucosinolate biosynthesis, in methionine chain elongation.	3-isopropylmalate dehydrogenase-2, also involved in glucosinolate synthesis	plastid stroma
AT5G14260.1	Rubisco methyltransferase family protein; FUNCTIONS IN: molecular_function unknown; INVOLVED IN: biological_process unknown; LOCATED IN: chloroplast; EXPRESSED IN: 23 plant structures; EXPRESSED DURING: 13 growth stages; CONTAINS InterPro DOMAIN/s: Rubisco LSMT substrate-binding (InterPro:IPR015353); BEST Arabidopsis thaliana protein match is: Rubisco methyltransferase family protein (TAIR:AT3G07…	SET domain-containing protein, low similarity to RBCS N-methyltransferase I	stroma
AT5G14260.2	Rubisco methyltransferase family protein; FUNCTIONS IN: molecular_function unknown; INVOLVED IN: biological_process unknown; LOCATED IN: chloroplast; EXPRESSED IN: 23 plant structures; EXPRESSED DURING: 13 growth stages; CONTAINS InterPro DOMAIN/s: Rubisco LSMT substrate-binding (InterPro:IPR015353); BEST Arabidopsis thaliana protein match is: Rubisco methyltransferase family protein (TAIR:AT3G07…	SET domain-containing protein, low similarity to RBCS N-methyltransferase I	stroma
AT5G14260.3	Rubisco methyltransferase family protein	SET domain-containing protein, low similarity to RBCS N-methyltransferase I	stroma
AT5G14320.1	Ribosomal protein S13/S18 family	30S ribosomal protein S13	plastid ribosome
AT5G14320.2	Ribosomal protein S13/S18 family; FUNCTIONS IN: structural constituent of ribosome, RNA binding, nucleic acid binding; INVOLVED IN: translation; LOCATED IN: small ribosomal subunit, chloroplast; EXPRESSED IN: 22 plant structures; EXPRESSED DURING: 13 growth stages; CONTAINS InterPro DOMAIN/s: Ribosomal protein S13-like, H2TH (InterPro:IPR010979), Ribosomal protein S13 (InterPro:IPR001892); BEST A…	30S ribosomal protein S13	plastid ribosome
AT5G14460.1	Pseudouridine synthase family protein	pseudouridylate synthase TruB family protein	stroma
AT5G14660.1	Encodes a peptide deformylase PDF1B. The crystal structure has been determined at a resolution of 0.24 nm (Biochem J, 2008, vol 413:417-427).	peptide deformylase 1B (PDF1B) - dual plastid & mito	plastid stroma; mitochondria
AT5G14660.2	peptide deformylase 1B	peptide deformylase 1B (PDF1B) - dual plastid & mito	plastid stroma; mitochondria
AT5G14740.1	Encodes a beta carbonic anhydrase likely to be localized in the cytoplasm. Expression of its mRNA is seen in etiolated seedlings and points to a possible nonphotosynthetic role for this isoform.	beta carbonic anhydrase 2 (CA2) - gene model with cTP	plastid stroma
AT5G14740.2	carbonic anhydrase 2	beta carbonic anhydrase 2 (CA2)- N-term truncated gene model without cTP	plastid stroma
AT5G14740.3	Encodes a beta carbonic anhydrase likely to be localized in the cytoplasm. Expression of its mRNA is seen in etiolated seedlings and points to a possible nonphotosynthetic role for this isoform.	beta-carbonic anhydrase 2 (CA2) (little support for this gene model)	plastid stroma
AT5G14740.4	Encodes a beta carbonic anhydrase likely to be localized in the cytoplasm. Expression of its mRNA is seen in etiolated seedlings and points to a possible nonphotosynthetic role for this isoform.	beta-carbonic anhydrase 2 (CA2) (little support for this gene model)	plastid stroma
AT5G14740.5	Encodes a beta carbonic anhydrase likely to be localized in the cytoplasm. Expression of its mRNA is seen in etiolated seedlings and points to a possible nonphotosynthetic role for this isoform.	beta-carbonic anhydrase 2 (CA2) (little support for this gene model)	plastid stroma
AT5G14760.1	L-aspartate oxidase	l-Asp oxidase (NAD biosynthesis)	plastid
AT5G14910.1	Heavy metal transport/detoxification superfamily protein	unknown protein - heavy metal binding domain - also in CN-PAGE -stroma	plastid stroma
AT5G15250.1	FTSH protease 6	FtsH6	thylakoid-integral
AT5G15250.2	Encodes an FtsH protease that is localized to the chloroplast. AtFtsH6 is involved in the degradation of both Lhcb3 and Lhcb1 during senescence and high-light acclimation.	FtsH6	thylakoid-integral
AT5G15450.1	casein lytic proteinase B3	ClpB3 -HSP100 family	plastid stroma
AT5G15530.1	biotin carboxyl carrier protein isoform 2 (BCCP2) mRNA,	biotin carboxyl carrier protein BCCP-2 - part of ACCase complex (found only in reproductive organs)	envelope-inner-peripheral-stromal-side
AT5G15700.1	DNA/RNA polymerases superfamily protein	RpoTmp or RpoT-2; Nuclear-encoded RNA polymerase 2 (NEP)	plastid; mitochondria
AT5G15760.1	Ribosomal protein PSRP-3/Ycf65; FUNCTIONS IN: structural constituent of ribosome; INVOLVED IN: translation; LOCATED IN: ribosome, intracellular, chloroplast, plastid; EXPRESSED IN: 18 plant structures; EXPRESSED DURING: 11 growth stages; CONTAINS InterPro DOMAIN/s: Ribosomal protein PSRP-3/Ycf65 (InterPro:IPR006924); BEST Arabidopsis thaliana protein match is: Ribosomal protein PSRP-3/Ycf65 (TAIR…	PSRP-3B - associates with 30S	plastid ribosome
AT5G16010.1	3-oxo-5-alpha-steroid 4-dehydrogenase family protein	3-oxo-5-alpha-steroid 4-dehydrogenase (steroid 5-alpha-reductase) family	envelope
AT5G16140.1	Peptidyl-tRNA hydrolase family protein; FUNCTIONS IN: aminoacyl-tRNA hydrolase activity; INVOLVED IN: translation; EXPRESSED IN: 22 plant structures; EXPRESSED DURING: 13 growth stages; CONTAINS InterPro DOMAIN/s: Peptidyl-tRNA hydrolase, conserved site (InterPro:IPR018171), Peptidyl-tRNA hydrolase (InterPro:IPR001328); BEST Arabidopsis thaliana protein match is: Peptidyl-tRNA hydrolase family pr…	peptidyl-tRNA hydrolase	plastid
AT5G16140.2	Peptidyl-tRNA hydrolase family protein	peptidyl-tRNA hydrolase	plastid
AT5G16150.1	Encodes a putative plastidic glucose transporter.	IEP62 (putative sugar transporter)	envelope-inner-integral
AT5G16150.2	Encodes a putative plastidic glucose transporter.	IEP62 (putative sugar transporter)	envelope-inner-integral
AT5G16150.3	plastidic GLC translocator	IEP62 (putative sugar transporter)	envelope-inner-integral
AT5G16180.1	ortholog of maize chloroplast splicing factor CRS1	CRS1 - splice factor group II intron	plastid
AT5G16290.1	Encodes a regulatory subunit of acetohydroxy acid synthase (AHAS), the &#64257;rst committed enzyme in the branched chain amino acid biosynthesis pathway.	acetolactate synthase small subunit	plastid
AT5G16290.2	VALINE-TOLERANT 1	acetolactate synthase small subunit	plastid
AT5G16390.1	chloroplastic acetylcoenzyme A carboxylase 1	biotin carboxyl carrier protein BCCP-1 - part of ACCase complex	plastid stroma; envelope-inner-peripheral-stromal-side
AT5G16390.2	Encodes for the biotin carboxyl-carrier subunit of the multi-enzyme plastidial acetyl-coenzyme A carboxylase complex.	biotin carboxyl carrier protein BCCP-1 - part of ACCase complex	plastid stroma; envelope-inner-peripheral-stromal-side
AT5G16400.1	thioredoxin F2	thioredoxin f2 (Trx F2)	plastid stroma
AT5G16440.1	Encodes a protein with isopentenyl diphosphate:dimethylallyl diphosphate isomerase activity. There is genetic evidence that it functions in the mevalonate, but not the MEP biosynthetic pathway.	isopentenyl diphosphate isomerase (IPP1/IDI1) - dual localized plastid & cytosol	stroma; cytosol
AT5G16620.1	hydroxyproline-rich glycoprotein family protein	Tic40 (PDE120 - PIGMENT DEFECTIVE EMBRYO)	envelope-inner-integral
AT5G16660.1	unknown protein; FUNCTIONS IN: molecular_function unknown; INVOLVED IN: biological_process unknown; LOCATED IN: chloroplast thylakoid membrane, chloroplast, membrane, chloroplast envelope; EXPRESSED IN: 23 plant structures; EXPRESSED DURING: 14 growth stages; BEST Arabidopsis thaliana protein match is: unknown protein (TAIR:AT3G02900.1); Has 30201 Blast hits to 17322 proteins in 780 species: Arch…	unknown protein - C/M - envelope/thylakoid	plastid
AT5G16660.2	unknown protein; FUNCTIONS IN: molecular_function unknown; INVOLVED IN: biological_process unknown; LOCATED IN: chloroplast, membrane; EXPRESSED IN: 23 plant structures; EXPRESSED DURING: 14 growth stages; BEST Arabidopsis thaliana protein match is: unknown protein (TAIR:AT3G02900.1); Has 106 Blast hits to 106 proteins in 32 species: Archae - 0; Bacteria - 28; Metazoa - 0; Fungi - 0; Plants - 78;…	unknown protein - C/M - envelope/thylakoid	plastid
AT5G16710.1	dehydroascorbate reductase 1	dehydroascorbate reductase-2 (DHAR-2), plastid	plastid stroma
AT5G16715.1	ATP binding;valine-tRNA ligases;aminoacyl-tRNA ligases;nucleotide binding;ATP binding;aminoacyl-tRNA ligases	Val-tRNA synthetase (ValRS-2)- EMB2247 (EMBRYO DEFECTIVE 2247)	plastid stroma
AT5G17170.1	rubredoxin family protein	unknown protein Rubredoxin and PDZ domain. ENH1 (ENHANCER OF SOS3-1)	thylakoid
AT5G17170.2	enhancer of sos3-1 (ENH1); FUNCTIONS IN: metal ion binding; LOCATED IN: chloroplast thylakoid membrane, chloroplast; EXPRESSED IN: 22 plant structures; EXPRESSED DURING: 14 growth stages; CONTAINS InterPro DOMAIN/s: PDZ/DHR/GLGF (InterPro:IPR001478); BEST Arabidopsis thaliana protein match is: protein containing PDZ domain, a K-box domain, and a TPR region (TAIR:AT1G55480.1); Has 199 Blast hits t…	unknown protein Rubredoxin and PDZ domain. ENH1 (ENHANCER OF SOS3-1)	thylakoid
AT5G17230.1	Encodes phytoene synthase.	PSY (PHYTOENE SYNTHASE); geranylgeranyl-diphosphate geranylgeranyltransferase	plastid
AT5G17230.2	PHYTOENE SYNTHASE	PSY (PHYTOENE SYNTHASE); geranylgeranyl-diphosphate geranylgeranyltransferase	plastid
AT5G17230.3	PHYTOENE SYNTHASE	PSY (PHYTOENE SYNTHASE); geranylgeranyl-diphosphate geranylgeranyltransferase	plastid
AT5G17520.1	root cap 1 (RCP1)	maltose exporter Mex1 (formerly root cap 1 -RCP1)	envelope-inner-integral
AT5G17530.1	phosphoglucosamine mutase family protein; FUNCTIONS IN: intramolecular transferase activity, phosphotransferases; INVOLVED IN: carbohydrate metabolic process; LOCATED IN: chloroplast; EXPRESSED IN: 23 plant structures; EXPRESSED DURING: 13 growth stages; CONTAINS InterPro DOMAIN/s: Alpha-D-phosphohexomutase, alpha/beta/alpha domain III (InterPro:IPR005846), Alpha-D-phosphohexomutase, alpha/beta/a…	phosphoglucosamine mutase or phoshoglycomutase (not glycolysis?)	plastid stroma
AT5G17530.2	phosphoglucosamine mutase family protein; FUNCTIONS IN: intramolecular transferase activity, phosphotransferases; INVOLVED IN: carbohydrate metabolic process; LOCATED IN: chloroplast; EXPRESSED IN: 23 plant structures; EXPRESSED DURING: 13 growth stages; CONTAINS InterPro DOMAIN/s: Alpha-D-phosphohexomutase, alpha/beta/alpha domain III (InterPro:IPR005846), Alpha-D-phosphohexomutase, alpha/beta/a…	phosphoglucosamine mutase or phoshoglycomutase (not glycolysis?)	plastid stroma
AT5G17530.3	phosphoglucosamine mutase family protein	phosphoglucosamine mutase or phoshoglycomutase (not glycolysis?)	plastid stroma
AT5G17560.1	BolA-like family protein	BolA-like family protein	plastid stroma
AT5G17660.1	tRNA (guanine-N-7) methyltransferase	tRNA (guanine-N-7) methyltransferase; FUNCTIONS IN: tRNA (guanine-N7-)-methyltransferase activity; INVOLVED IN: tRNA modification; LOCATED IN: chloroplast; EXPRESSED IN: 21 plant structures; EXPRESSED DURING: 13 growth stages;	plastid; mitochondria
AT5G17670.1	alpha/beta-Hydrolases superfamily protein	unknown protein	envelope
AT5G17710.1	embryo defective 1241 (EMB1241); FUNCTIONS IN: copper ion binding; INVOLVED IN: protein folding, embryo development ending in seed dormancy; LOCATED IN: thylakoid, chloroplast, chloroplast stroma; EXPRESSED IN: 25 plant structures; EXPRESSED DURING: 14 growth stages; CONTAINS InterPro DOMAIN/s: GrpE nucleotide exchange factor (InterPro:IPR000740), GrpE nucleotide exchange factor, coiled-coil (Int…	GrpE-1 (EMB1241 - EMBRYO DEFECTIVE 1241); adenyl-nucleotide exchange factor	plastid stroma
AT5G17710.2	Co-chaperone GrpE family protein	GrpE-1 (EMB1241 - EMBRYO DEFECTIVE 1241); adenyl-nucleotide exchange factor	plastid stroma
AT5G17790.1	zinc finger (Ran-binding) family protein	OZ1 (Organelle Zinc finger 1) (previously VAR3 - interacts with NCED4/CCD4??)	plastid
AT5G17870.1	plastid-specific 50S ribosomal protein 6	PSRP-6 associates with 50S	plastid ribosome
AT5G17990.1	tryptophan biosynthesis 1	anthranilate phosphoribosyltransferase - TRP1 (TRYPTOPHAN BIOSYNTHESIS 1)	plastid stroma
AT5G18570.1	GTP1/OBG family protein	GTPase Obg A2 (OBG-A2) stroma and envelope	plastid stroma; envelope-inner
AT5G18660.1	NAD(P)-binding Rossmann-fold superfamily protein	3,8-divinyl protochlorophyllide a 8-vinyl reductase - DVR	plastid
AT5G18820.1	TCP-1/cpn60 chaperonin family protein	CPN-60 alpha	plastid stroma
AT5G19040.1	isopentenyltransferase 5	IPT5 -adenylate isopentenyltransferase	plastid
AT5G19210.1	P-loop containing nucleoside triphosphate hydrolases superfamily protein	DExD box RNA helicase (RH58) (VDL homologue)	plastid
AT5G19210.2	P-loop containing nucleoside triphosphate hydrolases superfamily protein	DExD box RNA helicase (RH58) (VDL homologue)	plastid
AT5G19220.1	ADP glucose pyrophosphorylase large subunit 1	ADP-glucose pyrophosphorylase (ADG2) (APL1)	plastid stroma
AT5G19370.1	rhodanese-like domain-containing protein / PPIC-type PPIASE domain-containing protein	rhodanese-like domain-containing protein / PPIC-type PPIASE domain-containing protein,	plastid
AT5G19380.1	CRT (chloroquine-resistance transporter)-like transporter 1	CRT-like transporter 1, thiol transporter	plastid
AT5G19460.1	nudix hydrolase homolog 20	nudix hydrolase family protein (ATNUDT20), Thiamine pyrophosphokinase (TPK)	plastid
AT5G19470.1	nudix hydrolase homolog 24 (NUDT24); FUNCTIONS IN: hydrolase activity; INVOLVED IN: biological_process unknown; LOCATED IN: chloroplast; EXPRESSED IN: vascular tissue, male gametophyte; EXPRESSED DURING: L mature pollen stage; CONTAINS InterPro DOMAIN/s: NUDIX hydrolase domain-like (InterPro:IPR015797), NUDIX hydrolase domain (InterPro:IPR000086); BEST Arabidopsis thaliana protein match is: nudix…	nucleoside diphosphate hydrolase (AtNUDX24)	plastid
AT5G19500.1	Tryptophan/tyrosine permease	putative amino acid transporter	envelope-inner-integral
AT5G19620.1	outer envelope protein of 80 kDa	Toc75-V or OEP80- outer membrane protein (IAP75)	envelope-outer-integral
AT5G19750.1	Peroxisomal membrane 22 kDa (Mpv17/PMP22) family protein	22kDa peroxisomal membrane protein-like	plastid
AT5G19855.1	Chaperonin-like RbcX protein	RBCX2 protein - needed for Rubisco assembly	plastid stroma
AT5G19940.1	Plastid-lipid associated protein PAP / fibrillin family protein	fibrillin 6 (FBN6)	thylakoid-peripheral-stromal-side
AT5G19940.2	Plastid-lipid associated protein PAP / fibrillin family protein; FUNCTIONS IN: structural molecule activity; INVOLVED IN: biological_process unknown; LOCATED IN: chloroplast envelope; EXPRESSED IN: 21 plant structures; EXPRESSED DURING: 13 growth stages; CONTAINS InterPro DOMAIN/s: Plastid lipid-associated protein/fibrillin (InterPro:IPR006843); Has 21 Blast hits to 21 proteins in 7 species: Arch…	fibrillin 6 (FBN6)	thylakoid-peripheral-stromal-side
AT5G20140.1	SOUL heme-binding family protein	SOUL heme-binding (HBP5)	thylakoid
AT5G20140.2	SOUL heme-binding family protein	SOUL heme-binding (HBP5)	thylakoid
AT5G20250.1	encodes a member of glycosyl hydrolase family 36. Expression is induced within 3 hours of dark treatment, in senescing leaves and treatment with exogenous photosynthesis inhibitor. Induction of gene expression was suppressed in excised leaves supplied with sugar. The authors suggest that the gene's expression pattern is responding to the level of sugar in the cell.	alkaline alpha galactosidase (only model.4 has cTP)	stroma
AT5G20250.2	encodes a member of glycosyl hydrolase family 36. Expression is induced within 3 hours of dark treatment, in senescing leaves and treatment with exogenous photosynthesis inhibitor. Induction of gene expression was suppressed in excised leaves supplied with sugar. The authors suggest that the gene's expression pattern is responding to the level of sugar in the cell.	alkaline alpha galactosidase (only model.4 has cTP)	stroma
AT5G20250.3	encodes a member of glycosyl hydrolase family 36. Expression is induced within 3 hours of dark treatment, in senescing leaves and treatment with exogenous photosynthesis inhibitor. Induction of gene expression was suppressed in excised leaves supplied with sugar. The authors suggest that the gene's expression pattern is responding to the level of sugar in the cell.	alkaline alpha galactosidase (only model.4 has cTP)	stroma
AT5G20250.4	Raffinose synthase family protein	alkaline alpha galactosidase (only model.4 has cTP)	stroma
AT5G20380.1	phosphate transporter 4;5	ANTR6 also named APHT4;5	plastid
AT5G20410.1	Encodes a type B monogalactosyldiacylglycerol (MGDG) synthase. Strongly induced by phosphate deprivation, and in non-photosynthetic tissues. Does not contribute to galactolipid synthesis under Pi-sufficient conditions but does under Pi starvation.	MGD2 (B-type) - monogalactosyldiacylglycerol synthetase 2	envelope-outer
AT5G20720.1	Encodes a chloroplast co-chaperonin with similarity to CPN21 from spinach, E.coli GroES.	Cpn21 (also Cpn20)	plastid stroma
AT5G20720.2	Encodes a chloroplast co-chaperonin with similarity to CPN21 from spinach, E.coli GroES.	Cpn21 (also Cpn20)	plastid stroma
AT5G20720.3	chaperonin 20	Cpn21 (also Cpn20)	plastid stroma
AT5G20935.1	unknown protein; CONTAINS InterPro DOMAIN/s: Protein of unknown function DUF3148 (InterPro:IPR021495); Has 30201 Blast hits to 17322 proteins in 780 species: Archae - 12; Bacteria - 1396; Metazoa - 17338; Fungi - 3422; Plants - 5037; Viruses - 0; Other Eukaryotes - 2996 (source: NCBI BLink).	CRR42 - NDH assembly factor	plastid stroma
[truncated: 6,157 more rows]

## Sheet: Orthogroup_PPDB_terms
OG0000001_134	7
OG0000001_135	5,7
OG0000001_136	2,5,7
OG0000001_140	2
OG0000001_149	5
OG0000001_160	5
OG0000001_161	5
OG0000001_165	7
OG0000001_168	5
OG0000001_180	5,7
OG0000001_181	7
OG0000001_210	7
OG0000001_211	7
OG0000001_213	5,7
OG0000001_215	7
OG0000001_39	2,7
OG0000001_43	7
OG0000001_44	7
OG0000002_39	7
OG0000002_42	7
OG0000003_275	3
OG0000010_0	2
OG0000014_12	1,1.3.1,1.3
OG0000019	2,5
OG0000021	3,3.2,3.2.2
OG0000036	2
OG0000039	7
OG0000048	1,1.3.1,1.3
OG0000057	3,3.2,3.2.2
OG0000064	7
OG0000069	1,1.3
OG0000075	3
OG0000078	2,7
OG0000095	2
OG0000098	2
OG0000101	5,7
OG0000114	7
OG0000122	2,4,7
OG0000131	7
OG0000150	7
OG0000163	7
OG0000167	7
OG0000185	3,2,3.2,3.2.2
OG0000215	3,3.1
OG0000222	8,8.3,2,8.4,7
OG0000233	7
OG0000244	7
[truncated: 1,372 more rows]

## Sheet: Enrichment analysis
PPDB term	PPDB bin	Total occurences	Sample_occurences	raw_p_value	BH_corrected_p_value
[truncated: 23 more rows]
